# Supplementary material for: Revealing the Metabolic Alterations during Biofilm Development of Burkholderia cenocepacia Based on Genome-Scale Metabolic Modeling
Source: Metabolites. 2021 Apr 5;11(4):221. doi: 10.3390/metabo11040221 (PMC8067366; doi:10.3390/metabo11040221)
Supplement: Supplementary file 1 [file metabolites-11-00221-s001.zip]

Archive with 2 entries (2 files):
- Table S2 Flux variability analysis of the condition specific metabolic models and sample accession numbers of the transcripts..xlsx
- Table S1 Details regarding metabolic model and in-silico identification results of reaction essenti-alities.xlsx
