# Supplementary material for: Revealing the Metabolic Alterations during Biofilm Development of Burkholderia cenocepacia Based on Genome-Scale Metabolic Modeling
Source: Metabolites. 2021 Apr 5;11(4):221. doi: 10.3390/metabo11040221 (PMC8067366; doi:10.3390/metabo11040221)
Supplement: Supplementary file 1 [file metabolites-11-00221-s001.zip › Table S2 Flux variability analysis of the condition specific metabolic models and sample accession numbers of the transcripts..xlsx]

## Sheet: A_FVA_results_All
Reaction No	Minimum Flux Condition 1	Maximum Flux Condition 1	Minimum Flux Condition 2	Maximum Flux Condition 2	Reaction	KEGG_Subsystem	Kegg_Metabolism	Reactions with MetNames	Reactions with MetNames_clear	EC. Number
1	8.39	8.39	8.39	8.39	ATPM	None	_	'cpd00001[c] + cpd00002[c] -> cpd00067[c] + cpd00008[c] + cpd00009[c] '	H2O + ATP -> H+ + ADP + Phosphate	ATPM
2	0	0	0	0	EX nitrogen e	Exchange	_	'cJB00102[e] <=> '	Nitrogen <=>	EX_cJB00102(e)
3	0	0	0	0	EX Cystine	Exchange	_	'cJB00054[e] <=> '	L-Cystine <=>	EX_cPY00069(e)
4	0	0	0	0	EX D-Malate	Exchange	_	'cPY00113[e] <=> '	D-Malate <=>	EX_cPY00113(e)
5	0	0	0	0	EX phosphoethanolamine KDO(2)-lipid (A)	Exchange	_	'cPY00116[e] <=> '	phosphoethanolamine KDO(2)-lipid (A) <=>	EX_cPY00116(e)
6	50.7168	50.7168	61.9627	61.9627	EX H2O e	Exchange	_	'cpd00001[e] <=> '	H2O <=>	EX_cpd00001(e)
7	-10	-10	-10	-10	EX O2 e	Exchange	_	'cpd00007[e] <=> '	O2 <=>	EX_cpd00007(e)
8	16.7544	16.7544	27.8248	27.8248	EX Phosphate e	Exchange	_	'cpd00009[e] <=> '	Phosphate <=>	EX_cpd00009(e)
9	191.485	191.485	-10	-3.00296	EX CO2 e	Exchange	_	'cpd00011[e] <=> '	CO2 <=>	EX_cpd00011(e)
10	0	0	0	0	EX PPi e	Exchange	_	'cpd00012[e] <=> '	PPi <=>	EX_cpd00012(e)
11	9.76716	9.76716	-10	-10	EX NH3 e	Exchange	_	'cpd00013[e] <=> '	NH3 <=>	EX_cpd00013(e)
12	-10	-10	-10	-10	EX L-Glutamate e	Exchange	_	'cpd00023[e] <=> '	L-Glutamate <=>	EX_cpd00023(e)
13	-10	-10	-10	-10	EX D-Glucose e	Exchange	_	'cpd00027[e] <=> '	D-Glucose <=>	EX_cpd00027(e)
14	0	0	0	0	EX Mn2+ e	Exchange	_	'cpd00030[e] <=> '	Mn2+ <=>	EX_cpd00030(e)
15	-10	50.9805	-10	-10	EX Glycine e	Exchange	_	'cpd00033[e] <=> '	Glycine <=>	EX_cpd00033(e)
16	0	0	0	0	EX Zn2+ e	Exchange	_	'cpd00034[e] <=> '	Zn2+ <=>	EX_cpd00034(e)
17	120.917	191.897	-10	-10	EX L-Alanine e	Exchange	_	'cpd00035[e] <=> '	L-Alanine <=>	EX_cpd00035(e)
18	-10	-10	-10	-10	EX Succinate e	Exchange	_	'cpd00036[e] <=> '	Succinate <=>	EX_cpd00036(e)
19	-1.2088	-1.2088	-1.20688	-1.20688	EX L-Lysine e	Exchange	_	'cpd00039[e] <=> '	L-Lysine <=>	EX_cpd00039(e)
20	-10	-10	-10	-10	EX L-Aspartate e	Exchange	_	'cpd00041[e] <=> '	L-Aspartate <=>	EX_cpd00041(e)
21	0	0	0	0	EX Sulfate e	Exchange	_	'cpd00048[e] <=> '	Sulfate <=>	EX_cpd00048(e)
22	-3.16897	-3.16897	-5.50604	-5.50604	EX L-Arginine e	Exchange	_	'cpd00051[e] <=> '	L-Arginine <=>	EX_cpd00051(e)
23	0	0	-10	-10	EX L-Glutamine e	Exchange	_	'cpd00053[e] <=> '	L-Glutamine <=>	EX_cpd00053(e)
24	-3.08197	-3.08197	-10	-10	EX L-Serine e	Exchange	_	'cpd00054[e] <=> '	L-Serine <=>	EX_cpd00054(e)
25	0	0	0	0	EX Cu2+ e	Exchange	_	'cpd00058[e] <=> '	Cu2+ <=>	EX_cpd00058(e)
26	0	0	0	0	EX L-Methionine e	Exchange	_	'cpd00060[e] <=> '	L-Methionine <=>	EX_cpd00060(e)
27	0	0	0	0	EX Ca2+ e	Exchange	_	'cpd00063[e] <=> '	Ca2+ <=>	EX_cpd00063(e)
28	-10	-10	-10	-3.00296	EX Ornithine e	Exchange	_	'cpd00064[e] <=> '	Ornithine <=>	EX_cpd00064(e)
29	-0.607698	-0.607698	-0.60673	-0.60673	EX L-Tryptophan e	Exchange	_	'cpd00065[e] <=> '	L-Tryptophan <=>	EX_cpd00065(e)
30	-1.56135	-1.56135	-0.296158	8.44113	EX L-Phenylalanine e	Exchange	_	'cpd00066[e] <=> '	L-Phenylalanine <=>	EX_cpd00066(e)
31	-10	-10	-10	-10	EX H+ e	Exchange	_	'cpd00067[e] <=> '	H+ <=>	EX_cpd00067(e)
32	-1.0478	-1.0478	0.216578	8.95387	EX L-Tyrosine e	Exchange	_	'cpd00069[e] <=> '	L-Tyrosine <=>	EX_cpd00069(e)
33	0	0	0	0	EX Urea e	Exchange	_	'cpd00073[e] <=> '	Urea <=>	EX_cpd00073(e)
34	-10	-10	-10	-10	EX Nitrite e	Exchange	_	'cpd00075[e] <=> '	Nitrite <=>	EX_cpd00075(e)
35	0	0	-2.13424	-2.13424	EX Glycerol-3-phosphate e	Exchange	_	'cpd00080[e] <=> '	Glycerol-3-phosphate <=>	EX_cpd00080(e)
36	0	0	0	0	EX L-Cysteine e	Exchange	_	'cpd00084[e] <=> '	L-Cysteine <=>	EX_cpd00084(e)
37	-3.76839	-3.76839	0.179905	10	EX Uracil e	Exchange	_	'cpd00092[e] <=> '	Uracil <=>	EX_cpd00092(e)
38	0	0	0	0	EX Choline e	Exchange	_	'cpd00098[e] <=> '	Choline <=>	EX_cpd00098(e)
39	0	0	0	0	EX Cl- e	Exchange	_	'cpd00099[e] <=> '	Cl- <=>	EX_cpd00099(e)
40	-10	-10	0.206542	0.206542	EX Glycerol e	Exchange	_	'cpd00100[e] <=> '	Glycerol <=>	EX_cpd00100(e)
41	0	0	-10	-10	EX D-Ribose e	Exchange	_	'cpd00105[e] <=> '	D-Ribose <=>	EX_cpd00105(e)
42	-10	-10	-10	-10	EX Fumarate e	Exchange	_	'cpd00106[e] <=> '	Fumarate <=>	EX_cpd00106(e)
43	0	0	0	0	EX L-Leucine e	Exchange	_	'cpd00107[e] <=> '	L-Leucine <=>	EX_cpd00107(e)
44	0	0	0	0	EX Galactose e	Exchange	_	'cpd00108[e] <=> '	Galactose <=>	EX_cpd00108(e)
45	-10	0	-10	-10	EX D-Alanine e	Exchange	_	'cpd00117[e] <=> '	D-Alanine <=>	EX_cpd00117(e)
46	-1.09808	-1.09808	3.00296	10	EX Putrescine e	Exchange	_	'cpd00118[e] <=> '	Putrescine <=>	EX_cpd00118(e)
47	-1.01679	-1.01679	-10	-10	EX L-Histidine e	Exchange	_	'cpd00119[e] <=> '	L-Histidine <=>	EX_cpd00119(e)
48	-10	-10	0	0	EX N-Acetyl-D-glucosamine e	Exchange	_	'cpd00122[e] <=> '	N-Acetyl-D-glucosamine <=>	EX_cpd00122(e)
49	-2.27997	-2.27997	-10	-10	EX L-Proline e	Exchange	_	'cpd00129[e] <=> '	L-Proline <=>	EX_cpd00129(e)
50	-10	-10	-10	-10	EX L-Malate e	Exchange	_	'cpd00130[e] <=> '	L-Malate <=>	EX_cpd00130(e)
51	1.69972	1.69972	0	0	EX Acetoacetate e	Exchange	_	'cpd00142[e] <=> '	Acetoacetate <=>	EX_cpd00142(e)
52	0	0	0	0	EX 5-Methylthioadenosine c	Exchange	_	'cpd00147[c] <=> '	5-Methylthioadenosine <=>	EX_cpd00147(c)
53	0	0	0	0	EX Co2+ e	Exchange	_	'cpd00149[e] <=> '	Co2+ <=>	EX_cpd00149(e)
54	0	0	-10	-10	EX Xylose e	Exchange	_	'cpd00154[e] <=> '	Xylose <=>	EX_cpd00154(e)
55	0	0	-3.36867	-3.36867	EX L-Valine e	Exchange	_	'cpd00156[e] <=> '	L-Valine <=>	EX_cpd00156(e)
56	-10	-10	-10	-10	EX L-Lactate e	Exchange	_	'cpd00159[e] <=> '	L-Lactate <=>	EX_cpd00159(e)
57	0	0	0	0	EX L-Threonine e	Exchange	_	'cpd00161[e] <=> '	L-Threonine <=>	EX_cpd00161(e)
58	0	0	-10	-10	EX Aminoethanol e	Exchange	_	'cpd00162[e] <=> '	Aminoethanol <=>	EX_cpd00162(e)
59	0	0	0	0	EX Glucuronate e	Exchange	_	'cpd00164[e] <=> '	Glucuronate <=>	EX_cpd00164(e)
60	0	0	0	0	EX 2-keto-3-deoxygluconate e	Exchange	_	'cpd00176[e] <=> '	2-keto-3-deoxygluconate <=>	EX_cpd00176(e)
61	-10	-10	0	0	EX Maltose e	Exchange	_	'cpd00179[e] <=> '	Maltose <=>	EX_cpd00179(e)
62	-10	-10	-1.26788	-1.26788	EX Adenosine e	Exchange	_	'cpd00182[e] <=> '	Adenosine <=>	EX_cpd00182(e)
63	0	0	0	0	EX Thymidine e	Exchange	_	'cpd00184[e] <=> '	Thymidine <=>	EX_cpd00184(e)
64	0	0	0	0	EX K+ e	Exchange	_	'cpd00205[e] <=> '	K+ <=>	EX_cpd00205(e)
65	-10	-10	-10	-10	EX Nitrate e	Exchange	_	'cpd00209[e] <=> '	Nitrate <=>	EX_cpd00209(e)
66	0	0	0	0	EX Taurine e	Exchange	_	'cpd00210[e] <=> '	Taurine <=>	EX_cpd00210(e)
67	0	0	0	0	EX Butyrate e	Exchange	_	'cpd00211[e] <=> '	Butyrate <=>	EX_cpd00211(e)
68	0	0	0	0	EX D-Lactate e	Exchange	_	'cpd00221[e] <=> '	D-Lactate <=>	EX_cpd00221(e)
69	0	0	-10	-10	EX L-Arabinose e	Exchange	_	'cpd00224[e] <=> '	L-Arabinose <=>	EX_cpd00224(e)
70	6.50216	6.50216	-1.13671	8.68339	EX HYXN e	Exchange	_	'cpd00226[e] <=> '	HYXN <=>	EX_cpd00226(e)
71	0	0	0	0	EX Ni2+ e	Exchange	_	'cpd00244[e] <=> '	Ni2+ <=>	EX_cpd00244(e)
72	9.86862	9.86862	1.13671	1.13671	EX Inosine e	Exchange	_	'cpd00246[e] <=> '	Inosine <=>	EX_cpd00246(e)
73	0	0	4.84119	4.84119	EX Uridine e	Exchange	_	'cpd00249[e] <=> '	Uridine <=>	EX_cpd00249(e)
74	0	0	0	0	EX Mg e	Exchange	_	'cpd00254[e] <=> '	Mg <=>	EX_cpd00254(e)
75	0	0	0	0	EX Spermidine e	Exchange	_	'cpd00264[e] <=> '	Spermidine <=>	EX_cpd00264(e)
76	0	0	0	0	EX H2S2O3 e	Exchange	_	'cpd00268[e] <=> '	H2S2O3 <=>	EX_cpd00268(e)
77	-0.365847	-0.365847	0	0	EX Deoxyguanosine e	Exchange	_	'cpd00277[e] <=> '	Deoxyguanosine <=>	EX_cpd00277(e)
78	0	0	0	0	EX D-Galacturonate e	Exchange	_	'cpd00280[e] <=> '	D-Galacturonate <=>	EX_cpd00280(e)
79	0	0	0	0	EX Thiamin e	Exchange	_	'cpd00305[e] <=> '	Thiamin <=>	EX_cpd00305(e)
80	0	0	-10	-10	EX Cytosine e	Exchange	_	'cpd00307[e] <=> '	Cytosine <=>	EX_cpd00307(e)
81	0	0	0	0	EX Malonate e	Exchange	_	'cpd00308[e] <=> '	Malonate <=>	EX_cpd00308(e)
82	-10	-10	-2.72083	-2.72083	EX XAN e	Exchange	_	'cpd00309[e] <=> '	XAN <=>	EX_cpd00309(e)
83	0	0	-1.92058	-1.92058	EX L-Isoleucine e	Exchange	_	'cpd00322[e] <=> '	L-Isoleucine <=>	EX_cpd00322(e)
84	-0.205475	-0.205475	-10	-10	EX Cytidine e	Exchange	_	'cpd00367[e] <=> '	Cytidine <=>	EX_cpd00367(e)
85	0	0	0	0	EX L-Cysteate e	Exchange	_	'cpd00395[e] <=> '	L-Cysteate <=>	EX_cpd00395(e)
86	0	0	0	0	EX Deoxyuridine e	Exchange	_	'cpd00412[e] <=> '	Deoxyuridine <=>	EX_cpd00412(e)
87	0	0	0	0	EX Vitamin B12r e	Exchange	_	'cpd00423[e] <=> '	Vitamin_B12r <=>	EX_cpd00423(e)
88	-0.180192	-0.180192	-10	-0.179905	EX Deoxyadenosine e	Exchange	_	'cpd00438[e] <=> '	Deoxyadenosine <=>	EX_cpd00438(e)
89	0	0	0	0	EX Hg2+ e	Exchange	_	'cpd00531[e] <=> '	Hg2+ <=>	EX_cpd00531(e)
90	0	0	0	0	EX BET e	Exchange	_	'cpd00540[e] <=> '	BET <=>	EX_cpd00540(e)
91	0	0	-10	-10	EX D-Serine e	Exchange	_	'cpd00550[e] <=> '	D-Serine <=>	EX_cpd00550(e)
92	0	0	0	0	EX D-Glucarate e	Exchange	_	'cpd00609[e] <=> '	D-Glucarate <=>	EX_cpd00609(e)
93	0	0	0	0	EX Cbl e	Exchange	_	'cpd00635[e] <=> '	Cbl <=>	EX_cpd00635(e)
94	0	0	0	0	EX D-Methionine e	Exchange	_	'cpd00637[e] <=> '	D-Methionine <=>	EX_cpd00637(e)
95	0	0	-10	-10	EX D-Mucic acid e	Exchange	_	'cpd00652[e] <=> '	D-Mucic_acid <=>	EX_cpd00652(e)
96	0	0	0	0	EX D-Galactonate e	Exchange	_	'cpd00653[e] <=> '	D-Galactonate <=>	EX_cpd00653(e)
97	0	0	1.19128	11.0114	EX Deoxycytidine e	Exchange	_	'cpd00654[e] <=> '	Deoxycytidine <=>	EX_cpd00654(e)
98	0	0	0	0	EX (R)-3-Hydroxybutanoate e	Exchange	_	'cpd00797[e] <=> '	(R)-3-Hydroxybutanoate <=>	EX_cpd00797(e)
99	0	0	0	0	EX Na+ e	Exchange	_	'cpd00971[e] <=> '	Na+ <=>	EX_cpd00971(e)
100	0	0	0	0	EX Cd2+ e	Exchange	_	'cpd01012[e] <=> '	Cd2+ <=>	EX_cpd01012(e)
101	62.0038	62.0038	416.95	416.95	EX Cyanate e	Exchange	_	'cpd01015[e] <=> '	Cyanate <=>	EX_cpd01015(e)
102	0	0	-0.396484	0	EX Cys-Gly e	Exchange	_	'cpd01017[e] <=> '	Cys-Gly <=>	EX_cpd01017(e)
103	0	0	0	0	EX Arsenate e	Exchange	_	'cpd01048[e] <=> '	Arsenate <=>	EX_cpd01048(e)
104	0	0	0	0	EX Allantoin e	Exchange	_	'cpd01092[e] <=> '	Allantoin <=>	EX_cpd01092(e)
105	-10	-10	-10	-10	EX Thyminose e	Exchange	_	'cpd01242[e] <=> '	Thyminose <=>	EX_cpd01242(e)
106	0	0	0	0	EX Amylotriose e	Exchange	_	'cpd01262[e] <=> '	Amylotriose <=>	EX_cpd01262(e)
107	0	0	0	0	EX Maltohexaose e	Exchange	_	'cpd01329[e] <=> '	Maltohexaose <=>	EX_cpd01329(e)
108	0	0	0	0	EX L-Methionine S-oxide e	Exchange	_	'cpd01914[e] <=> '	L-Methionine_S-oxide <=>	EX_cpd01914(e)
109	0	0	0	0	EX Isethionate e	Exchange	_	'cpd03048[e] <=> '	Isethionate <=>	EX_cpd03048(e)
110	0	0	0	0	EX L-5-Deoxyadenosine e	Exchange	_	'cpd03091[e] <=> '	5'-Deoxyadenosine <=>	EX_cpd03091(e)
111	0	0	0	0	EX Deoxyinosine e	Exchange	_	'cpd03279[e] <=> '	Deoxyinosine <=>	EX_cpd03279(e)
112	0	0	0	0	EX Vitamin B12 e	Exchange	_	'cpd03424[e] <=> '	Vitamin_B12 <=>	EX_cpd03424(e)
113	0	0	0	0	EX Ferrichrome e	Exchange	_	'cpd03724[e] <=> '	Ferrichrome <=>
114	0	0	0	0	EX Pb e	Exchange	_	'cpd04097[e] <=> '	Pb_Pb <=>	EX_cpd04097(e)
115	0	0	0	0	EX Arsenite e	Exchange	_	'cpd04098[e] <=> '	Arsenite <=>	EX_cpd04098(e)
116	0	0	0	0	EX methanesulfonate e	Exchange	_	'cpd08023[e] <=> '	methanesulfonate <=>	EX_cpd08023(e)
117	0	0	0	0	EX Sulfoacetate e	Exchange	_	'cpd09878[e] <=> '	Sulfoacetate <=>	EX_cpd09878(e)
118	0	0	0	0	EX Fe2+ e	Exchange	_	'cpd10515[e] <=> '	Fe2+ <=>	EX_cpd10515(e)
119	0	0	0	0	EX fe3 e	Exchange	_	'cpd10516[e] <=> '	fe3 <=>	EX_cpd10516(e)
120	0	0	0	0	EX Biomass c	Exchange	_	'cpd11416[c] <=> '	Biomass <=>	EX_cpd11416_c
121	0	0	0	0	EX Molybdate e	Exchange	_	'cpd11574[e] <=> '	Molybdate <=>	EX_cpd11574(e)
122	0	0	0	0	EX MOPS e	Exchange	_	'cpd11575[e] <=> '	MOPS <=>	EX_cpd11575(e)
123	0	0	0	0	EX L-methionine R-oxide e	Exchange	_	'cpd11576[e] <=> '	L-methionine_R-oxide <=>	EX_cpd11576(e)
124	0	0	0	0	EX hexanesulfonate e	Exchange	_	'cpd11578[e] <=> '	hexanesulfonate <=>	EX_cpd11578(e)
125	0	0	0	0	EX ethanesulfonate e	Exchange	_	'cpd11579[e] <=> '	ethanesulfonate <=>	EX_cpd11579(e)
126	-10	-10	-10	-10	EX Gly-Gln e	Exchange	_	'cpd11580[e] <=> '	Gly-Gln <=>	EX_cpd11580(e)
127	-10	-10	-10	-1.26271	EX gly-asn-L e	Exchange	_	'cpd11581[e] <=> '	gly-asn-L <=>	EX_cpd11581(e)
128	-4.32269	-4.32269	-2.39523	-2.39523	EX ala-L-Thr-L e	Exchange	_	'cpd11582[e] <=> '	ala-L-Thr-L <=>	EX_cpd11582(e)
129	0	0	-4.37845	-4.37845	EX Ala-Leu e	Exchange	_	'cpd11583[e] <=> '	Ala-Leu <=>	EX_cpd11583(e)
130	0	0	-10	-10	EX Ala-His e	Exchange	_	'cpd11584[e] <=> '	Ala-His <=>	EX_cpd11584(e)
131	0	0	-10	-10	EX L-alanylglycine e	Exchange	_	'cpd11585[e] <=> '	L-alanylglycine <=>	EX_cpd11585(e)
132	-10	-10	-10	-10	EX ala-L-glu-L e	Exchange	_	'cpd11586[e] <=> '	ala-L-glu-L <=>	EX_cpd11586(e)
133	-10	-10	-10	-10	EX Ala-Gln e	Exchange	_	'cpd11587[e] <=> '	Ala-Gln <=>	EX_cpd11587(e)
134	0	0	-10	-10	EX gly-pro-L e	Exchange	_	'cpd11588[e] <=> '	gly-pro-L <=>	EX_cpd11588(e)
135	-10	-10	-10	-10	EX gly-asp-L e	Exchange	_	'cpd11589[e] <=> '	gly-asp-L <=>	EX_cpd11589(e)
136	-1.10262	-1.10262	-1.10087	-1.10087	EX met-L-ala-L e	Exchange	_	'cpd11590[e] <=> '	met-L-ala-L <=>	EX_cpd11590(e)
137	0	0	0	0	EX Gly-Met e	Exchange	_	'cpd11591[e] <=> '	Gly-Met <=>	EX_cpd11591(e)
138	-10	-10	-10	-10	EX gly-glu-L e	Exchange	_	'cpd11592[e] <=> '	gly-glu-L <=>	EX_cpd11592(e)
139	-10	-10	-10	-10	EX ala-L-asp-L e	Exchange	_	'cpd11593[e] <=> '	ala-L-asp-L <=>	EX_cpd11593(e)
140	0	0	0	0	EX chromate e	Exchange	_	'cpd11595[e] <=> '	chromate_H2O4Cr <=>
141	0	0	0	0	EX butanesulfonate e	Exchange	_	'cpd11596[e] <=> '	butanesulfonate <=>	EX_cpd11596(e)
142	-0.397117	-0.397117	-0.396484	0	EX Gly-Cys e	Exchange	_	'cpd15603[e] <=> '	Gly-Cys <=>	EX_cpd15603(e)
143	-4.38544	-4.38544	0	0	EX Gly-Leu e	Exchange	_	'cpd15604[e] <=> '	Gly-Leu <=>	EX_cpd15604(e)
144	0	0	-10	-1.26271	EX Gly-Phe e	Exchange	_	'cpd15605[e] <=> '	Gly-Phe <=>	EX_cpd15605(e)
145	0	0	-10	-1.26271	EX Gly-Tyr e	Exchange	_	'cpd15606[e] <=> '	Gly-Tyr <=>	EX_cpd15606(e)
146	0	0	0	0	EX Citrate	Exchange	_	'cpd00137[e] <=> '	Citrate <=>	EX_cpd00137(e)
147	0	0	0	0	EX 2-Oxoglutarate	Exchange	_	'cpd00024[e] <=> '	2-Oxoglutarate <=>	EX_cpd00024(e)
148	20.4218	81.4023	0.421109	0.421109	EX Acetate	Exchange	_	'cpd00029[e] <=> '	Acetate <=>	EX_cpd00029(e)
149	-10	-10	65.7024	65.7024	EX Glycolate	Exchange	_	'cpd00139[e] <=> '	Glycolate <=>	EX_cpd00029(e)
150	-10	-10	0.139664	8.87696	EX L-Asparagine	Exchange	_	'cpd00132[e] <=> '	L-Asparagine <=>	EX_cpd00132(e)
151	-1.05474	-1.05474	-10	-10	EX D-glucose-6-phosphate	Exchange	_	'cpd00079[e] <=> '	D-glucose-6-phosphate <=>	EX_cpd00079(e)
152	-10	-10	0	0	EX Sorbitol	Exchange	_	'cpd00588[e] <=> '	Sorbitol <=>	EX_cpd00588(e)
153	0	0	0	0	EX L-Inositol	Exchange	_	'cpd00121[e] <=> '	L-Inositol <=>	EX_cpd00121(e)
154	-10	-10	-10	-10	EX D-fructose-6-phosphate	Exchange	_	'cpd00072[e] <=> '	D-fructose-6-phosphate <=>	EX_cpd00072(e)
155	-10	-10	-10	-10	EX D-Fructose	Exchange	_	'cpd00082[e] <=> '	D-Fructose <=>	EX_cpd00082(e)
156	99.1928	160.173	369.457	369.457	EX Propionate	Exchange	_	'cpd00141[e] <=> '	Propionate <=>	EX_cpd00141(e)
157	-10	-10	-10	-10	EX Pyruvate	Exchange	_	'cpd00020[e] <=> '	Pyruvate <=>	EX_cpd00020(e)
158	-10	-10	0	0	EX Mannose	Exchange	_	'cPY00016[e] <=> '	Mannose <=>	EX_cPY00016(e)
159	-9.58602	-9.58602	0	0	EX D-Lyxitol	Exchange	_	'cpd01307[e] <=> '	D-Lyxitol <=>	EX_cpd01307(e)
160	0	0	0	0	EX L-Sorbose	Exchange	_	'cJB00034[e] <=> '	L-Sorbose <=>	EX_cJB00034(e)
161	0	0	-10	-10	EX Xylitol	Exchange	_	'cpd00306[e] <=> '	Xylitol <=>	EX_cpd00306(e)
162	0	0	-10	-10	EX trans-4-Hydroxy-L-proline	Exchange	_	'cpd00851[e] <=> '	trans-4-Hydroxy-L-proline <=>	EX_cpd00851(e)
163	0	0	0	0	EX 4-Hydroxyphenylacetate	Exchange	_	'cpd00489[e] <=> '	4-Hydroxyphenylacetate <=>	EX_cpd00489(e)
164	10	10	0	0	L-iditol 2-dehydrogenase	Fructose and mannose metabolism	Carbohydrate metabolism	cpd00003[c] + cpd00588[c] <=> cpd00067[c] + cpd00004[c] + cpd00082[c] '	NAD + Sorbitol <=> H+ + NADH + D-Fructose	1.1.1.14
165	0	0	0	0	phosphoenolpyruvate-protein phosphotransferase (Fructose)	Fructose and mannose metabolism	Carbohydrate metabolism	'cpd00082[c] + cJB00001[c] <=> cpd00067[c] + cJB00002[c] + cpd00802[c] '	D-Fructose + Protein N(pi)-phospho-L-histidine <=> H+ + Protein histidine + D-fructose-1-phosphate	2.7.1.69
166	0	0	0	0	GDP-mannose 4,6-dehydratase	Fructose and mannose metabolism	Carbohydrate metabolism	'2 cpd00067[c] + cpd00083[c] -> cpd00001[c] + cJB00003[c] '	2 H+ + GDP-mannose -> H2O + GDP-4-dehydro-6-deoxy-D-mannose	4.2.1.47
167	0	0	0	0	1-phosphofructokinase	Fructose and mannose metabolism	Carbohydrate metabolism	'cpd00002[c] + cpd00067[c] + cpd00072[c] -> cpd00008[c] + cpd00290[c] '	ATP + H+ + D-fructose-6-phosphate -> ADP + D-fructose-1,6-bisphosphate	2.7.1.11
168	0	0	0	0	ItaconateCoA ligase (ADP-forming)	Citrate cycle (TCA cycle)	Citrate cycle (TCA cycle)	'cpd00002[c] + 2 cpd00067[c] + cJB00006[c] + cpd00010[c] <=> cpd00008[c] + cpd00009[c] + cJB00007[c] '	ATP + 2 H+ + Itaconate + CoA <=> ADP + Phosphate + Itaconyl-CoA	6.2.1.4,6.2.1.5
169	0	0	0	0	(R)-2-methylmalate dehydratase	Valine, leucine and isoleucine degradation	Amino acid metabolism	'cJB00009[c] -> cpd00001[c] + cJB00010[c] '	(3R)-Citramalate -> H2O + Citraconate	4.2.1.35
170	0	0	0	0	acetoacetate decarboxylase	Propanoate metabolism	Carbohydrate metabolism	'cpd00067[c] + cpd00142[c] -> cJB00011[c] + cpd00011[c] '	H+ + Acetoacetate -> Acetone + CO2	4.1.1.4
171	0	0	0	0	aldehyde dehydrogenase	Propanoate metabolism	Carbohydrate metabolism	'cpd00001[c] + cpd00003[c] + cJB00012[c] <=> cpd00067[c] + cpd00004[c] + cJB00013[c] '	H2O + NAD + 2-Propynal <=> H+ + NADH + Propynoate	1.2.1.3
172	0	0	0	0	methanol/ethanol family PQQ-dependent dehydrogenase	Propanoate metabolism	Carbohydrate metabolism	'cJB00012[c] + cJB00015[c] <=> cJB00014[c] + cJB00016[c] '	2-Propynal + PQQH2 <=> 2-Propyn-1-ol + PQQ	1.1.2.8
173	0	0	0	0	3-oxopropanoate:NAD+ oxidoreductase	Propanoate metabolism	Carbohydrate metabolism	'2 cpd00067[c] + cpd00003[c] + cpd00010[c] + cJB00018[c] <=> cpd00004[c] + cJB00017[c] '	2 H+ + NAD + CoA + (S)-Methylmalonate semialdehyde <=> NADH + (R)-Methylmalonyl-CoA	1.2.1.18
174	0	0	0	0	(S)-Methylmalonate semialdehyde:NAD+ oxidoreductase (CoA-propanoylating)	Propanoate metabolism	Carbohydrate metabolism	'cpd00001[c] + cpd00003[c] + cpd00010[c] + cJB00018[c] -> cpd00067[c] + cpd00004[c] + cpd00086[c] + cpd00242[c] '	H2O + NAD + CoA + (S)-Methylmalonate semialdehyde -> H+ + NADH + Propionyl-CoA + bicarbonate	1.2.1.18
175	0	0	0	0	(R)-Lactaldehyde:NAD+ oxidoreductase	Pyruvate metabolism	Carbohydrate metabolism	'cpd00067[c] + cpd00004[c] + cpd00428[c] -> cpd00003[c] + cJB00019[c] '	H+ + NADH + 2-Oxopropanal -> NAD + D-Lactaldehyde	1.1.1.79
176	0	0	0	0	D-Glucono-1,5-lactone lactonohydrolase	Pentose phosphate pathway	Carbohydrate metabolism	'cpd00001[c] + cJB00020[c] -> cpd00222[c] '	H2O + D-Glucono-1,5-lactone -> GLCN	3.1.1.17
177	0	0	0	0	glucose 1-dehydrogenase	Pentose phosphate pathway	Carbohydrate metabolism	'cpd00006[c] + cpd00190[c] <=> cpd00067[c] + cJB00020[c] + cpd00005[c] '	NADP + beta-D-Glucose <=> H+ + D-Glucono-1,5-lactone + NADPH	1.1.1.47
178	0	0	0	0	phospholipase C	Inositol phosphate metabolism	Carbohydrate metabolism	'cpd00001[c] + cJB00022[c] <=> cpd00867[c] '	H2O + Phosphatidylinositol <=> Inositol_1-phosphate	3.4.1.3
179	0	0	0	0	cellulose synthase	Starch and sucrose metabolism	Carbohydrate metabolism	'cpd00026[c] -> cJB00023[c] + cpd00014[c] '	UDP-glucose -> Cellulose + UDP	2.4.1.12
180	0	0	0	0	endo-1,4-D-glucanase	Starch and sucrose metabolism	Carbohydrate metabolism	'cpd00001[c] + cJB00023[c] -> cJB00024[e] '	H2O + Cellulose -> Cellodextrin	3.2.1.4
181	0	0	0	0	galactonate dehydratase	Galactose metabolism	Carbohydrate metabolism	'cpd00653[c] -> cpd00001[c] + cpd00894[c] '	D-Galactonate -> H2O + 2-Dehydro-3-deoxy-D-galactonate	4.2.1.6
182	0	0	0	0	L-Gulono-1,4-lactone lactonohydrolase	Ascorbate and aldarate metabolism	Carbohydrate metabolism	'cpd00001[c] + cJB00029[c] <=> cJB00028[c] '	H2O + L-Gulono-1,4-lactone <=> L-Gulonate	3.1.1.17
183	0	0	0	0	PTS system fructose subfamily transporter subunit IIA	Ascorbate and aldarate metabolism	Carbohydrate metabolism	'cJB00001[c] + cJB00030[e] -> cJB00002[c] + cJB00031[c] '	Protein N(pi)-phospho-L-histidine + Ascorbate -> Protein histidine + L-Ascorbate 6-phosphate	2.7.1.69
184	-103.272	-103.272	148.329	148.329	aminotransferase AlaT	Alanine, aspartate and glutamate metabolism	Amino acid metabolism	'cpd00024[c] + cpd00035[c] <=> cpd00020[c] + cpd00023[c] '	2-Oxoglutarate + L-Alanine <=> Pyruvate + L-Glutamate	2.6.1.66, 2.6.1.2
185	0	0	0	0	Succinate-semialdehydeNAD+ oxidoreductase	Alanine, aspartate and glutamate metabolism	Amino acid metabolism	'cpd00001[c] + cpd00003[c] + cpd00199[c] -> 2 cpd00067[c] + cpd00004[c] + cpd00036[c] '	H2O + NAD + 4-Oxobutanoate -> 2 H+ + NADH + Succinate	1.2.1.16
186	0	0	0	0	2-oxoglutarate dehydrogenase E2 component (dihydrolipoamide succinyltransferase)	Lysine degradation	Amino acid metabolism	'cJB00032[c] + cpd00449[c] <=> 4 cpd00067[c] + cpd00010[c] + cJB00033[c] '	Glutaryl-CoA + Dihydrolipoamide <=> 4 H+ + CoA + S-Glutaryldihydrolipoamide	2.3.1.61
187	0	0	0	0	glutaryl-CoA:electron-transfer flavoprotein 2,3-oxidoreductase (decarboxylating)	Lysine degradation	Amino acid metabolism	'cJB00032[c] + cpd00015[c] <=> 3 cpd00067[c] + cpd00011[c] + cpd00650[c] + cpd00982[c] '	Glutaryl-CoA + FAD <=> 3 H+ + CO2 + Crotonyl-CoA + FADH2	1.3.8.6
188	0	0	0	0	4-Trimethylammoniobutanal:NAD+ 1-oxidoreductase	Lysine degradation	Amino acid metabolism	'cpd00001[c] + cpd00003[c] + cJB00035[c] <=> cpd00067[c] + cpd00004[c] + cJB00036[c] '	H2O + NAD + 4-Trimethylammoniobutanal <=> H+ + NADH + 4-Trimethylammoniobutanoate	1.2.1.3
189	0	0	0	0	phosphoenolpyruvate 2,3-phosphonomutase	Phosphonate and phosphinate metabolism	Metabolism of other amino acids	'2 cpd00067[c] + cpd00061[c] <=> cJB00037[c] '	2 H+ + Phosphoenolpyruvate <=> 3-Phosphonopyruvate	5.4.2.9
190	0	0	0	0	glucose-methanol-choline oxidoreductase	Phosphonate and phosphinate metabolism	Metabolism of other amino acids	'cpd02233[c] <=> cJB00038[c] '	Ciliatine <=> 1-Hydroxy-2-aminoethylphosphonate	1.1.99.-
191	0	0	0	0	N-acetyltransferase GCN5	Phosphonate and phosphinate metabolism	Metabolism of other amino acids	'cpd00022[c] + cJB00039[c] <=> cpd00010[c] + cJB00040[c] '	Acetyl-CoA + Demethylphosphinothricin <=> CoA + N-Acetyldemethylphosphinothricin	2.3.1.183
192	0	0	0	0	5-oxo-L-proline amidohydrolase (ATP-hydrolysing)	Glutathione metabolism	Metabolism of other amino acids	'2 cpd00001[c] + cpd00002[c] + cJB00041[c] -> 2 cpd00067[c] + cpd00008[c] + cpd00009[c] + cpd00023[c] '	2 H2O + ATP + 5-Oxoproline -> 2 H+ + ADP + Phosphate + L-Glutamate	3.5.2.9
193	0	0	0	0	S-adenosylmethioninamine:cadaverine 3-aminopropyltransferase	Glutathione metabolism	Metabolism of other amino acids	'cpd00837[c] + cpd01155[c] <=> cpd00147[c] + cJB00043[c] '	S-Adenosylmethioninamine + Cadaverine <=> 5-Methylthioadenosine + Aminopropylcadaverine	2.5.1.16
194	0	0	10	10	D-serine ammonia-lyase	Glycine, serine and threonine metabolism	Amino acid metabolism	'cpd00550[c] -> cpd00020[c] + cpd00013[c] '	D-Serine -> Pyruvate + NH3	4.3.1.18
195	0	0	0	0	L-Allothreonine acetaldehyde-lyase	Glycine, serine and threonine metabolism	Amino acid metabolism	'cJB00045[c] -> cpd00033[c] + cpd00071[c] '	L-Allothreonine -> Glycine + Acetaldehyde	4.1.2.5
196	0	0	0	0	aspartate-semialdehyde dehydrogenase (DoeC)	Glycine, serine and threonine metabolism	Amino acid metabolism	'cpd00001[c] + cpd00003[c] + cpd00346[c] -> cpd00067[c] + cpd00004[c] + cpd00041[c] '	H2O + NAD + L-Aspartate4-semialdehyde -> H+ + NADH + L-Aspartate	1.2.1.-
197	0	0	0	0	L-2,4-diaminobutyrate:2-oxoglutarate 4-aminotransferase	Glycine, serine and threonine metabolism	Amino acid metabolism	'cpd00023[c] + cpd00346[c] <=> cpd00067[c] + cpd00024[c] + cJB00046[c] '	L-Glutamate + L-Aspartate4-semialdehyde <=> H+ + 2-Oxoglutarate + L-2,4-Diaminobutanoate	2.6.1.-
198	0	0	0	0	ectoine utilization protein EutE	Glycine, serine and threonine metabolism	Amino acid metabolism	'cpd00001[c] + cJB00047[c] <=> cpd00067[c] + cJB00046[c] + cpd00029[c] '	H2O + N-alpha-Acetyl-L-2,4-diaminobutyrate <=> H+ + Acetate + L-2,4-Diaminobutanoate	3.5.1.-
199	0	0	0	0	ectoine utilization protein EutD	Glycine, serine and threonine metabolism	Amino acid metabolism	'cpd00001[c] + cJB00048[c] <=> cJB00047[c] '	H2O + Ectoine <=> N-alpha-Acetyl-L-2,4-diaminobutyrate	-
200	0	0	0	0	L-serine dehydratase 1	Cysteine and methionine metabolism	Amino acid metabolism	'cpd00054[c] <=> cpd00001[c] + cJB00051[c] '	L-Serine <=> H2O + 2-Aminoacrylate	4.3.1.17
201	0	0	0	0	cysteine synthase B	Cysteine and methionine metabolism	Amino acid metabolism	'cJB00052[c] + cpd00722[c] <=> cpd00029[c] + cJB00053[c] '	Thiosulfate + O-Acetyl-L-serine <=> Acetate + S-Sulfo-L-cysteine	2.5.1.47
202	0	0	0	0	L-Cystine L-Cysteine-lyase (deaminating)	Cysteine and methionine metabolism	Amino acid metabolism	'cpd00001[c] + cJB00054[c] <=> cpd00020[c] + cpd00013[c] + cJB00055[c] '	H2O + L-Cystine <=> Pyruvate + NH3 + Thiocysteine	4.4.1.8
203	0	0	0	0	O-acetylhomoserine/O-acetylserine sulfhydrylase	Cysteine and methionine metabolism	Amino acid metabolism	'cJB00052[c] + cpd00722[c] + cJB00056[c] <=> cpd00067[c] + cpd00029[c] + cJB00057[c] + cpd00081[c] + cpd00084[c] '	Thiosulfate + O-Acetyl-L-serine + Thioredoxin <=> H+ + Acetate + Thioredoxin disulfide + Sulfite + L-Cysteine	2.5.1.47,2.5.1.49
204	0	0	0	0	3-Mercaptopyruvate:cyanide sulfurtransferase	Cysteine and methionine metabolism	Amino acid metabolism	'cpd00081[c] + cJB00058[c] <=> cpd00067[c] + cpd00020[c] + cJB00052[c] '	Sulfite + Mercaptopyruvate <=> H+ + Pyruvate + Thiosulfate	2.8.1.2
205	0	0	0	0	aromatic amino acid aminotransferase	Cysteine and methionine metabolism	Amino acid metabolism	'cpd00023[c] + cJB00060[c] <=> cpd00067[c] + cpd00024[c] + cpd00060[c] '	L-Glutamate + 4-Methylthio-2-oxobutanoate <=> H+ + 2-Oxoglutarate + L-Methionine	2.6.1.57
206	0	0	0	0	S-adenosylmethioninamine:spermidine 3-aminopropyltransferase	Glutathione metabolism	Metabolism of other amino acids	'cpd00837[c] + cpd00264[c] <=> 5 cpd00067[c] + cpd00147[c] + cJB00061[c] '	S-Adenosylmethioninamine + Spermidine <=> 5 H+ + 5-Methylthioadenosine + Spermine	2.5.1.16
207	0	0	0	0	Aryl-formylamine amidohydrolase	Tryptophan metabolism	Amino acid metabolism	'cpd00001[c] + cJB00062[c] -> cpd00067[c] + cpd00047[c] + cJB00063[c] '	H2O + 5-Hydroxy-N-formylkynurenine -> H+ + Formate + 5-Hydroxykynurenine	3.5.1.9
208	0	0	0	0	3-Hydroxy-L-kynurenine hydrolase	Tryptophan metabolism	Amino acid metabolism	'cpd00001[c] + cpd02065[c] -> cpd00067[c] + cpd00035[c] + cpd00093[c] '	H2O + 3-Hydroxy-L-kynurenine -> H+ + L-Alanine + Anthranilate	3.7.1.3
209	0	0	0	0	3-Indoleacetonitrile aminohydrolase	Tryptophan metabolism	Amino acid metabolism	'2 cpd00001[c] + cJB00042[c] -> cpd00013[c] + cpd00703[c] '	2 H2O + Indole-3-acetonitrile -> NH3 + Indoleacetate	3.5.5.1
210	0	0	0	0	Indole-3-acetaldehyde:NAD+ oxidoreductase	Tryptophan metabolism	Amino acid metabolism	'cpd00001[c] + cpd00003[c] + cJB00064[c] <=> 2 cpd00067[c] + cpd00004[c] + cpd00703[c] '	H2O + NAD + Indole-3-acetaldehyde <=> 2 H+ + NADH + Indoleacetate	1.2.1.3
211	0	0	0	0	Multicopper polyphenol oxidase (laccase)	Tryptophan metabolism	Amino acid metabolism	'cpd00007[c] + 2 cpd00483[c] <=> 2 cpd00025[c] + cJB00065[c] + 2 cpd00532[c] '	O2 + 2 3-Hydroxyanthranilate <=> 2 H2O2 + Cinnavalinate + 2 O2-	NA
212	0	0	0	0	D-Amino acid dehydrogenase	Phenylalanine metabolism	Amino acid metabolism	'cpd00001[c] + cpd00015[c] + cJB00066[c] -> cpd00982[c] + cpd00013[c] + cpd00143[c] '	H2O + FAD + D-Phenylalanine -> FADH2 + NH3 + Phenylpyruvate	1.4.99.1
213	0	0	0	0	D-Phenylalanine:2-oxoglutarate aminotransferase	Phenylalanine metabolism	Amino acid metabolism	'cpd00024[c] + cJB00066[c] <=> cpd00143[c] + cpd00186[c] '	2-Oxoglutarate + D-Phenylalanine <=> Phenylpyruvate + D-Glutamate	2.6.1.21
214	0	0	0	0	phenylacetaldehyde dehydrogenase	Phenylalanine metabolism	Amino acid metabolism	'cpd00001[c] + cpd00003[c] + cJB00067[c] <=> cpd00067[c] + cpd00004[c] + cpd00430[c] '	H2O + NAD + Phenylacetaldehyde <=> H+ + NADH + PACT	1.2.1.39
215	0	0	0	0	phenylacetate-CoA ligase	Phenylalanine metabolism	Amino acid metabolism	'cpd00002[c] + 3 cpd00067[c] + cpd00010[c] + cpd00430[c] <=> cJB00068[c] + cpd00012[c] + cpd00018[c] '	ATP + 3 H+ + CoA + PACT <=> Phenylacetyl-CoA + PPi + AMP	6.2.1.30
216	0	0	0	0	phenylacetic acid degradation protein PaaD	Phenylalanine metabolism	Amino acid metabolism	'cpd00001[c] + cJB00068[c] -> 3 cpd00067[c] + cpd00010[c] + cpd00430[c] '	H2O + Phenylacetyl-CoA -> 3 H+ + CoA + PACT	3.1.2.-
217	0	0	0	0	5 component oxygenase	Phenylalanine metabolism	Amino acid metabolism	'cpd00067[c] + cpd00005[c] + cpd00007[c] + cJB00068[c] <=> cpd00006[c] + cJB00070[c] '	H+ + O2 + Phenylacetyl-CoA + NADPH <=> NADP + Phenylacetyl-CoA cis-dihydrodiol derivative	1.14.13.149
218	0	0	0	0	enoyl-CoA hydratase/Beta-ketoadipyl-CoA thiolase	Phenylalanine metabolism	Amino acid metabolism	'2 cpd00001[c] + cpd00010[c] + cJB00070[c] <=> cpd00022[c] + cJB00069[c] '	2 H2O + CoA + Phenylacetyl-CoA cis-dihydrodiol derivative <=> Acetyl-CoA + (3S)-3-Hydroxyadipyl-CoA	5.3.3.18
219	0	0	0	0	3-hydroxy-acyl-CoA dehydrogenase	Phenylalanine metabolism	Amino acid metabolism	'cpd00003[c] + cJB00069[c] <=> 5 cpd00067[c] + cpd00004[c] + cpd01507[c] '	NAD + (3S)-3-Hydroxyadipyl-CoA <=> 5 H+ + NADH + 3-Oxoadipyl-CoA	1.1.1.157
220	0	0	0	0	N-Benzoylglycine amidohydrolase	Phenylalanine metabolism	Amino acid metabolism	'cpd00001[c] + cJB00071[c] <=> cpd00067[c] + cpd00033[c] + cpd00153[c] '	H2O + Hippurate <=> H+ + Glycine + Benzoate	3.5.1.32
221	0	0	0	0	trans-cinnamate,NADH:oxygen oxidoreductase (2,3-hydroxylating)	Phenylalanine metabolism	Amino acid metabolism	'cpd00067[c] + cpd00004[c] + cpd00007[c] + cJB00072[c] -> cpd00003[c] + cJB00073[c] '	H+ + NADH + O2 + trans-Cinnamate -> NAD + (2E)-3-(cis-5,6-Dihydroxycyclohexa-1,3-dien-1-yl)prop-2-enoate	1.14.12.19
222	0	0	0	0	3-phenylpropanoate,NADH:oxygen oxidoreductase (2,3-hydroxylating)	Phenylalanine metabolism	Amino acid metabolism	'cpd00067[c] + cpd00004[c] + cpd00007[c] + cJB00074[c] -> cpd00003[c] + cJB00075[c] '	H+ + NADH + O2 + 3-Phenylpropanoate -> NAD + 3-(cis-5,6-Dihydroxycyclohexa-1,3-dien-1-yl)propanoate	1.14.12.19
223	0	0	0	0	(2E)-3-(3-hydroxyphenyl)prop-2-enoate,NADH:oxygen oxidoreductase (2-hydroxylating)	Phenylalanine metabolism	Amino acid metabolism	'cpd00007[c] + cJB00072[c] -> cJB00076[c] '	O2 + trans-Cinnamate -> (2E)-3-(2,3-Dihydroxyphenyl)prop-2-enoate	1.14.13.127
224	0	0	0	0	3-(3-hydroxy-phenyl)propionate hydroxylase	Phenylalanine metabolism	Amino acid metabolism	'cpd00007[c] + cJB00074[c] -> cpd02501[c] '	O2 + 3-Phenylpropanoate -> 2,3-Dihydroxyphenylpropanoate	1.14.13.127
225	0	0	0	0	catalase/peroxidase HPI	Phenylalanine metabolism	Amino acid metabolism	'cpd00007[c] + cpd00066[c] -> cpd00001[c] + cpd00011[c] + cpd01647[c] '	O2 + L-Phenylalanine -> H2O + CO2 + 2-Phenylacetamide	1.11.1.21
226	0	0	0	0	L-arogenate:2-oxoglutarate aminotransferase	Phenylalanine, tyrosine and tryptophan biosynthesis	Amino acid metabolism	'cpd00032[c] + cJB00078[c] <=> cpd00067[c] + cpd00041[c] + cpd00219[c] '	Oxaloacetate + L-Arogenate <=> H+ + L-Aspartate + Prephenate	2.6.1.57
227	0	0	0	0	prephenate dehydratase	Phenylalanine, tyrosine and tryptophan biosynthesis	Amino acid metabolism	'cpd00007[c] + cJB00078[c] -> 2 cpd00001[c] + 2 cpd00011[c] + cpd01647[c] '	O2 + L-Arogenate -> 2 H2O + 2 CO2 + 2-Phenylacetamide	4.2.1.51|4.2.1.91
228	0	0	0	0	aminopropionaldehyde dehydrogenase	beta-Alanine metabolism	Metabolism of other amino acids	'cpd00001[c] + cpd00003[c] + cJB00079[c] <=> cpd00067[c] + cpd00004[c] + cpd00085[c] '	H2O + NAD + 3-Aminopropanal <=> H+ + NADH + beta-Alanine	1.2.1.3
229	0	0	0	0	3-Hydroxypropionyl-CoA hydro-lyase	beta-Alanine metabolism	Metabolism of other amino acids	'cJB00080[c] <=> cpd00001[c] + cJB00081[c] '	3-Hydroxypropionyl-CoA <=> H2O + Acrylyl-CoA	4.2.1.17
230	0	0	0	0	propanoyl-CoA:electron-transfer flavoprotein 2,3-oxidoreductase	beta-Alanine metabolism	Metabolism of other amino acids	'cpd00086[c] + cpd00015[c] <=> cpd00067[c] + cpd00982[c] + cJB00081[c] '	Propionyl-CoA + FAD <=> H+ + FADH2 + Acrylyl-CoA	1.3.8.7
231	0	0	0	0	4-hydroxyphenylpyruvate dioxygenase	Tyrosine metabolism	Amino acid metabolism	'cpd00067[c] + cpd00007[c] + cpd00868[c] -> cpd00011[c] + cJB00082[c] '	H+ + O2 + p-hydroxyphenylpyruvate -> CO2 + Homogentisate	1.13.11.27
232	0	0	0	0	homogentisate 1,2-dioxygenase	Tyrosine metabolism	Amino acid metabolism	'cpd00007[c] + cJB00082[c] -> cJB00083[c] '	O2 + Homogentisate -> 4-Maleylacetoacetate	1.13.11.5
233	0	0	0	0	maleylacetoacetate isomerase	Tyrosine metabolism	Amino acid metabolism	'cJB00083[c] -> cJB00084[c] '	4-Maleylacetoacetate -> 4-Fumarylacetoacetate	5.2.1.2
234	0	0	0	0	fumarylacetoacetate (FAA) hydrolase	Tyrosine metabolism	Amino acid metabolism	'cpd00001[c] + cJB00084[c] -> 3 cpd00067[c] + cpd00142[c] + cpd00106[c] '	H2O + 4-Fumarylacetoacetate -> 3 H+ + Acetoacetate + Fumarate	3.7.1.2
235	0	0	0	0	4-hydroxyphenylpyruvate dioxygenase	Tyrosine metabolism	Amino acid metabolism	'cpd00067[c] + cpd00007[c] + cpd00868[c] -> cpd00001[c] + cpd00011[c] + cpd00489[c] '	H+ + O2 + p-hydroxyphenylpyruvate -> H2O + CO2 + 4-Hydroxyphenylacetate	1.2.3.13
236	0	0	0	0	3-fumarylpyruvate fumarylhydrolase	Tyrosine metabolism	Amino acid metabolism	'cpd00001[c] + cJB00086[c] <=> 3 cpd00067[c] + cpd00020[c] + cpd00106[c] '	H2O + 3-Fumarylpyruvate <=> 3 H+ + Pyruvate + Fumarate	3.7.5.1
237	0	0	0	0	3-Maleylpyruvate cis-trans-isomerase	Tyrosine metabolism	Amino acid metabolism	'cJB00087[c] -> cJB00086[c] '	3-Maleylpyruvate -> 3-Fumarylpyruvate	5.2.1.4
238	0	0	0	0	gentisate 1,2-dioxygenase	Tyrosine metabolism	Amino acid metabolism	'cpd00007[c] + cJB00088[c] -> cJB00087[c] '	O2 + 2,5-Dihydroxybenzoate -> 3-Maleylpyruvate	1.13.11.4
239	0	0	0	677.747	2,4-dihydroxyhept-2-enedioate hydro-lyase	Tyrosine metabolism	Amino acid metabolism	'cpd00001[c] + cpd03326[c] -> 2 cpd00067[c] + cpd03708[c] '	H2O + 2-Hydroxyhepta-2,4-dienedioate -> 2 H+ + 2,4-Dihydroxyhept-2-enedioate	4.1.1.77
240	0	0	0	0	4-hydroxyphenylacetate-3-monooxygenase small chain	Tyrosine metabolism	Amino acid metabolism	'cpd00982[c] + cpd00007[c] + cpd00489[c] -> cpd00001[c] + cpd00067[c] + cpd00015[c] + cpd00854[c] '	FADH2 + O2 + 4-Hydroxyphenylacetate -> H2O + H+ + FAD + Homoprotocatechuate	1.14.14.9
241	0	0	0	1000	3-hydroxyphenylacetate-3-monooxygenase small chain	Tyrosine metabolism	Amino acid metabolism	'cpd00982[c] + cpd00007[c] + cpd03320[c] -> cpd00001[c] + cpd00067[c] + cpd00015[c] + cpd00854[c] '	FADH2 + O2 + 3-Hydroxyphenylacetate -> H2O + H+ + FAD + Homoprotocatechuate	1.14.14.9
242	0	0	0	0	acetyl-phosphate:sulfite S-acetyltransferase (acyl-phosphate hydrolysing, 2-oxoethyl-forming)	Taurine and hypotaurine metabolism	Metabolism of other amino acids	'cpd00009[c] + cJB00091[c] -> cpd00081[c] + cpd00196[c] '	Phosphate + Sulfoacetaldehyde -> Sulfite + Acetylphosphate	2.3.3.15
243	0	0	0	0	3-Isopropylmalate hydro-lyase	Valine, leucine and isoleucine biosynthesis	Amino acid metabolism	'cJB00092[c] <=> cpd00001[c] + cJB00010[c] '	D-erythro-3-Methylmalate <=> H2O + Citraconate	4.2.1.33
244	0	0	0	0	(2R,3S)-3-methylmalate:NAD+ oxidoreductase	Valine, leucine and isoleucine biosynthesis	Amino acid metabolism	'2 cpd00067[c] + cpd00004[c] + cpd00007[c] + cpd00094[c] <=> cpd00003[c] + cJB00092[c] '	2 H+ + NADH + O2 + 2-Oxobutyrate <=> NAD + D-erythro-3-Methylmalate	1.1.1.85
245	0	0	0	0	2-methylpropanoyl-CoA:(acceptor) 2,3-oxidoreductase	Valine, leucine and isoleucine degradation	Amino acid metabolism	'3 cpd00067[c] + cpd00015[c] + cpd00481[c] -> cpd00982[c] + cpd02187[c] '	3 H+ + FAD + Isobutyryl-CoA -> FADH2 + Methacrylyl-CoA	1.3.8.7
246	0	0	0	0	3-Hydroxyisopentyl-CoA hydro-lyase	Valine, leucine and isoleucine biosynthesis	Amino acid metabolism	'cJB00093[c] <=> cpd00001[c] + cpd01966[c] '	3-Hydroxyisovaleryl-CoA <=> H2O + Dimethylacryloyl-CoA	4.2.1.17
247	0	0	0	0	Allophanate hydrolase subunit 1	Valine, leucine and isoleucine degradation	Amino acid metabolism	'cpd00002[c] + cpd00242[c] + cpd00073[c] -> cpd00008[c] + cpd00009[c] + cpd00742[c] '	ATP + bicarbonate + Urea -> ADP + Phosphate + Allophanate	3.5.1.54|6.3.4.6
248	0	0	0	0	Proline racemase	Arginine and proline metabolism	Amino acid metabolism	'cpd00129[c] <=> cpd00567[c] '	L-Proline <=> D-Proline	5.1.1.4
249	0	0	0	779.779	pyrroline-5-carboxylate reductase	Arginine and proline metabolism	Amino acid metabolism	'cpd00004[c] + cpd02625[c] -> cpd00003[c] + cpd00851[c] '	NADH + 3-Hydroxy-L-1-pyrroline-5-carboxylate -> NAD + trans-4-Hydroxy-L-proline	1.5.1.2
250	0	0	0	0	L-1-Pyrroline-3-hydroxy-5-carboxylate:NAD+ oxidoreductase	Arginine and proline metabolism	Amino acid metabolism	'cpd00001[c] + cpd00003[c] + cpd02625[c] <=> cpd00004[c] + cJB00094[c] '	H2O + NAD + 3-Hydroxy-L-1-pyrroline-5-carboxylate <=> NADH + L-erythro-4-Hydroxyglutamate	1.5.1.12,1.5.99.8,1.5.-.-
251	0	0	0	0	acetyl-CoA:putrescine N-acetyltransferase	Arginine and proline metabolism	Amino acid metabolism	'cpd00022[c] + cpd00118[c] <=> cpd00010[c] + cJB00095[c] '	Acetyl-CoA + Putrescine <=> CoA + N-Acetylputrescine	2.3.1.57
252	0	0	0	0	N-acetyl-L-citrulline amidohydrolase	Arginine and proline metabolism	Amino acid metabolism	'cpd00001[c] + cJB00096[c] -> cpd00029[c] + cpd00274[c] '	H2O + N-Acetylcitrulline -> Acetate + Citrulline	3.5.1.14,3.5.1.16
253	0	0	0	0	L-Glutamine amidohydrolase	D-Glutamine and D-glutamate metabolism	Metabolism of other amino acids	'cpd00001[c] + cpd00067[c] + cJB00097[c] -> cpd00013[c] + cpd00186[c] '	H2O + L-Glutamine -> L-Glutamate + NH3	3.5.1.2,3.5.1.38,6.3.5.5
254	0	0	0	0	L-Aspartate racemase	Peptidoglycan biosynthesis	Glycan biosynthesis and metabolism	'cpd00041[c] <=> cJB00099[c] '	L-Aspartate <=> D-Aspartate	5.1.1.13
255	0	0	0	0	Maleate cis-trans-isomerase	Butanoate metabolism	Carbohydrate metabolism	'cJB00100[c] -> cpd00106[c] '	Maleate -> Fumarate	5.2.1.1
256	0	0	0	0	N2 transport via diffusion	Transport	_	'cJB00102[e] <=> cJB00102[c] '	Nitrogen <=> Nitrogen	Undetermined
257	3.16897	3.16897	5.50604	5.50604	L-Arginine-ABC transport	Transport	_	'cpd00001[c] + cpd00002[c] + cpd00051[e] -> cpd00067[c] + cpd00008[c] + cpd00009[c] + cpd00051[c] '	H2O + ATP + L-Arginine -> H+ + ADP + Phosphate + L-Arginine	Undetermined
258	0	0	0	0	L-Cysteine-ABC transport	Transport	_	'cpd00001[c] + cpd00002[c] + cpd00084[e] -> cpd00067[c] + cpd00008[c] + cpd00009[c] + cpd00084[c] '	H2O + ATP + L-Cysteine -> H+ + ADP + Phosphate + L-Cysteine	Undetermined
259	0	0	0	0	L-Cystine-ABC transport	Transport	_	'cpd00001[c] + cpd00002[c] + cJB00054[e] -> cpd00067[c] + cpd00008[c] + cpd00009[c] + cJB00054[c] '	H2O + ATP + L-Cystine -> H+ + ADP + Phosphate + L-Cystine
260	0	0	0	0	D-Lactate permease	Transport	_	'cpd00067[e] + cpd00221[e] <=> cpd00067[c] + cpd00221[c] '	H+ + D-Lactate <=> H+ + D-Lactate
261	0	0	0	0	Protoporphyrinogen-IX:oxygen oxidoreductase	Porphyrin and chlorophyll metabolism	Metabolism of cofactors and vitamins	'3 cpd00007[c] + 2 cpd00791[c] -> 6 cpd00001[c] + 2 cpd01476[c] '	3 O2 + 2 ProtoporphyrinogenIX -> 6 H2O + 2 Protoporphyrin	1.3.3.4
262	0	0	0	0	N-Hexanoyl-L-homoserine lactone synthase	Quorum sensing	_	'cpd00017[c] + cpd11472[c] -> cpd00067[c] + cpd00147[c] + cJB00103[c] + cpd11493[c] '	S-Adenosyl-L-methionine + Hexanoyl-ACP -> H+ + N-Hexanoyl-L-homoserine lactone + 5'-Methylthioadenosine + ACP	2.3.1.184,CepI, CciI
263	0	0	0	0	N-octanoyl-L-homoserine lactone synthase	Quorum sensing	_	'cpd00017[c] + cpd11470[c] -> cpd00067[c] + cpd00147[c] + cpd11493[c] + cJB00105[c] '	S-Adenosyl-L-methionine + Octanoyl-ACP -> H+ + 5'-Methylthioadenosine + ACP + N-Octanoyl-L-homoserine lactone	2.3.1.184,CepI, CciI
264	0	0	0	0	cis-2-Dodecenoic acid(BDSF) synthase	Quorum sensing	_	'cpd00001[c] + cpd03116[c] <=> cpd00010[c] + cJB00106[c] '	H2O + (S)-3-Hydroxydodecanoyl-CoA <=> CoA + cis-2-Dodecenoic acid	4.2.1.17,RpfF
265	0	0	0	0	cis-2-Dodecenoic acid(BDSF) synthase	Quorum sensing	_	'cpd00001[c] + cpd11480[c] <=> cpd11493[c] + cJB00106[c] '	H2O + D-3-Hydroxydodecanoyl-[acp] <=> ACP + cis-2-Dodecenoic acid	4.2.1.17,RpfF
266	0	0	0	0	HHQ synthesis	Quorum sensing	_	'cpd00067[c] + cpd00093[c] + cpd11487[c] -> cpd00001[c] + cpd00011[c] + cpd11493[c] + cJB00111[c] '	H+ + Anthranilate + 3-oxodecanoyl-acp -> H2O + CO2 + ACP + 2-heptyl-4-quinolone	PqsA+pqsB+PqsC+PqsD
267	0	0	0	0	GDP-4-keto-6-deoxy-D-mannose reductase	Fructose and mannose metabolism	Carbohydrate metabolism	'cpd00067[c] + cJB00003[c] + cpd00005[c] <=> cpd00006[c] + cJB00113[c] '	H+ + GDP-4-dehydro-6-deoxy-D-mannose + NADPH <=> NADP + GDP-D-rhamnose	1.1.1.187
268	0	0	0	0	Cepacian repeating unit glycosyltransferase	Cepacian synthesis	_	'cpd00083[c] + cpd00026[c] + cJB00113[c] + cpd00043[c] + 3 cpd00144[c] <=> cJB00114[c] '	GDP-mannose + UDP-glucose + UDP-galactose + 3 UDPglucuronate + GDP-D-rhamnose <=> CepacianRU
269	0	0	0	0	Cepacian acetylation	Cepacian synthesis	_	'cJB00114[c] + cpd11494[c] <=> cpd11493[c] + cJB00115[c] '	CepacianRU + Acetyl-ACP <=> ACP + CepacianAC
270	0	0	0	0	Cepacian polymerization	Cepacian synthesis	_	'2 cJB00115[c] <=> cJB00116[e] '	2 CepacianAC <=> CepacianP
271	0	0	0	0	cis-2-Dodecenoic acid(BDSF) release	Transport	_	'cJB00106[c] -> cJB00106[e] '	cis-2-Dodecenoic acid -> cis-2-Dodecenoic acid
272	0	0	0	0	HHQ release	Transport	_	'cJB00111[c] -> cJB00111[e] '	2-heptyl-4-quinolone -> 2-heptyl-4-quinolone
273	0	0	0	0	HHL release	Transport	_	'cJB00103[c] -> cJB00103[e] '	N-Hexanoyl-L-homoserine lactone -> N-Hexanoyl-L-homoserine lactone
274	0	0	0	0	OHL release	Transport	_	'cJB00105[c] -> cJB00105[e] '	N-Octanoyl-L-homoserine lactone -> N-Octanoyl-L-homoserine lactone
275	10	10	-8.87696	-0.139664	L-asparagine permease	Transport	_	'cpd00067[e] + cpd00132[e] <=> cpd00067[c] + cpd00132[c] '	H+ + L-Asparagine <=> H+ + L-Asparagine	Undetermined
276	1.05474	1.05474	10	10	Sugar phosphate permease	Transport	_	'cpd00067[e] + cpd00079[e] <=> cpd00067[c] + cpd00079[c] '	H+ + D-glucose-6-phosphate <=> H+ + D-glucose-6-phosphate	Undetermined
277	10	10	0	0	Sorbitol-ABC transport	Transport	_	'cpd00001[c] + cpd00002[c] + cpd00588[e] -> cpd00067[c] + cpd00008[c] + cpd00009[c] + cpd00588[c] '	H2O + ATP + Sorbitol -> H+ + ADP + Phosphate + Sorbitol	Undetermined
278	0	0	0	0	D-L-Inositol-ABC transport	Transport	_	'cpd00001[c] + cpd00002[c] + cpd00121[e] -> cpd00067[c] + cpd00008[c] + cpd00009[c] + cpd00121[c] '	H2O + ATP + L-Inositol -> H+ + ADP + Phosphate + L-Inositol	Undetermined
279	10	10	10	10	D-fructose-6-phosphate permease	Transport	_	'cpd00067[e] + cpd00072[e] <=> cpd00067[c] + cpd00072[c] '	H+ + D-fructose-6-phosphate <=> H+ + D-fructose-6-phosphate	Undetermined
280	10	10	10	10	D-Fructose transport via PEP:Pyr PTS	Transport	_	'cpd00082[e] + cpd00061[c] -> cpd00072[c] + cpd00020[c] '	D-Fructose + Phosphoenolpyruvate -> Pyruvate + D-Fructose-6-phosphate	Undetermined
281	-160.173	-99.1928	-369.457	-369.457	Sodium-propionate symporter	Transport	_	'cpd00971[e] + cpd00141[e] <=> cpd00141[c] + cpd00971[c] '	Propionate + Na+ <=> Propionate + Na+	Undetermined
282	10	10	10	10	Sodium-pyruvate symporter	Transport	_	'cpd00971[e] + cpd00020[e] <=> cpd00020[c] + cpd00971[c] '	Pyruvate + Na+ <=> Pyruvate + Na+	Undetermined
283	10	10	0	0	Mannose transport via PEP:Pyr PTS	Transport	_	'cPY00016[e] + cpd00061[c] -> cpd00020[c] + cpd00235[c] '	Mannose + Phosphoenolpyruvate -> Pyruvate + D-Mannose-6-phosphate	Undetermined
284	9.58602	9.58602	0	0	D-Lyxitol-ABC transport	Transport	_	'cpd00001[c] + cpd00002[c] + cpd01307[e] -> cpd00067[c] + cpd00008[c] + cpd00009[c] + cpd01307[c] '	H2O + ATP + D-Lyxitol -> H+ + ADP + Phosphate + D-Lyxitol	Undetermined
285	0	0	10	10	Xylitol-ABC transport	Transport	_	'cpd00001[c] + cpd00002[c] + cpd00306[e] -> cpd00067[c] + cpd00008[c] + cpd00009[c] + cpd00306[c] '	H2O + ATP + Xylitol -> H+ + ADP + Phosphate + Xylitol	Undetermined
286	0	0	10	10	trans-4-Hydroxy-L-proline-ABC transport	Transport	_	'cpd00001[c] + cpd00002[c] + cpd00851[e] -> cpd00067[c] + cpd00008[c] + cpd00009[c] + cpd00851[c] '	H2O + ATP + trans-4-Hydroxy-L-proline -> H+ + ADP + Phosphate + trans-4-Hydroxy-L-proline	Undetermined
287	0	0	0	0	5-dehydro-2-deoxyphosphogluconate aldolase	Inositol phosphate metabolism	Carbohydrate metabolism	'cpd02721[c] <=> cpd00191[c] + cpd00095[c] '	DKHP <=> 3-Oxopropanoate + Glycerone-phosphate
288	0	0	0	0	4-Hydroxyphenylacetate permease	Transport	_	'cpd00067[e] + cpd00489[e] <=> cpd00067[c] + cpd00489[c] '	H+ + 4-Hydroxyphenylacetate <=> H+ + 4-Hydroxyphenylacetate	Undetermined
289	0	0	0	0	Carnitine transporter	Transport	_	'cpd00067[e] + cPY00061[e] <=> cpd00067[c] + cPY00061[c] '	H+ + Carnitine <=> H+ + Carnitine	Undetermined
290	-50.9805	10	10	10	Sodium-citraconate symporter (dctA and dctPQM)	Transport	_	'cpd00033[e] + cpd00971[e] <=> cpd00033[c] + cpd00971[c] '	Citraconate + Na+ <=> Citraconate + Na+	Undetermined
291	0	0	0	0	Sodium-succinate symporter (dctA and dctPQM)	Transport	_	'cpd00971[e] + cJB00010[e] <=> cJB00010[c] + cpd00971[c] '	Succinate + Na+ <=> Succinate + Na+	Undetermined
292	-990	10	-990	10	Sodium-malate symporter (dctA and dctPQM)	Transport	_	'cpd00130[e] + cpd00971[e] <=> cpd00971[c] + cpd00130[c] '	L-Malate + Na+ <=> L-Malate + Na+	Undetermined
293	-667.508	1000	-670.122	1000	Sodium-fumarate symporter (dctA and dctPQM)	Transport	_	'cpd00106[e] + cpd00971[e] <=> cpd00106[c] + cpd00971[c] '	Fumarate + Na+ <=> Fumarate + Na+	Undetermined
294	0	0	0	0	Pyroglutamate porin	Transport	_	'cJB00041[e] <=> cJB00041[c] '	5-Oxoproline <=> 5-Oxoproline	Undetermined
295	0	0	0	0	Glycerone permease	Transport	_	'cpd00067[e] + cpd00157[e] <=> cpd00067[c] + cpd00157[c] '	H+ + Glycerone <=> H+ + Glycerone	Undetermined
296	0	0	0	0	Gamma-aminobutyrate permease	Transport	_	'cpd00067[e] + cpd00281[e] <=> cpd00067[c] + cpd00281[c] '	H+ + GABA <=> H+ + GABA	Undetermined
297	0	0	0	0	Tartrate permease	Transport	_	'cpd00067[e] + cpd00666[e] <=> cpd00067[c] + cpd00666[c] '	H+ + Tartrate <=> H+ + Tartrate	Undetermined
298	0	0	0	0	Glucose-1-phosphate permease	Transport	_	'cpd00067[e] + cpd00089[e] <=> cpd00067[c] + cpd00089[c] '	H+ + Glucose-1-phosphate <=> H+ + Glucose-1-phosphate	Undetermined
299	-81.4023	-20.4218	-0.421109	-0.421109	Sodium-acetate symporter	Transport	_	'cpd00971[e] + cpd00029[e] <=> cpd00029[c] + cpd00971[c] '	Acetate + Na+ <=> Acetate + Na+	Undetermined
300	10	10	-65.7024	-65.7024	Glycolate permease	Transport	_	'cpd00067[e] + cpd00139[e] <=> cpd00067[c] + cpd00139[c] '	H+ + Glycolate <=> H+ + Glycolate	Undetermined
301	0	0	0	0	Salicylate permease	Transport	_	'cpd00067[e] + cpd00599[e] <=> cpd00067[c] + cpd00599[c] '	H+ + Salicylate <=> H+ + Salicylate	Undetermined
302	0	0	0	0	4-Hydroxybenzoate permease	Transport	_	'cpd00067[e] + cpd00136[e] <=> cpd00067[c] + cpd00136[c] '	H+ + 4-Hydroxybenzoate <=> H+ + 4-Hydroxybenzoate	Undetermined
303	0	0	0	0	L-ornithine 5-monooxygenase	Biosynthesis of siderophore group nonribosomal peptides	Metabolism of terpenoids and polyketides	'cpd00067[c] + cpd00007[c] + cpd00064[c] <=> cpd00001[c] + cJB00117[c] '	L-ornithine + O2 + H+ <=> N5-hydroxy-L-ornithine + H2O	Undetermined
304	0	0	0	0	ornibactin synthetase F	Biosynthesis of siderophore group nonribosomal peptides	Metabolism of terpenoids and polyketides	'cJB00117[c] + cpd00201[c] -> cJB00118[c] + cpd00087[c] '	N5-hydroxy-L-ornithine + 10-formyl-tetrahydrofolate -> N5-formyl-N5-hydroxy-L-ornithine + tetrahydrofolate	Undetermined
305	0	0	0	0	N5-hydroxy-L-ornithine hydroxylase	Biosynthesis of siderophore group nonribosomal peptides	Metabolism of terpenoids and polyketides	'cJB00120[c] -> cJB00121[c] '	N5-hydroxy-L-ornithine -> N5-3-hydroxyacyl-N5-hydroxy-L-ornithine	Undetermined
306	0	0	0	0	Aspartate hydroxylase	Biosynthesis of siderophore group nonribosomal peptides	Metabolism of terpenoids and polyketides	'2 cpd00067[c] + cpd00004[c] + cpd00041[c] + cpd00007[c] <=> cpd00001[c] + cpd00003[c] + cJB00119[c] '	L-aspartate + NADH + O2 + 2 H+ <=> L-hydroxyaspartate + NAD + H2O	Undetermined
307	0	0	0	0	Hydroxyaspartate epimerase	Biosynthesis of siderophore group nonribosomal peptides	Metabolism of terpenoids and polyketides	cJB00119[c] -> cJB00120[c] '	L-hydroxyaspartate -> D-hydroxyaspartate	Undetermined
308	0	0	0	0	ornibactin biosynthesis non-ribosomal peptide synthase	Biosynthesis of siderophore group nonribosomal peptides	Metabolism of terpenoids and polyketides	'cpd00054[c] + cpd00118[c] + cJB00118[c] + cJB00120[c] + cJB00121[c] -> cJB00122[c] '	N5-3-hydroxyacyl-N5-hydroxy-L-ornithine + D-Hydroxyaspartate + L-Serine + N5-formyl-N5-hydroxy-L-ornithine + Putrescine -> ornibactin	Undetermined
309	0	0	0	0	Ornibactin-ABC export	Biosynthesis of siderophore group nonribosomal peptides	Metabolism of terpenoids and polyketides	'cpd00001[c] + cpd00002[c] + cJB00122[c] -> cpd00067[c] + cpd00008[c] + cpd00009[c] + cJB00122[e] '	H2O + ATP + ornibactin -> H+ + ADP + Phosphate + ornibactin	Undetermined
310	10	10	0	1000	ATPD-deoxyribose 5-phosphotransferase	Pentose phosphate pathway	Carbohydrate metabolism	'cpd00002[c] + cpd01242[c] -> cpd00008[c] + cpd00510[c] '	ATP + Thyminose -> ADP + deoxyribose-5-phosphate	2.7.1.15
311	0	0	0	0	GTP:alpha-D-mannose-1-phosphate guanylyltransferase	Fructose and mannose metabolism	Carbohydrate metabolism	'cpd00485[c] + cpd00038[c] -> cpd00083[c] + cpd00012[c] '	D-Mannose1-phosphate + GTP -> GDP-mannose + PPi	2.7.7.13
312	0	0	0	0	L-galactose:NAD+ 1-oxidoreductase	Ascorbate and aldarate metabolism	Carbohydrate metabolism	'cpd00003[c] + cpd00108[c] <=> cpd00067[c] + cpd00004[c] + cPY00021[c] '	NAD + Galactose <=> H+ + NADH + L-Galactono-1,4-lactone	1.1.1.122
313	0	0	0	0	1-aminocyclopropane-1-carboxylate deaminase	Propanoate metabolism	Carbohydrate metabolism	'cpd00001[c] + cPY00036[c] <=> cpd00013[c] + cpd00094[c] '	H2O + 1-Aminocyclopropane-1-carboxylate <=> NH3 + 2-Oxobutyrate	3.5.99.7
314	0	0	0	0	D-chiro-inositol:NAD+ oxidoreductase	Inositol phosphate metabolism	Carbohydrate metabolism	'cpd00003[c] + cPY00043[c] -> cpd00067[c] + cpd00004[c] + cPY00044[c] '	NAD + D-chiro-Inositol -> H+ + NADH + 1-Keto-D-chiro-inositol	1.1.1.18
315	0	0	0	0	Inosose isomerase	Inositol phosphate metabolism	Carbohydrate metabolism	'cPY00044[c] <=> cpd00524[c] '	1-Keto-D-chiro-inositol <=> 2-Inosose	IolI
316	0	0	0	0	L-lysine,NADPH:oxygen oxidoreductase (6-hydroxylating)	Lysine degradation	Amino acid metabolism	'cpd00067[c] + cpd00005[c] + cpd00007[c] + cpd00039[c] -> cpd00001[c] + cpd00006[c] + cPY00056[c] '	H+ + O2 + NADPH + L-Lysine -> H2O + NADP + N6-Hydroxy-L-lysine	1.14.13.59
317	0	0	0	0	phosphonoacetate hydrolase	Phosphonate and phosphinate metabolism	Metabolism of other amino acids	'cpd00072[c] + cPY00074[c] -> cpd00009[c] + cpd00029[c] '	D-fructose-6-phosphate + Phosphonoacetate -> Phosphate + Acetate	3.11.1.2
318	0	0	0	0	phosphonoacetaldehyde dehydrogenase	Phosphonate and phosphinate metabolism	Metabolism of other amino acids	'cpd00001[c] + cpd00003[c] + cpd02024[c] -> 2 cpd00067[c] + cpd00004[c] + cPY00074[c] '	H2O + NAD + Phosphonoacetaldehyde -> 2 H+ + NADH + Phosphonoacetate	Undetermined
319	0	0	0	0	L-Kynurenine,NADPH:oxygen oxidoreductase (3-hydroxylating)	Tryptophan metabolism	Amino acid metabolism	'cpd00067[c] + cpd00005[c] + cpd00007[c] + cpd00275[c] -> cpd00001[c] + cpd00006[c] + cpd02065[c] '	H+ + O2 + NADPH + L-Kynurenine -> H2O + 3-Hydroxy-L-kynurenine + NADP	1.14.13.9
320	0	0	0	0	quinoprotein glucose dehydrogenase	Glycolysis / Gluconeogenesis	Carbohydrate metabolism	'cpd00027[c] + cpd15560[c] -> cJB00020[c] + cpd15561[c] '	D-Glucose + Ubiquinone-8 -> D-Glucono-1,5-lactone + Ubiquinol-8	1.1.5.2
321	0	0	0	0	D-Malate transport via diffusion	Transport	_	'cPY00113[e] <=> cpd00386[c] '	D-Malate <=> D-Malate
322	66.1284	66.1284	37.3398	37.3398	2-aceto-2-hydroxybutanoate synthase	Valine, leucine and isoleucine biosynthesis	Amino acid metabolism	'cpd00067[c] + cpd00020[c] + cpd00094[c] -> cpd00011[c] + cpd00498[c] '	H+ + Pyruvate + 2-Oxobutyrate -> CO2 + 2-Aceto-2-hydroxybutanoate	2.2.1.6
323	0	0	0	0	L-threonine transport via ABC system	Transport	_	'cpd00001[c] + cpd00002[c] + cpd00161[e] -> cpd00067[c] + cpd00008[c] + cpd00009[c] + cpd00161[c] '	H2O + ATP + L-Threonine -> H+ + ADP + Phosphate + L-Threonine
324	0	0	0	0	O-acetylhomoserine lysase (L-cysteine)	Cysteine and methionine metabolism	Amino acid metabolism	'cpd00084[c] + cpd00790[c] -> cpd00067[c] + cpd00029[c] + cpd00424[c] '	L-Cysteine + O-Acetyl-L-homoserine -> H+ + Acetate + Cystathionine	4.2.99.9
325	0	0	0	1000	NADPH:6,7-dihydropteridine oxidoreductase	Phenylalanine metabolism	Amino acid metabolism	'cpd00067[c] + cpd00005[c] + cpd00231[c] -> cpd00006[c] + cpd00233[c] '	H+ + NADPH + Dihydrobiopterin -> NADP + Tetrahydrobiopterin	1.5.1
326	0	0	0	0	Diamine oxidase	Glycine, serine and threonine metabolism	Amino acid metabolism	'cpd01155[c] + cpd00007[c] -> cpd00067[c] + cpd00013[c] + cpd00025[c] + cPY00114[c] '	Cadaverine + O2 -> H+ + NH3 + H2O2 + Piperideine	SPONTANEOUS
327	0	0	0	0	delta-aminovalerate synthesis	Transport	_	'2 cpd00001[c] + cPY00114[c] -> cPY00115[c] '	2 H2O + Piperideine -> 5-Aminopentanoate	SPONTANEOUS
328	0	0	0	0	5-Aminopentanoate:2-oxoglutarate aminotransferase	Porphyrin and chlorophyll metabolism	Metabolism of cofactors and vitamins	'cpd00024[c] + cPY00115[c] -> cpd00023[c] '	2-Oxoglutarate + 5-Aminopentanoate -> L-Glutamate	2.6.1.48
329	0	0	0	0	acyl-CoA dehydrogenase (hexadecanoyl-CoA)	Metabolism of terpenoids and polyketides	Metabolism of terpenoids and polyketides	'cpd00015[c] + cpd00134[c] <=> cpd00982[c] + cpd15239[c] '	FAD + Palmitoyl-CoA <=> FADH2 + Hexadecenoyl-ACP
330	0	0	0	0	Phosphatidate phosphatase (n-C16:1)	Glycerophospholipid metabolism	Lipid metabolism	'cpd00001[c] + cpd15525[c] -> cpd00009[c] + cpd15310[c] '	H2O + 1,2-dihexadec-9-enoyl-sn-glycerol_3-phosphate -> Phosphate + 1,2-Diacyl-sn-glycerol_dihexadec-9-enoyl	3.1.3.4
331	0	0	0	0	phosphoethanolamine transferase (c-C16:1)	Lipopolysaccharide biosynthesis	Glycan biosynthesis and metabolism	'cpd03587[c] + cpd15532[c] -> cpd15310[c] + cPY00116[c] '	kdo2-lipid_a + phosphatidylethanolamine_dihexadec-9enoyl -> 1,2-Diacyl-sn-glycerol_dihexadec-9-enoyl + phosphoethanolamine KDO(2)-lipid (A)
332	1.04815	1.04815	1.04648	1.04648	enoyl-[acyl-carrier-protein] reductase (NADH) (n-C18:1)	Fatty acid biosynthesis	Lipid metabolism	'cpd00067[c] + cpd00004[c] + cPY00117[c] -> cpd00003[c] + cpd11825[c] '	H+ + NADH + trans-3-cis-11-vacceoyl-[acyl-carrier protein] -> NAD + Octadecenoyl-ACP	1.3.1.9
333	1.04815	1.04815	1.04648	1.04648	3-hydroxyacyl-[acyl-carrier-protein] dehydratase (n-C18:1)	Fatty acid biosynthesis	Lipid metabolism	'cPY00118[c] -> cpd00001[c] + cPY00117[c] '	(R)-3-hydroxy-cis-vacc-11-enoyl-[acyl-carrier protein] -> H2O + trans-3-cis-11-vacceoyl-[acyl-carrier protein]	4.2.1.-
334	1.04815	1.04815	1.04648	1.04648	3-oxoacyl-[acyl-carrier-protein] reductase (n-C18:1)	Fatty acid biosynthesis	Lipid metabolism	'cpd00067[c] + cpd00005[c] + cPY00119[c] -> cpd00006[c] + cPY00118[c] '	H+ + NADPH + 3-oxo-cis-vacc-11-enoyl-[acyl-carrier protein] -> NADP + (R)-3-hydroxy-cis-vacc-11-enoyl-[acyl-carrier protein]	1.1.1.100
335	1.04815	1.04815	1.04648	1.04648	3-oxoacyl-[acyl-carrier-protein] synthase (n-C18:1)	Fatty acid biosynthesis	Lipid metabolism	'cpd00067[c] + cpd15239[c] + cpd11492[c] -> cpd00011[c] + cpd11493[c] + cPY00119[c] '	H+ + Hexadecenoyl-ACP + Malonyl-acyl-carrierprotein- -> CO2 + ACP + 3-oxo-cis-vacc-11-enoyl-[acyl-carrier protein]	2.3.1.41
336	1.74246	1.74246	1.73969	1.73969	(3R)-3-Hydroxyhexadecanoyl-[acyl-carrier-protein] hydro-lyase	Fatty acid biosynthesis	Lipid metabolism	'cpd11481[c] <=> cpd00001[c] + cpd15239[c] '	R-3-hydroxypalmitoyl-acyl-carrierprotein- <=> H2O + Hexadecenoyl-ACP	2.3.1.85,2.3.1.86,4.2.1.61
337	0.118315	0.118315	0.118127	0.118127	PA160161S	Fatty acid biosynthesis	Lipid metabolism	'cpd15239[c] + cpd15327[c] -> cpd11493[c] + cPY00120[c] '	Hexadecenoyl-ACP + 1-hexadecanoyl-sn-glycerol_3-phosphate -> ACP + pa160161	2.3.1.51
338	0.118315	0.118315	0.118127	0.118127	CDP-diacylglycerol synthetase (n-C16:0 16:1)	Fatty acid biosynthesis	Lipid metabolism	'cpd00067[c] + cPY00120[c] + cpd00052[c] -> cpd00012[c] + cPY00121[c] '	H+ + pa160161 + CTP -> PPi + CDP-pa160161	2.7.7.41
339	0.0530375	0.0530375	0.052953	0.052953	Phosphatidylserine syntase (n-C16:0 16:1)	Fatty acid biosynthesis	Lipid metabolism	'cpd00054[c] + cPY00121[c] -> cpd00067[c] + cPY00122[c] + cpd00046[c] '	L-Serine + CDP-pa160161 -> H+ + ps160161 + CMP	2.7.8.8
340	0.0530375	0.0530375	0.052953	0.052953	Phosphatidylserine decarboxylase (n-C16:0 16:1)	Glycerophospholipid metabolism	Lipid metabolism	'cpd00067[c] + cPY00122[c] -> cpd00011[c] + cPY00123[c] '	H+ + ps160161 -> CO2 + pe160161	4.1.1.65
341	0.0530375	0.0530375	0.052953	0.052953	S-Adenosylmethionine decarboxylase proenzyme (PE170cyc)	Glycerolipid synthesis	Lipid metabolism	'cpd00017[c] + cPY00123[c] -> cpd00067[c] + cPY00124[c] '	S-Adenosyl-L-methionine + pe160161 -> H+ + pe170cyc	4.1.1.50
342	0.0721823	0.0721823	0.0720673	0.0720673	PA180181S	Fatty acid biosynthesis	Lipid metabolism	'cpd11825[c] + cpd15329[c] -> cpd11493[c] + cPY00125[c] '	Octadecenoyl-ACP + 1-octadecanoyl-sn-glycerol_3-phosphate -> ACP + pa180181	2.3.1.51
343	0.0721823	0.0721823	0.0720673	0.0720673	CDP-diacylglycerol synthetase (n-C18:0 18:1)	Fatty acid biosynthesis	Lipid metabolism	'cpd00067[c] + cpd00052[c] + cPY00125[c] -> cpd00012[c] + cPY00126[c] '	H+ + CTP + pa180181 -> PPi + CDP-pa180181	2.7.7.41
344	0.0323584	0.0323584	0.0323068	0.0323068	Phosphatidylserine syntase (n-C18:0 18:1)	Fatty acid biosynthesis	Lipid metabolism	'cpd00054[c] + cPY00126[c] -> cpd00067[c] + cpd00046[c] + cPY00127[c] '	L-Serine + CDP-pa180181 -> H+ + CMP + ps180181	2.7.8.8
345	0.0323584	0.0323584	0.0323068	0.0323068	Phosphatidylserine decarboxylase (n-C18:0 18:1)	Glycerophospholipid metabolism	Lipid metabolism	'cpd00067[c] + cPY00127[c] -> cpd00011[c] + cPY00128[c] '	H+ + ps180181 -> CO2 + pe180181	4.1.1.65
346	0.0323584	0.0323584	0.0323068	0.0323068	S-Adenosylmethionine decarboxylase proenzyme (PE190cyc)	Glycerolipid synthesis	Lipid metabolism	'cpd00017[c] + cPY00128[c] -> cpd00067[c] + cPY00129[c] '	S-Adenosyl-L-methionine + pe180181 -> H+ + pe190cyc	4.1.1.50
347	0.0652778	0.0652778	0.0651738	0.0651738	Phosphatidylglycerol synthase (n-C16:0 16:1)	Glycerolipid synthesis	Lipid metabolism	'cPY00121[c] + cpd00080[c] -> cpd00067[c] + cpd00046[c] + cPY00130[c] '	CDP-pa160161 + Glycerol-3-phosphate -> H+ + CMP + pgp160161	2.7.8.5
348	0.0652778	0.0652778	0.0651738	0.0651738	phosphatidylglycerol phosphate phosphatase (n-C16:0 16:1)	Glycerolipid synthesis	Lipid metabolism	'cpd00001[c] + cPY00130[c] -> cpd00009[c] + cPY00131[c] '	H2O + pgp160161 -> Phosphate + pg160161	3.1.3.27
349	0.0163166	0.0163166	0.0162906	0.0162906	S-Adenosylmethionine decarboxylase proenzyme (pg170cyc)	Glycerolipid synthesis	Lipid metabolism	'cpd00017[c] + cPY00131[c] -> cpd00067[c] + cPY00132[c] '	S-Adenosyl-L-methionine + pg160161 -> H+ + pg170cyc	4.1.1.50
350	0.0398239	0.0398239	0.0397605	0.0397605	Phosphatidylglycerol synthase (n-C18:0 18:1)	Glycerolipid synthesis	Lipid metabolism	'cPY00126[c] + cpd00080[c] -> cpd00067[c] + cpd00046[c] + cPY00133[c] '	CDP-pa180181 + Glycerol-3-phosphate -> H+ + CMP + pgp180181	2.7.8.5
351	0.0398239	0.0398239	0.0397605	0.0397605	phosphatidylglycerol phosphate phosphatase (n-C18:0 18:1)	Glycerolipid synthesis	Lipid metabolism	'cpd00001[c] + cPY00133[c] -> cpd00009[c] + cPY00134[c] '	H2O + pgp180181 -> Phosphate + pg180181	3.1.3.27
352	0.00996171	0.00996171	0.00994584	0.00994584	S-Adenosylmethionine decarboxylase proenzyme (PG190cyc)	Glycerolipid synthesis	Lipid metabolism	'cpd00017[c] + cPY00134[c] -> cpd00067[c] + cPY00135[c] '	S-Adenosyl-L-methionine + pg180181 -> H+ + pg190cyc	4.1.1.50
353	0.0437743	0.0437743	0.0437045	0.0437045	Cardiolipin synthase (n-C16:0)	Glycerolipid synthesis	Lipid metabolism	'2 cpd15538[c] <=> cpd00100[c] + cPY00136[c] '	2 Phosphatidylglycerol_dihexadecanoyl <=> Glycerol + clpn160	2.7.8.-
354	0.0375682	0.0375682	0.0375084	0.0375084	Cardiolipin synthase (n-C16:1)	Glycerophospholipid metabolism	Lipid metabolism	'2 cpd15539[c] <=> cpd00100[c] + cPY00137[c] '	2 Phosphatidylglycerol_dihexadec-9-enoyl <=> Glycerol + clpn161	2.7.8.-
355	0.0122403	0.0122403	0.0122208	0.0122208	S-adenosylmethionine decarboxylase proenzyme	Glycerolipid synthesis	Lipid metabolism	'cpd00017[c] + 2 cPY00142[c] -> 2 cpd00067[c] + cPY00138[c] '	S-Adenosyl-L-methionine + 2 clpn160161 -> 2 H+ + clpn170cyc	4.1.1.50
356	0.0861172	0.0861172	0.08598	0.08598	Cardiolipin synthase (n-C18:1)	Glycerophospholipid metabolism	Lipid metabolism	'2 cpd15540[c] <=> cpd00100[c] + cPY00139[c] '	2 Phosphatidylglycerol_dioctadecanoyl <=> Glycerol + clpn181	2.7.8.-
357	0.00746556	0.00746556	0.00745366	0.00745366	Cyclopropanation Cardiolipin(n-C19cyc)	Glycerolipid synthesis	Lipid metabolism	'cpd00017[c] + 2 cPY00141[c] -> 2 cpd00067[c] + cPY00140[c] '	S-Adenosyl-L-methionine + 2 clpn180181 -> 2 H+ + clpn190cyc	4.1.1.50
358	0.0149311	0.0149311	0.0149073	0.0149073	Cardiolipin synthase (n-C18:0 18:1)	Glycerolipid metabolism	Lipid metabolism	'2 cPY00134[c] -> cpd00100[c] + cPY00141[c] '	2 pg180181 -> Glycerol + clpn180181	2.7.8.-
359	0.0244806	0.0244806	0.0244416	0.0244416	Cardiolipin synthase (n-C16:0 16:1)	Glycerophospholipid metabolism	Lipid metabolism	'2 cPY00131[c] -> cpd00100[c] + cPY00142[c] '	2 pg160161 -> Glycerol + clpn160161	2.7.8.-
360	0.136258	0.136258	0.136041	0.136041	Ornithine lipid (3-OH-140 2-OH-181)	Fatty acid biosynthesis	Lipid metabolism	'cPY00143[c] + cPY00144[c] -> cpd11493[c] + cPY00145[c] '	LOL(3-OH-14:0) + 2-hydroxy-Octadec-ACP(n-C18:1) -> ACP + Ornithine lipid (3-OH-14:0 2-OH-18:1)	2.3.1.51
361	0.136258	0.136258	0.136041	0.136041	lyso-ornithine lipid (3-OH-14:0)	Fatty acid biosynthesis	Lipid metabolism	'cpd00064[c] + cPY00146[c] -> cpd11493[c] + cPY00143[c] '	(R)-3-Hydroxytetradecanoyl-[acyl-carrier protein] + Ornithine -> ACP + LOL(3-OH-14:0)	2.3.1.-
362	0.136258	0.136258	0.136041	0.136041	(3R)-3-Hydroxytetradecanoyl-[acyl-carrier-protein]:NADP+ oxidoreductase	Fatty acid biosynthesis	Lipid metabolism	'cpd00067[c] + cpd00005[c] + cPY00147[c] -> cpd00006[c] + cPY00146[c] '	H+ + NADPH + 3-Oxotetradecanoyl-[acyl-carrier protein] -> NADP + (R)-3-Hydroxytetradecanoyl-[acyl-carrier protein]	1.1.1.100
363	0.136258	0.136258	0.136041	0.136041	Dodecanoyl-[acyl-carrier-protein]:malonyl-[acyl-carrier-protein] C-acyltransferase	Fatty acid biosynthesis	Lipid metabolism	'cpd00067[c] + cpd11492[c] + cpd11468[c] -> cpd00011[c] + cpd11493[c] + cPY00147[c] '	H+ + Malonyl-acyl-carrierprotein- + Dodecanoyl-ACP -> CO2 + ACP + 3-Oxotetradecanoyl-[acyl-carrier protein]	2.3.1.41
364	1.24778	1.24778	1.24579	1.24579	Ninadecenoyl-ACP (n-C19:1ACP) 2-Oxidation	Fatty acid biosynthesis	Lipid metabolism	'cpd00067[c] + cpd00004[c] + cpd00007[c] + cPY00148[c] -> 2 cpd00001[c] + cpd00003[c] + cpd00011[c] + cPY00144[c] '	H+ + NADH + O2 + Ninadecenoyl-ACP (n-C19:1ACP) -> 2 H2O + NAD + CO2 + 2-hydroxy-Octadec-ACP(n-C18:1)
365	1.24778	1.24778	1.24579	1.24579	(3R)-3-Hydroxyninadecanoyl-[acyl-carrier-protein] hydro-lyase	Fatty acid biosynthesis	Lipid metabolism	'cPY00149[c] -> cpd00001[c] + cPY00148[c] '	R-3-hydroxy-ninadecanoyl-ACP -> H2O + Ninadecenoyl-ACP (n-C19:1ACP)	4.2.1.-
366	1.24778	1.24778	1.24579	1.24579	(3R)-3-Hydroxyninadecanoyl-[acyl-carrier-protein]:NADP+ oxidoreductase	Fatty acid biosynthesis	Lipid metabolism	'cpd00067[c] + cpd00005[c] + cPY00150[c] -> cpd00006[c] + cPY00149[c] '	H+ + NADPH + 3-Oxoninadecanoyl-ACP -> NADP + R-3-hydroxy-ninadecanoyl-ACP	1.1.1.100
367	1.24778	1.24778	1.24579	1.24579	Heptadecanoyl-[acyl-carrier-protein]:malonyl-[acyl-carrier-protein] C-acyltransferase	Fatty acid biosynthesis	Lipid metabolism	'cpd00067[c] + cpd11492[c] + cPY00151[c] -> cpd00011[c] + cpd11493[c] + cPY00150[c] '	H+ + Malonyl-acyl-carrierprotein- + Heptadec-ACP (n-C17:0 ACP) -> CO2 + ACP + 3-Oxoninadecanoyl-ACP	2.3.1.41
368	1.24778	1.24778	1.24579	1.24579	Heptadec-ACP synthesis	Fatty acid biosynthesis	Lipid metabolism	'24 cpd00067[c] + 16 cpd00005[c] + 8 cpd11492[c] + cPY00152[c] -> 8 cpd00001[c] + 8 cpd00011[c] + 16 cpd00006[c] + 8 cpd11493[c] + cPY00151[c] '	24 H+ + 16 NADPH + 8 Malonyl-acyl-carrierprotein- + Propanoyl-ACP -> 8 H2O + 8 CO2 + 16 NADP + 8 ACP + Heptadec-ACP (n-C17:0 ACP)
369	1.24778	1.24778	1.24579	1.24579	Propanoyl-CoA ACP transacylase	Fatty acid biosynthesis	Lipid metabolism	'cpd00086[c] + cpd11493[c] -> cpd00010[c] + cPY00152[c] '	Propionyl-CoA + ACP -> CoA + Propanoyl-ACP	2.3.1.-
370	0.102193	0.102193	0.102031	0.102031	Ornithine lipid (3-OH-140 2-OH-181)	Fatty acid biosynthesis	Lipid metabolism	'cPY00144[c] + cPY00154[c] -> cpd11493[c] + cPY00153[c] '	2-hydroxy-Octadec-ACP(n-C18:1) + LOL(3-OH-16:0) -> ACP + Ornithine lipid (3-OH-16:0 2-OH-18:1)	2.3.1.51
371	0.102193	0.102193	0.102031	0.102031	Lyso-ornithine lipid (3-OH-16:0)(ornithine N-acyltransferase)	Fatty acid biosynthesis	Lipid metabolism	'cpd00064[c] + cPY00155[c] -> cpd11493[c] + cPY00154[c] '	Ornithine + R-3-hydroxy-hexadecanoyl-ACP -> ACP + LOL(3-OH-16:0)	2.3.1.-
372	0.102193	0.102193	0.102031	0.102031	(3R)-3-Hydroxyhexadecanoyl-[acyl-carrier-protein]:NADP+ oxidoreductase	Fatty acid biosynthesis	Lipid metabolism	'cpd00067[c] + cpd00005[c] + cPY00156[c] -> cpd00006[c] + cPY00155[c] '	H+ + NADPH + 3-Oxohexadecanoyl-[acyl-carrier protein] -> NADP + R-3-hydroxy-hexadecanoyl-ACP	1.1.1.100
373	0.102193	0.102193	0.102031	0.102031	Tetradecanoyl-[acyl-carrier-protein]:malonyl-[acyl-carrier-protein] C-acyltransferase	Fatty acid biosynthesis	Lipid metabolism	'cpd00067[c] + cpd11492[c] + cpd11466[c] -> cpd00011[c] + cpd11493[c] + cPY00156[c] '	H+ + Malonyl-acyl-carrierprotein- + Myristoyl-ACP -> CO2 + ACP + 3-Oxohexadecanoyl-[acyl-carrier protein]	2.3.1.41
374	0.000286256	0.000286256	0.0002858	0.0002858	glycogen synthase (ADPGlc)	Glycolysis / Gluconeogenesis	Carbohydrate metabolism	'cPY00158[c] -> cpd00067[c] + cpd00008[c] + cPY00157[c] '	ADP-Glucose -> H+ + ADP + Glycogen	2.4.1.21
375	0.000286256	0.000286256	0.0002858	0.0002858	ATP:alpha-D-glucose-1-phosphate adenyltransferase	Starch and sucrose metabolism	Carbohydrate metabolism	'cpd00002[c] + cpd00067[c] + cpd00089[c] -> cpd00009[c] + cPY00158[c] '	ATP + H+ + Glucose-1-phosphate -> Phosphate + ADP-Glucose	2.7.7.27
376	1.00933	1.00933	1.00772	1.00772	lyso-ornithine lipid (2-OH-18:1)	Fatty acid biosynthesis	Lipid metabolism	'cpd00064[c] + cPY00144[c] -> cpd11493[c] + cPY00159[c] '	2-hydroxy-Octadec-ACP(n-C18:1) + Ornithine -> ACP + LOL(18:1)	2.3.1.-
377	1.00933	1.00933	1.00772	1.00772	Ornithine lipid (18:1 18:1)	Fatty acid biosynthesis	Lipid metabolism	'cPY00159[c] + cpd11572[c] -> cpd11493[c] + cPY00160[c] '	LOL(18:1) + trans-Octodec-2-enoyl-ACP -> ACP + Ornithine lipid (18:1 18:1)	2.3.1.51
378	0	0	0	0	D-glucono-1,5-lactone lactonohydrolase	Ascorbate and aldarate metabolism	Carbohydrate metabolism	'cpd00001[c] + cPY00021[c] <=> cpd00653[c] '	H2O + L-Galactono-1,4-lactone <=> D-Galactonate	3.1.1.17
379	0	0	0	0	citrate transport in/out via proton symport	Transport	_	'cpd00067[e] + cpd00137[e] <=> cpd00067[c] + cpd00137[c] '	Citrate + H+ <=> Citrate + H+	TC-2.A.1.6
380	0	0	0	0	2-oxoglutarate reversible transport via symport	Transport	_	'cpd00067[e] + cpd00024[e] <=> cpd00067[c] + cpd00024[c] '	2-Oxoglutarate + H+ <=> 2-Oxoglutarate + H+	None
381	0	0	0	0	D-galactose transport via ABC system	Transport	_	'cpd00001[c] + cpd00002[c] + cpd00108[e] -> cpd00067[c] + cpd00008[c] + cpd00009[c] + cpd00108[c] '	Galactose + ATP + H2O -> Galactose + ADP + H+ + Phosphate	None
382	0	0	322.253	1000	D-Glucuronolactone lactonohydrolase	Ascorbate and aldarate metabolism	Carbohydrate metabolism	'cpd00001[c] + cpd01735[c] <=> cpd00164[c] '	Glucurone + H2O <=> Glucuronate	3.1.1.19
383	0	0	0	0	uronate: NAD-oxidoreductase	Ascorbate and aldarate metabolism	Carbohydrate metabolism	'cpd00001[c] + cpd00003[c] + cpd00280[c] -> cpd00067[c] + cpd00004[c] + cpd00652[c] '	D-Galacturonate + NAD + H2O -> D-Mucic_acid + NADH + H+	1.1.1.203
384	0	0	322.253	1000	uronate: NAD-oxidoreductase	Ascorbate and aldarate metabolism	Carbohydrate metabolism	'cpd00001[c] + cpd00003[c] + cpd00164[c] -> cpd00067[c] + cpd00004[c] + cpd00609[c] '	Glucuronate + NAD + H2O -> D-Glucarate + NADH + H+	1.1.1.203
385	0	0	19.8453	19.8453	Pyrophosphate phosphohydrolase	Oxidative phosphorylation	Energy metabolism	'cpd00001[c] + cpd00012[c] -> 2 cpd00067[c] + 2 cpd00009[c] '	H2O + PPi -> 2 H+ + 2 Phosphate	3.6.1.1
386	0	0	0	0	Urea-1-carboxylate amidohydrolase	Urea cycle and metabolism of amino groups	Urea cycle and metabolism of amino groups	'cpd00001[c] + 3 cpd00067[c] + cpd00742[c] -> 2 cpd00011[c] + 2 cpd00013[c] '	H2O + 3 H+ + Allophanate -> 2 CO2 + 2 NH3	3.5.1.54
387	0	0	5	5	hydrogen-peroxidehydrogen-peroxide oxidoreductase	None	_	'2 cpd00025[c] -> 2 cpd00001[c] + cpd00007[c] '	2 H2O2 -> 2 H2O + O2	1.11.1.6
388	0	0	0	0	alpha,alpha-Trehalose glucohydrolase	Starch and sucrose metabolism	Carbohydrate metabolism	'cpd00001[c] + cpd00794[c] -> 2 cpd00027[c] '	H2O + TRHL -> 2 D-Glucose	3.2.1.28
389	0	0	6.26033	6.26033	Glyoxylate carboxy-lyase (dimerizing)	Glyoxylate and dicarboxylate metabolism	Carbohydrate metabolism	'cpd00067[c] + 2 cpd00040[c] -> cpd00011[c] + cpd00843[c] '	H+ + 2 Glyoxalate -> CO2 + Tartronate_semialdehyde	4.1.1.47
390	0	0	0	0	pyruvatethiamin diphosphate acetaldehydetransferase	Butanoate metabolism	Carbohydrate metabolism	'cpd00067[c] + cpd00020[c] + cpd00056[c] -> cpd00011[c] + cpd03049[c] '	H+ + Pyruvate + TPP -> CO2 + 2-Hydroxyethyl-ThPP	1.2.4.1,2.2.1.6,4.1.1.1
391	0	0	0	0	chitobiose N-acetylglucosaminohydrolase	Amino sugar and nucleotide sugar metabolism	Carbohydrate metabolism	'cpd00001[c] + cpd01157[c] <=> 2 cpd00122[c] '	H2O + Chitobiose <=> 2 N-Acetyl-D-glucosamine	3.2.1.52
392	0	0	0	0	5-Aminolevulinate hydro-lyase(adding 5-aminolevulinate and	Porphyrin and chlorophyll metabolism	Metabolism of cofactors and vitamins	'2 cpd00338[c] -> 2 cpd00001[c] + cpd00067[c] + cpd00689[c] '	2 5-Aminolevulinate -> 2 H2O + H+ + Porphobilinogen	4.2.1.24
393	0	0	0	0	(R)-3-((R)-3-Hydroxybutanoyloxy)-butanoate hydroxybutanoylhydrolase	Butanoate metabolism	Carbohydrate metabolism	'cpd00001[c] + cpd02767[c] <=> cpd00067[c] + 2 cpd00797[c] '	H2O + (R)-3-((R)-3-Hydroxybutanoyloxy)butanoate <=> H+ + 2 (R)-3-Hydroxybutanoate	3.1.1.22
394	0	0	0	0	6,7-Dimethyl-8-(1-D-ribityl)lumazine6,7-dimethyl-8-(1-D-ribityl)	Riboflavin metabolism	Metabolism of cofactors and vitamins	'2 cpd02656[c] -> cpd00220[c] + cpd02882[c] '	2 6-7-Dimethyl-8-1-D-ribityllumazine -> Riboflavin + 4-1-D-Ribitylamino-5-aminouracil	2.5.1.9
395	0	0	0	0	Fe(II)oxygen oxidoreductase	Porphyrin and chlorophyll metabolism	Metabolism of cofactors and vitamins	'4 cpd00067[c] + cpd00007[c] + 4 cpd10515[c] <=> 2 cpd00001[c] + 4 cpd10516[c] '	4 H+ + O2 + 4 Fe2+ <=> 2 H2O + 4 fe3	1.16.3.1
396	0	0	0	0	Ferrocytochrome-coxygen oxidoreductase	Oxidative phosphorylation	Energy metabolism	'4 cpd00067[c] + cpd00007[c] + 4 cpd00110[c] -> 2 cpd00001[c] + 4 cpd00109[c] '	4 H+ + O2 + 4 Cytochrome_c2+ -> 2 H2O + 4 Cytochrome_c3+	1.9.3.1
397	0	0	0	0	Porphobilinogen ammonia-lyase (polymerizing)	Porphyrin and chlorophyll metabolism	Metabolism of cofactors and vitamins	'cpd00001[c] + 4 cpd00689[c] -> 4 cpd00013[c] + cpd00755[c] '	H2O + 4 Porphobilinogen -> 4 NH3 + Hydroxymethylbilane	2.5.1.61,4.3.1.8
398	0	0	0	0	ATP phosphohydrolase (protein-secreting)	Purine metabolism	Nucleotide metabolism	'cpd00001[c] + cpd00002[c] -> cpd00067[c] + cpd00008[c] + cpd00009[c] '	H2O + ATP -> H+ + ADP + Phosphate	3.6.1.3,3.6.1.5,3.6.1.8,3.6.1.15,3.6.3.1,3.6.3.2,3.6.3.3,3.6.3.4,3.6.3.5,3.6.3.6,3.6.3.7,3.6.3.8,3.6.3.9,3.6.3.10,3.6.3.11,3.6.3.12,3.6.3.14,3.6.3.15,3.6.3.16,3.6.3.17,3.6.3.18,3.6.3.19,3.6.3.20,3.6.3.21,3.6.3.22,3.6.3.23,3.6.3.24,3.6.3.25,3.6.3.26,3.6.3.27,3.6.3.28,3.6.3.29,3.6.3.30,3.6.3.31,3.6.3.32,3.6.3.33,3.6.3.34,3.6.3.35,3.6.3.36,3.6.3.37,3.6.3.38,3.6.3.39,3.6.3.40,3.6.3.41,3.6.3.42,3.6.3.…
399	0	0	0	0	ATP pyrophosphate-lyase (cyclizing)	Purine metabolism	Nucleotide metabolism	'cpd00002[c] -> cpd00012[c] + cpd00446[c] '	ATP -> PPi + cAMP	4.6.1.1
400	0	0	0	0	ATPNAD+ 2-phosphotransferase	Nicotinate and nicotinamide metabolism	Metabolism of cofactors and vitamins	'cpd00002[c] + cpd00003[c] -> cpd00008[c] + cpd00006[c] '	ATP + NAD -> ADP + NADP	2.7.1.23
401	0	0	0	1000	NADPHNAD+ oxidoreductase (B-specific)	Nicotinate and nicotinamide metabolism	Metabolism of cofactors and vitamins	'cpd00004[c] + cpd00006[c] -> cpd00003[c] + cpd00005[c] '	NADH + NADP -> NAD + NADPH	1.6.1.1,1.6.1.2
402	0	0	0	0	L-GlutamateNADP+ oxidoreductase (transaminating)	Alanine, aspartate and glutamate metabolism	Amino acid metabolism	'cpd00067[c] + cpd00005[c] + cpd00024[c] + cpd00053[c] -> cpd00006[c] + 2 cpd00023[c] '	H+ + 2-Oxoglutarate + NADPH + L-Glutamine -> 2 L-Glutamate + NADP	1.4.1.13,1.4.1.14
403	0	0	0	0	glutathioneNADP+ oxidoreductase	Glutathione metabolism	Metabolism of other amino acids	'cpd00067[c] + cpd00005[c] + cpd00111[c] -> cpd00006[c] + 2 cpd00042[c] '	H+ + NADPH + Oxidized_glutathione -> NADP + 2 GSH	1.6.4.2,1.8.1.7
404	0	0	0	0	P1,P4-Bis(5-nucleosyl)-tetraphosphate nucleotidebisphosphohydrolase	Purine metabolism	Nucleotide metabolism	'cpd00001[c] + cpd00924[c] -> 2 cpd00008[c] '	H2O + AppppA -> 2 ADP	3.6.1.41
405	-564.512	-288.475	0	0	ATPAMP phosphotransferase	Purine metabolism	Nucleotide metabolism	'cpd00002[c] + cpd00018[c] <=> 2 cpd00008[c] '	ATP + AMP <=> 2 ADP	2.7.4.3
406	0	0	0	0	ATPdephospho-CoA 3-phosphotransferase	Pantothenate and CoA biosynthesis	Metabolism of cofactors and vitamins	'cpd00002[c] + cpd00655[c] -> cpd00008[c] + cpd00010[c] '	ATP + Dephospho-CoA -> ADP + CoA	2.7.1.24
407	0	0	0	0	Urea amidohydrolase	Urea cycle and metabolism of amino groups	Urea cycle and metabolism of amino groups	'cpd00001[c] + 2 cpd00067[c] + cpd00073[c] -> cpd00011[c] + 2 cpd00013[c] '	H2O + 2 H+ + Urea -> CO2 + 2 NH3	3.5.1.5
408	-50.3243	-50.3243	-47.902	-47.902	Carbonic acid hydro-lyase	Nitrogen metabolism	Energy metabolism	'cpd00067[c] + cpd00242[c] <=> cpd00001[c] + cpd00011[c] '	H+ + bicarbonate <=> H2O + CO2	4.2.1.1
409	5.14176	5.14176	0	0	ATPnucleoside-diphosphate phosphatransferase	Pyrimidine metabolism	Nucleotide metabolism	'cpd00002[c] + cpd00014[c] <=> cpd00008[c] + cpd00062[c] '	ATP + UDP <=> ADP + UTP	2.7.4.6
410	3.47563	3.47563	-0.292293	-0.292293	ATPnucleoside-phosphate phosphotransferase	Pyrimidine metabolism	Nucleotide metabolism	'cpd00002[c] + cpd00091[c] <=> cpd00008[c] + cpd00014[c] '	ATP + UMP <=> ADP + UDP	2.7.4.4,2.7.4.14,2.7.4.22,2.7.4.-
411	0	0	0	0	ATPFMN adenylyltransferase	Riboflavin metabolism	Metabolism of cofactors and vitamins	'cpd00002[c] + cpd00050[c] -> cpd00015[c] + cpd00012[c] '	ATP + FMN -> FAD + PPi	2.7.7.2
412	0	0	0	0	ATPpyridoxal 5-phosphotransferase	Vitamin B6 metabolism	Metabolism of cofactors and vitamins	'cpd00002[c] + cpd00215[c] <=> cpd00008[c] + cpd00016[c] '	ATP + Pyridoxal <=> ADP + Pyridoxal_phosphate	2.7.1.35
413	0	0	0	0	ATPL-methione S-adenosyltransferase	Methionine metabolism	Amino acid metabolism	'cpd00001[c] + cpd00002[c] + cpd00060[c] -> cpd00009[c] + cpd00012[c] + cpd00017[c] '	H2O + ATP + L-Methionine -> Phosphate + PPi + S-Adenosyl-L-methionine	2.5.1.6
414	-1.13852	-1.13852	-1.13671	-1.13671	AMP phosphoribohydrolase	Purine metabolism	Nucleotide metabolism	'cpd00001[c] + cpd00018[c] <=> cpd00128[c] + cpd00101[c] '	H2O + AMP <=> Adenine + ribose-5-phosphate	3.2.2.4
415	0	138.018	0	0	Deamino-NAD+ammonia ligase (AMP-forming)	Nitrogen metabolism	Energy metabolism	'cpd00002[c] + cpd00013[c] + cpd00638[c] -> cpd00003[c] + cpd00012[c] + cpd00018[c] '	ATP + NH3 + Deamido-NAD -> NAD + PPi + AMP	6.3.1.5
416	0	0	0	0	AMPpyrophosphate phosphoribosyltransferase	Purine metabolism	Nucleotide metabolism	'cpd00128[c] + cpd00103[c] -> cpd00012[c] + cpd00018[c] '	Adenine + PRPP -> PPi + AMP	2.4.2.7,2.4.2.8
417	-0.13138	-0.13138	-0.131171	-0.131171	S-Adenosyl-L-homocysteine hydrolase	Methionine metabolism	Amino acid metabolism	'cpd00001[c] + cpd00019[c] <=> cpd00135[c] + cpd00182[c] '	H2O + S-Adenosyl-homocysteine <=> Homocysteine + Adenosine	3.3.1.1
418	0	0	0	0	S-Adenosyl-L-homocysteine homocysteinylribohydrolase	Methionine metabolism	Amino acid metabolism	'cpd00001[c] + cpd00019[c] -> cpd00128[c] + cpd02227[c] '	H2O + S-Adenosyl-homocysteine -> Adenine + S-Ribosylhomocysteine	3.2.2.9
419	0	0	0	0	(S)-Lactateferricytochrome-c 2-oxidoreductase	Pyruvate metabolism	Carbohydrate metabolism	'2 cpd00109[c] + cpd00159[c] -> 2 cpd00067[c] + cpd00020[c] + 2 cpd00110[c] '	2 Cytochrome_c3+ + L-Lactate -> 2 H+ + Pyruvate + 2 Cytochrome_c2+	1.1.2.3
420	0	0	0	0	(R)-Lactateferricytochrome-c 2-oxidoreductase	Pyruvate metabolism	Carbohydrate metabolism	'cpd00221[c] + 2 cpd00109[c] <=> 2 cpd00067[c] + cpd00020[c] + 2 cpd00110[c] '	D-Lactate + 2 Cytochrome_c3+ <=> 2 H+ + Pyruvate + 2 Cytochrome_c2+	1.1.2.4,1.1.2.5
421	-274.807	-274.807	0	0	ATPpyruvate,water phosphotransferase	Pyruvate metabolism	Carbohydrate metabolism	'cpd00001[c] + cpd00002[c] + cpd00020[c] <=> cpd00067[c] + cpd00009[c] + cpd00061[c] + cpd00018[c] '	H2O + ATP + Pyruvate <=> H+ + Phosphate + Phosphoenolpyruvate + AMP	2.7.9.2
422	0	0	164.54	164.54	ATPpyruvate O2-phosphotransferase	Pyruvate metabolism	Carbohydrate metabolism	'cpd00008[c] + cpd00061[c] -> cpd00002[c] + cpd00020[c] '	ADP + Phosphoenolpyruvate -> ATP + Pyruvate	2.7.1.40
423	0	0	0	0	(R)-MalateNAD+ oxidoreductase (decarboxylating)	Butanoate metabolism	Carbohydrate metabolism	'cpd00003[c] + cpd00386[c] -> cpd00004[c] + cpd00011[c] + cpd00020[c] '	NAD + D-Malate -> NADH + CO2 + Pyruvate	1.1.1.83
424	0	0	0	0	(S)-MalateNADP+ oxidoreductase(oxaloacetate-decarboxylating)	Pyruvate metabolism	Carbohydrate metabolism	'cpd00006[c] + cpd00130[c] -> cpd00011[c] + cpd00005[c] + cpd00020[c] '	NADP + L-Malate -> CO2 + Pyruvate + NADPH	1.1.1.38,1.1.1.39,1.1.1.40,4.1.1.3
425	0	0	78.716	78.716	L-serine ammonia-lyase	Glycine, serine and threonine metabolism	Amino acid metabolism	'cpd00054[c] <=> cpd00020[c] + cpd00013[c] '	L-Serine <=> Pyruvate + NH3	4.2.1.13,4.3.1.15,4.3.1.17,4.3.1.19
426	0	0	0	0	Acetyl-CoAorthophosphate acetyltransferase	Pyruvate metabolism	Carbohydrate metabolism	'cpd00067[c] + cpd00009[c] + cpd00022[c] <=> cpd00010[c] + cpd00196[c] '	H+ + Phosphate + Acetyl-CoA <=> CoA + Acetylphosphate	2.3.1.8
427	0	0	0	0	AcetateCoA ligase (AMP-forming)	Pyruvate metabolism	Carbohydrate metabolism	'cpd00002[c] + cpd00067[c] + cpd00010[c] + cpd00029[c] -> cpd00022[c] + cpd00012[c] + cpd00018[c] '	ATP + H+ + CoA + Acetate -> Acetyl-CoA + PPi + AMP	6.2.1.1
428	1.69972	1.69972	0	0	Acetyl-CoAacetyl-CoA C-acetyltransferase	Valine, leucine and isoleucine degradation	Amino acid metabolism	'2 cpd00022[c] <=> cpd00010[c] + cpd00279[c] '	2 Acetyl-CoA <=> CoA + Acetoacetyl-CoA	2.3.1.9,2.3.1.16
429	0	0	0	0	ATPL-glutamate 5-phosphotransferase	Urea cycle and metabolism of amino groups	Urea cycle and metabolism of amino groups	'cpd00002[c] + cpd00067[c] + cpd00023[c] -> cpd00008[c] + cpd02097[c] '	ATP + H+ + L-Glutamate -> ADP + L-Glutamyl_5-phosphate	2.7.2.11
430	0	0	0	0	L-Glutamate 5-semialdehydeNAD+ oxidoreductase	Arginine and proline metabolism	Amino acid metabolism	'cpd00001[c] + cpd00003[c] + cpd00858[c] -> 2 cpd00067[c] + cpd00004[c] + cpd00023[c] '	H2O + NAD + L-Glutamate5-semialdehyde -> 2 H+ + NADH + L-Glutamate	1.5.1.12
431	0	0	0	0	L-Glutamateammonia ligase (ADP-forming)	Alanine, aspartate and glutamate metabolism	Amino acid metabolism	'cpd00002[c] + cpd00023[c] + cpd00013[c] -> cpd00067[c] + cpd00008[c] + cpd00009[c] + cpd00053[c] '	ATP + L-Glutamate + NH3 -> H+ + ADP + Phosphate + L-Glutamine	6.3.1.2
432	0	16.1799	0	0	L-Glutamine amidohydrolase	Alanine, aspartate and glutamate metabolism	Amino acid metabolism	'cpd00001[c] + cpd00053[c] -> cpd00023[c] + cpd00013[c] '	H2O + H+ + D-Glutamine -> NH3 + D-Glutamate	3.5.1.2
433	0	16.1799	0	0	Deamido-NAD+L-glutamine amido-ligase (AMP-forming)	Alanine, aspartate and glutamate metabolism	Amino acid metabolism	'cpd00001[c] + cpd00002[c] + cpd00053[c] + cpd00638[c] -> cpd00003[c] + cpd00023[c] + cpd00012[c] + cpd00018[c] '	H2O + ATP + L-Glutamine + Deamido-NAD -> NAD + L-Glutamate + PPi + AMP	6.3.5.1
434	0	0	0	0	Acetyl-CoAL-glutamate N-acetyltransferase	Urea cycle and metabolism of amino groups	Urea cycle and metabolism of amino groups	'cpd00023[c] + cpd00022[c] <=> cpd00067[c] + cpd00010[c] + cpd00477[c] '	Acetyl-CoA + L-Glutamate <=> H+ + CoA + N-Acetyl-L-glutamate	2.3.1.1
435	0.611683	0.611683	0.610709	0.610709	L-Glutamate racemase	D-Glutamine and D-glutamate metabolism	Metabolism of other amino acids	'cpd00023[c] <=> cpd00186[c] '	L-Glutamate <=> D-Glutamate	5.1.1.3
436	0	0	36.2603	36.2603	2,5-dioxopentanoateNADP+ 5-oxidoreductase	Ascorbate and aldarate metabolism	Carbohydrate metabolism	'cpd00001[c] + cpd00006[c] + cpd00340[c] -> 2 cpd00067[c] + cpd00005[c] + cpd00024[c] '	H2O + NADP + 2,5-Dioxopentanoate -> 2 H+ + 2-Oxoglutarate + NADPH	1.2.1.26,1.2.1.3
437	0	0	0	0	OxalosuccinateNADP+ oxidoreductase (decarboxylating)	Citrate cycle (TCA cycle)	Citrate cycle (TCA cycle)	'cpd00067[c] + cpd03187[c] <=> cpd00011[c] + cpd00024[c] '	H+ + Oxalosuccinate <=> CO2 + 2-Oxoglutarate	1.1.1.42
438	0	0	0	0	Glutathionehydrogen-peroxide oxidoreductase	Glutathione metabolism	Metabolism of other amino acids	'cpd00025[c] + 2 cpd00042[c] -> 2 cpd00001[c] + cpd00111[c] '	H2O2 + 2 GSH -> 2 H2O + Oxidized_glutathione	1.11.1.9
439	0	0	0	0	Superoxidesuperoxide oxidoreductase	None	_	'2 cpd00532[c] -> cpd00007[c] + cpd00025[c] '	2 O2- -> O2 + H2O2	1.15.1.1
440	0	0	0	0	Pyridoxamine-5-phosphateoxygen oxidoreductase (deaminating)	Vitamin B6 metabolism	Metabolism of cofactors and vitamins	'cpd00001[c] + cpd00007[c] + cpd00493[c] -> cpd00013[c] + cpd00025[c] + cpd00016[c] '	H2O + O2 + Pyridoxamine_phosphate -> NH3 + H2O2 + Pyridoxal_phosphate	1.4.3.5
441	0	0	0	0	Pyridoxine 5-phosphateoxygen oxidoreductase (deaminating)	Vitamin B6 metabolism	Metabolism of cofactors and vitamins	'cpd00007[c] + cpd00478[c] -> cpd00025[c] + cpd00016[c] '	O2 + Pyridoxine_phosphate -> H2O2 + Pyridoxal_phosphate	1.4.3.5
442	0	0	0	0	UDPglucoseNAD+ oxidoreductase	Starch and sucrose metabolism	Carbohydrate metabolism	'cpd00001[c] + 2 cpd00003[c] + cpd00026[c] -> 3 cpd00067[c] + 2 cpd00004[c] + cpd00144[c] '	H2O + 2 NAD + UDP-glucose -> 3 H+ + 2 NADH + UDPglucuronate	1.1.1.22
443	0.843562	0.843562	0.842218	0.842218	UTPalpha-D-glucose-1-phosphate uridylyltransferase	Starch and sucrose metabolism	Carbohydrate metabolism	'cpd00089[c] + cpd00062[c] <=> cpd00026[c] + cpd00012[c] '	Glucose-1-phosphate + UTP <=> UDP-glucose + PPi	2.7.7.9
444	0	0	0	0	UDPglucose 4-epimerase	Galactose metabolism	Carbohydrate metabolism	'cpd00026[c] <=> cpd00043[c] '	UDP-glucose <=> UDP-galactose	5.1.3.2
445	0	0	0	0	ATPD-glucose 6-phosphotransferase	Glycolysis / Gluconeogenesis	Carbohydrate metabolism	'cpd00002[c] + cpd00027[c] -> cpd00008[c] + cpd00079[c] '	ATP + D-Glucose -> ADP + D-glucose-6-phosphate	2.7.1.1,2.7.1.2
446	30	30	0	0	xylose isomerase	Fructose and mannose metabolism	Carbohydrate metabolism	'cpd00027[c] <=> cpd00082[c] '	D-Glucose <=> D-Fructose	5.3.1.5
447	0	0	0	0	Protoporphyrin ferro-lyase	Porphyrin and chlorophyll metabolism	Metabolism of cofactors and vitamins	'cpd01476[c] + cpd10515[c] <=> 2 cpd00067[c] + cpd00028[c] '	Protoporphyrin + Fe2+ <=> 2 H+ + Heme	4.99.1.1
448	0	0	0	0	Acetyl phosphate phosphohydrolase	Pyruvate metabolism	Carbohydrate metabolism	'cpd00001[c] + cpd00196[c] -> 2 cpd00067[c] + cpd00009[c] + cpd00029[c] '	H2O + Acetylphosphate -> 2 H+ + Phosphate + Acetate	3.6.1.7
449	0	0	0	0	Acetamide amidohydrolase	Arginine and proline metabolism	Amino acid metabolism	'cpd00001[c] + cpd03734[c] -> cpd00013[c] + cpd00029[c] '	H2O + Acetamide -> Acetate + NH3	3.5.1.4
450	0	0	0	0	ATPnucleoside-diphosphate phosphatransferase	Purine metabolism	Nucleotide metabolism	'cpd00002[c] + cpd00031[c] <=> cpd00008[c] + cpd00038[c] '	ATP + GDP <=> ADP + GTP	2.7.4.6
451	0	0	0.365264	0.365264	ATP(d)GMP phosphotransferase	Purine metabolism	Nucleotide metabolism	'cpd00002[c] + cpd00126[c] <=> cpd00008[c] + cpd00031[c] '	ATP + GMP <=> ADP + GDP	2.7.4.8
452	0	0	0	0	Guanosine-3,5-bis(diphosphate) 3-pyrophosphohydrolase	Purine metabolism	Nucleotide metabolism	'cpd00001[c] + cpd00905[c] -> cpd00012[c] + cpd00031[c] '	H2O + Guanosine_3',5'-bis(diphosphate) -> PPi + GDP	3.1.7.2
453	-153.457	-76.7287	0	0	(S)-malateNAD+ oxidoreductase	Glyoxylate and dicarboxylate metabolism	Carbohydrate metabolism	'cpd00003[c] + cpd00130[c] <=> cpd00067[c] + cpd00004[c] + cpd00032[c] '	NAD + L-Malate <=> H+ + NADH + Oxaloacetate	1.1.1.37
454	130.429	130.429	185.782	185.782	Orthophosphateoxaloacetate carboxyl-lyase (phosphorylating)	Glyoxylate and dicarboxylate metabolism	Carbohydrate metabolism	'2 cpd00067[c] + cpd00009[c] + cpd00032[c] <=> cpd00001[c] + cpd00011[c] + cpd00061[c] '	2 H+ + Phosphate + Oxaloacetate <=> H2O + CO2 + Phosphoenolpyruvate	4.1.1.31
455	0	0	0	0	Citrate oxaloacetate-lyase ((pro-3S)-CH2COO- - acetyl-CoA)	Glyoxylate and dicarboxylate metabolism	Carbohydrate metabolism	'cpd00001[c] + cpd00022[c] + cpd00032[c] -> cpd00067[c] + cpd00010[c] + cpd00137[c] '	H2O + Acetyl-CoA + Oxaloacetate -> H+ + CoA + Citrate	2.3.3.1,2.3.3.3,4.1.3.7
456	45.7368	45.7368	-194.921	-194.921	L-Aspartate2-oxoglutarate aminotransferase	Alanine, aspartate and glutamate metabolism	Amino acid metabolism	'cpd00024[c] + cpd00041[c] <=> cpd00023[c] + cpd00032[c] '	2-Oxoglutarate + L-Aspartate <=> L-Glutamate + Oxaloacetate	2.6.1.1
457	0	0	0	0	L-Aspartic acidoxygen oxidoreductase (deaminating)	Alanine, aspartate and glutamate metabolism	Amino acid metabolism	'cpd00001[c] + cpd00041[c] + cpd00007[c] -> cpd00013[c] + cpd00025[c] + cpd00032[c] '	H2O + L-Aspartate + O2 -> NH3 + H2O2 + Oxaloacetate	1.4.3.2,1.4.3.16
458	0	60.9805	0	0	Citrate oxaloacetate-lyase ((pro-3S)-CH2COO- --acetate)	Citrate cycle (TCA cycle)	Citrate cycle (TCA cycle)	'cpd00137[c] -> cpd00029[c] + cpd00032[c] '	Citrate -> Acetate + Oxaloacetate	4.1.3.6
459	0	0	0	0	Aminoacetic acidoxygen oxidoreductase (deaminating)	Glycine, serine and threonine metabolism	Amino acid metabolism	'cpd00001[c] + cpd00033[c] + cpd00007[c] -> cpd00013[c] + cpd00025[c] + cpd00040[c] '	H2O + Glycine + O2 -> NH3 + H2O2 + Glyoxalate	1.4.3.3,1.4.3.19
460	-50.9805	10	-78.223	-78.223	L-Alanineglyoxylate aminotransferase	Glycine, serine and threonine metabolism	Amino acid metabolism	'cpd00035[c] + cpd00040[c] <=> cpd00020[c] + cpd00033[c] '	L-Alanine + Glyoxalate <=> Pyruvate + Glycine	2.6.1.44
461	0	0	0	0	Succinyl-CoAglycine C-succinyl-transferase(decarboxylating)	Glycine, serine and threonine metabolism	Amino acid metabolism	'cpd00022[c] + cpd00033[c] <=> cpd00010[c] + cpd02211[c] '	Acetyl-CoA + Glycine <=> CoA + L-2-Amino-acetoacetate	2.3.1.29,2.3.1.37
462	-8.77663	1.22337	-8.77858	-8.77858	L-Alanine racemase	D-Alanine metabolism	Metabolism of other amino acids	'cpd00035[c] <=> cpd00117[c] '	L-Alanine <=> D-Alanine	5.1.1.1
463	-55.7805	-55.7805	-128.305	-128.305	SuccinateCoA ligase (ADP-forming)	Propanoate metabolism	Carbohydrate metabolism	'cpd00002[c] + cpd00010[c] + cpd00036[c] <=> cpd00008[c] + cpd00009[c] + cpd00078[c] '	ATP + CoA + Succinate <=> ADP + Phosphate + Succinyl-CoA	6.2.1.4,6.2.1.5
464	0	0	-221.788	982.276	Succinate(acceptor) oxidoreductase	Butanoate metabolism	Carbohydrate metabolism	'cpd00036[c] + cpd00015[c] <=> cpd00982[c] + cpd00106[c] '	Succinate + FAD <=> FADH2 + Fumarate	1.3.99.1
465	-161.421	-100.441	-370.703	-370.703	(2S,3R)-3-Hydroxybutane-1,2,3-tricarboxylate pyruvate-lyase	Propanoate metabolism	Carbohydrate metabolism	'cpd02799[c] <=> cpd00020[c] + cpd00036[c] '	Methylisocitrate <=> Pyruvate + Succinate	4.1.3.30
466	-1.69972	-1.69972	0	0	Succinyl-CoA3-oxo-acid CoA-transferase	Butanoate metabolism	Carbohydrate metabolism	'cpd00142[c] + cpd00078[c] <=> cpd00036[c] + cpd00279[c] '	Acetoacetate + Succinyl-CoA <=> Succinate + Acetoacetyl-CoA	2.8.3.5
467	0	0	0	0	N-succinyl-L-glutamate amidohydrolase	Arginine and proline metabolism	Amino acid metabolism	'cpd00001[c] + cpd03525[c] -> cpd00023[c] + cpd00036[c] '	H2O + N-Succinyl-L-glutamate -> L-Glutamate + Succinate	3.5.1.96
468	1.64515	1.64515	1.64253	1.64253	UTPN-acetyl-alpha-D-glucosamine-1-phosphate uridylyltransferase	Amino sugar and nucleotide sugar metabolism	Carbohydrate metabolism	'cpd00062[c] + cpd02611[c] -> cpd00012[c] + cpd00037[c] '	UTP + N-Acetyl-D-glucosamine1-phosphate -> PPi + UDP-N-acetylglucosamine	2.7.7.23
469	0	0	0	0	UDP-N-acetyl-D-glucosamine 4-epimerase	Amino sugar and nucleotide sugar metabolism	Carbohydrate metabolism	'cpd00037[c] <=> cpd00175[c] '	UDP-N-acetylglucosamine <=> UDP-N-acetyl-D-galactosamine	5.1.3.7
470	0	0	0	0	GTP 7,8-8,9-dihydrolase	Folate metabolism	Metabolism of cofactors and vitamins	'cpd00001[c] + cpd00038[c] -> cpd00067[c] + cpd00047[c] + cpd02978[c] '	H2O + GTP -> H+ + Formate + 7,8-Dihydroneopterin_3'-triphosphate	3.5.4.16
471	0	0	0	0	GTP 7,8-8,9-dihydrolase (pyrophosphate-forming)	Riboflavin metabolism	Metabolism of cofactors and vitamins	'3 cpd00001[c] + cpd00038[c] -> cpd00067[c] + cpd00047[c] + cpd00012[c] + cpd00957[c] '	3 H2O + GTP -> H+ + Formate + PPi + 2,5-Diamino-6-(5'-phosphoribosylamino)-4-pyrimidineone	3.5.4.25
472	0	0	0	0	GTP 7,8-8,9-dihydrolase	Folate metabolism	Metabolism of cofactors and vitamins	'cpd00001[c] + cpd00038[c] -> cpd03518[c] '	H2O + GTP -> Formamidopyrimidine_nucleoside triphosphate	3.5.4.16
473	0	0	0	0	ATPGTP 3-pyrophosphotransferase	Purine metabolism	Nucleotide metabolism	'cpd00002[c] + cpd00038[c] <=> cpd00018[c] + cpd02740[c] '	ATP + GTP <=> AMP + Guanosine_5'-triphosphate,3'-diphosphate	2.7.6.5
474	0	0	0	0	GTPoxaloacetate carboxy-lyase (transphosphorylating)	Citrate cycle (TCA cycle)	Citrate cycle (TCA cycle)	'cpd00067[c] + cpd00032[c] + cpd00038[c] -> cpd00011[c] + cpd00061[c] + cpd00031[c] '	H+ + Oxaloacetate + GTP -> CO2 + Phosphoenolpyruvate + GDP	4.1.1.32
475	0	0	0	0	meso-2,6-Diaminoheptanedioate carboxy-lyase	Lysine biosynthesis	Amino acid metabolism	'cpd00067[c] + cpd00516[c] -> cpd00011[c] + cpd00039[c] '	H+ + meso-2,6-Diaminopimelate -> CO2 + L-Lysine	4.1.1.20
476	0	0	0	0	L-Lysine carboxy-lyase	Lysine degradation	Amino acid metabolism	'cpd00067[c] + cpd00039[c] -> cpd00011[c] + cpd01155[c] '	H+ + L-Lysine -> CO2 + Cadaverine	4.1.1.18
477	0	0	0	0	GlycolateNADP+ oxidoreductase	Glyoxylate and dicarboxylate metabolism	Carbohydrate metabolism	'cpd00067[c] + cpd00005[c] + cpd00040[c] -> cpd00006[c] + cpd00139[c] '	H+ + NADPH + Glyoxalate -> NADP + Glycolate	1.1.1.79,1.1.1.26
478	0	0	0	0	Ureidoglycolate amidohydrolase (decarboxylating)	Purine metabolism	Nucleotide metabolism	'cpd00001[c] + 2 cpd00067[c] + cpd00465[c] -> cpd00011[c] + 2 cpd00013[c] + cpd00040[c] '	H2O + 2 H+ + Ureidoglycolate -> CO2 + 2 NH3 + Glyoxalate	3.5.3.19
479	0	0	0	0	4-Hydroxy-2-oxoglutarate glyoxylate-lyase	Glyoxylate and dicarboxylate metabolism	Carbohydrate metabolism	'cpd00830[c] -> cpd00020[c] + cpd00040[c] '	4-Hydroxy-2-oxoglutarate -> Pyruvate + Glyoxalate	4.1.3.16,4.1.1.3,4.1.2.14
480	0	0	0	0	L-Malate glyoxylate-lyase (CoA-acetylating)	Glyoxylate and dicarboxylate metabolism	Carbohydrate metabolism	'cpd00001[c] + cpd00022[c] + cpd00040[c] -> cpd00067[c] + cpd00010[c] + cpd00130[c] '	H2O + Acetyl-CoA + Glyoxalate -> H+ + CoA + L-Malate	2.3.3.9,4.1.3.2
481	0	0	0	0	(S)-2-Hydroxy-acidoxygen 2-oxidoreductase	Glyoxylate and dicarboxylate metabolism	Carbohydrate metabolism	'cpd00007[c] + cpd00139[c] -> cpd00025[c] + cpd00040[c] '	O2 + Glycolate -> H2O2 + Glyoxalate	1.1.3.15
482	-60.9805	0	0	0	Isocitrate glyoxylate-lyase	Glyoxylate and dicarboxylate metabolism	Carbohydrate metabolism	'cpd00260[c] <=> cpd00036[c] + cpd00040[c] '	Isocitrate <=> Succinate + Glyoxalate	4.1.3.1
483	0.611683	0.611683	0.610709	0.610709	ATPL-aspartate 4-phosphotransferase	Lysine biosynthesis	Amino acid metabolism	'cpd00002[c] + cpd00067[c] + cpd00041[c] <=> cpd00008[c] + cpd01977[c] '	ATP + H+ + L-Aspartate <=> ADP + 4-Phospho-L-aspartate	2.7.2.4
484	0	0	0	0	L-aspartate oxidase	Nicotinate and nicotinamide metabolism	Metabolism of cofactors and vitamins	'cpd00041[c] + cpd00007[c] -> cpd00067[c] + cpd00025[c] + cpd03470[c] '	L-Aspartate + O2 -> H+ + H2O2 + Iminoaspartate	1.4.3.16
485	18.8752	35.055	0	0	L-Asparagine amidohydrolase	Alanine, aspartate and glutamate metabolism	Amino acid metabolism	'cpd00001[c] + cpd00132[c] -> cpd00013[c] + cpd00041[c] '	H2O + L-Asparagine -> NH3 + L-Aspartate	3.5.1.1,3.5.1.38
486	0	0	0	0	L-Aspartate 1-carboxy-lyase	beta-Alanine metabolism	Metabolism of other amino acids	'cpd00067[c] + cpd00041[c] -> cpd00011[c] + cpd00085[c] '	H+ + L-Aspartate -> CO2 + beta-Alanine	4.1.1.11,4.1.1.15
487	0	0	224.13	224.13	L-Aspartate ammonia-lyase	Alanine, aspartate and glutamate metabolism	Amino acid metabolism	'cpd00041[c] -> cpd00013[c] + cpd00106[c] '	L-Aspartate -> NH3 + Fumarate	3.5.1.38,4.3.1.1
488	0	0	0	0	glutathione hydralase (periplasmic)	Glutathione metabolism	Metabolism of other amino acids	'cpd00001[c] + cpd00042[c] -> cpd00023[c] + cpd01017[c] '	H2O + GSH -> L-Glutamate + Cys-Gly	2.3.2.2,3.4.11.4
489	0	0	0	0	gamma-L-Glutamyl-L-cysteineglycine ligase (ADP-forming)	Glutathione metabolism	Metabolism of other amino acids	'cpd00002[c] + cpd00033[c] + cpd00506[c] -> cpd00067[c] + cpd00008[c] + cpd00009[c] + cpd00042[c] '	ATP + Glycine + gamma-Glutamylcysteine -> H+ + ADP + Phosphate + GSH	6.3.2.3
490	0	0	0	0	ATPadenylylsulfate 3-phosphotransferase	Sulfur metabolism	Sulfur metabolism	'cpd00002[c] + cpd00193[c] <=> cpd00008[c] + cpd00044[c] '	ATP + APS <=> ADP + 3-phosphoadenylylsulfate	2.7.1.25
491	0	0	4.95367	4.95367	ATPCMP phosphotransferase	Pyrimidine metabolism	Nucleotide metabolism	'cpd00002[c] + cpd00046[c] <=> cpd00008[c] + cpd00096[c] '	ATP + CMP <=> ADP + CDP	2.7.4.14
492	0	0	18.9848	18.9848	FormateNAD+ oxidoreductase	Glyoxylate and dicarboxylate metabolism	Carbohydrate metabolism	'cpd00003[c] + cpd00047[c] -> cpd00004[c] + cpd00011[c] '	NAD + Formate -> NADH + CO2	1.2.1.2
493	0	0	18.9848	18.9848	N-Formyl-L-glutamate amidohydrolase	Glyoxylate and dicarboxylate metabolism	Carbohydrate metabolism	'cpd00001[c] + cpd00770[c] -> cpd00023[c] + cpd00047[c] '	H2O + N-Formyl-L-glutamate -> L-Glutamate + Formate	3.5.1.68
494	0	0	0	0	ATPsulfate adenylyltransferase	Sulfur metabolism	Sulfur metabolism	'cpd00002[c] + cpd00067[c] + cpd00048[c] <=> cpd00012[c] + cpd00193[c] '	ATP + H+ + Sulfate <=> PPi + APS	2.7.7.4
495	0	0	0	0	ATPriboflavin 5-phosphotransferase	Riboflavin metabolism	Metabolism of cofactors and vitamins	'cpd00002[c] + cpd00220[c] <=> cpd00008[c] + cpd00050[c] '	ATP + Riboflavin <=> ADP + FMN	2.7.1.26
496	0	0	0	0	L-Arginine carboxy-lyase	Urea cycle and metabolism of amino groups	Urea cycle and metabolism of amino groups	'cpd00067[c] + cpd00051[c] <=> cpd00011[c] + cpd00152[c] '	H+ + L-Arginine <=> CO2 + Agmatine	4.1.1.19
497	0	0	0	0	CTP aminohydrolase	Pyrimidine metabolism	Nucleotide metabolism	'cpd00001[c] + cpd00067[c] + cpd00052[c] -> cpd00013[c] + cpd00062[c] '	H2O + H+ + CTP -> NH3 + UTP	3.5.4.13
498	-0.546039	-0.546039	4.5884	4.5884	ATPnucleoside-diphosphate phosphatransferase	Pyrimidine metabolism	Nucleotide metabolism	'cpd00002[c] + cpd00096[c] <=> cpd00008[c] + cpd00052[c] '	ATP + CDP <=> ADP + CTP	2.7.4.6
499	-13.5268	2.65305	-2.48474	-2.48474	UTPammonia ligase(ADP-forming)	Pyrimidine metabolism	Nucleotide metabolism	cpd00002[c] + cpd00013[c] + cpd00062[c] -> 2 cpd00067[c] + cpd00008[c] + cpd00009[c] + cpd00052[c] '	H2O + ATP + L-Glutamine + UTP -> 2 H+ + ADP + Phosphate + L-Glutamate + CTP	6.3.4.2
500	0	16.1799	0	0	UTPammonia ligase(ADP-forming)	Pyrimidine metabolism	Nucleotide metabolism	'cpd00001[c] + cpd00002[c] + cpd00053[c] + cpd00062[c] -> 2 cpd00067[c] + cpd00008[c] + cpd00009[c] + cpd00023[c] + cpd00052[c] '	ATP + NH3 + UTP -> 2 H+ + ADP + Phosphate + CTP	6.3.4.2
501	0	0	-2.34212	-2.34212	Carbon-dioxideL-glutamine amido-ligase (ADP-forming,	Alanine, aspartate and glutamate metabolism	Amino acid metabolism	'cpd00001[c] + 2 cpd00002[c] + cpd00242[c] + cpd00053[c] <=> cpd00067[c] + 2 cpd00008[c] + cpd00009[c] + cpd00023[c] + cpd00146[c] '	H2O + 2 ATP + bicarbonate + L-Glutamine <=> H+ + 2 ADP + Phosphate + L-Glutamate + Carbamoylphosphate	6.3.5.5
502	0	16.1799	0	0	L-aspartateL-glutamine amido-ligase (AMP-forming)	Alanine, aspartate and glutamate metabolism	Amino acid metabolism	'cpd00001[c] + cpd00002[c] + cpd00041[c] + cpd00053[c] -> cpd00023[c] + cpd00012[c] + cpd00018[c] + cpd00132[c] '	H2O + ATP + L-Aspartate + L-Glutamine -> L-Glutamate + PPi + AMP + L-Asparagine	6.3.5.4
503	0	0	71.973	71.973	L-O-Phosphoserine phosphohydrolase	Glycine, serine and threonine metabolism	Amino acid metabolism	'cpd00001[c] + cpd00738[c] -> cpd00067[c] + cpd00009[c] + cpd00054[c] '	H2O + phosphoserine -> H+ + Phosphate + L-Serine	3.1.3.3
504	0	0	0	0	serine O-acetyltransferase	Cysteine and methionine metabolism	Amino acid metabolism	'cpd00022[c] + cpd00054[c] <=> cpd00010[c] + cpd00722[c] '	Acetyl-CoA + L-Serine <=> CoA + O-Acetyl-L-serine	2.3.1.30
505	0	0	0	0	Methylamine(acceptor) oxidoreductase (deaminating)	Methane metabolism	Energy metabolism	'cpd00001[c] + cpd00187[c] <=> 2 cpd00067[c] + cpd00013[c] + cpd00055[c] '	H2O + Methanamine <=> 2 H+ + NH3 + Formaldehyde	1.4.99.3
506	0	0	0	0	Sarcosineoxygen oxidoreductase (demethylating)	Glycine, serine and threonine metabolism	Amino acid metabolism	'cpd00001[c] + cpd00007[c] + cpd00183[c] -> cpd00033[c] + cpd00025[c] + cpd00055[c] '	H2O + O2 + Sarcosine -> Glycine + H2O2 + Formaldehyde	1.5.3.1
507	0	0	0	0	ATPthiamin-phosphate phosphotransferase	Thiamine metabolism	Metabolism of cofactors and vitamins	'cpd00002[c] + cpd00793[c] <=> cpd00008[c] + cpd00056[c] '	ATP + Thiamine_phosphate <=> ADP + TPP	2.7.4.16
508	54.6924	54.6924	128.915	128.915	2-OxoglutarateThiamin diphosphate 2-oxidoreductase(decarboxylating	Citrate cycle (TCA cycle)	Citrate cycle (TCA cycle)	'cpd00067[c] + cpd00024[c] + cpd00056[c] -> cpd00011[c] + cpd03189[c] '	H+ + 2-Oxoglutarate + TPP -> CO2 + 3-Carboxy-1-hydroxypropyl-ThPP	1.2.4.2
509	175.622	175.622	0	0	2-Phospho-D-glycerate hydro-lyase	Glycolysis / Gluconeogenesis	Carbohydrate metabolism	'cpd00482[c] <=> cpd00001[c] + cpd00061[c] '	2-Phospho-D-glycerate <=> H2O + Phosphoenolpyruvate	4.2.1.11
510	0.611683	0.611683	0.610709	0.610709	PhosphoenolpyruvateUDP-N-acetyl-D-glucosamine	Amino sugar and nucleotide sugar metabolism	Carbohydrate metabolism	'cpd00061[c] + cpd00037[c] -> cpd00067[c] + cpd00009[c] + cpd02820[c] '	Phosphoenolpyruvate + UDP-N-acetylglucosamine -> H+ + Phosphate + UDP-N-acetylglucosamine_enolpyruvate	2.5.1.7
511	0	0	0	0	N2-Acetyl-L-ornithine amidohydrolase	Urea cycle and metabolism of amino groups	Urea cycle and metabolism of amino groups	'cpd00001[c] + cpd00342[c] -> cpd00029[c] + cpd00064[c] '	H2O + N-Acetylornithine -> Acetate + Ornithine	3.5.1.14,3.5.1.16
512	0	0	4.09928	11.0963	L-Ornithine carboxy-lyase	Glutathione metabolism	Metabolism of other amino acids	'cpd00067[c] + cpd00064[c] -> cpd00011[c] + cpd00118[c] '	H+ + Ornithine -> CO2 + Putrescine	4.1.1.17
513	0	0	0	0	L-Ornithine ammonia-lyase(cyclizing)	Arginine and proline metabolism	Amino acid metabolism	'cpd00064[c] -> cpd00067[c] + cpd00013[c] + cpd00129[c] '	Ornithine -> H+ + NH3 + L-Proline	4.3.1.12
514	0	0	0	0	L-Serine hydro-lyase (adding indoleglycerol-phosphate)	Phenylalanine, tyrosine and tryptophan biosynthesis	Amino acid metabolism	'cpd00054[c] + cpd00359[c] -> cpd00001[c] + cpd00065[c] '	L-Serine + indol -> H2O + L-Tryptophan	4.2.1.20
515	0	0	0	0	L-tryptophanoxygen 2,3-oxidoreductase (decyclizing)	Tryptophan metabolism	Amino acid metabolism	'cpd00007[c] + cpd00065[c] -> cpd01749[c] '	O2 + L-Tryptophan -> N-Formylkynurenine	1.13.11.11,1.13.11.52
516	0	0	0	0	L-Phenylalanine2-oxoglutarate aminotransferase	Phenylalanine, tyrosine and tryptophan biosynthesis	Amino acid metabolism	'cpd00024[c] + cpd00066[c] <=> cpd00023[c] + cpd00143[c] '	2-Oxoglutarate + L-Phenylalanine <=> L-Glutamate + Phenylpyruvate	2.6.1.1,2.6.1.1 or 2.6.1.9,2.6.1.5,2.6.1.57,2.6.1.58,2.6.1.9
517	0	0	0	10	(S)-LactateNAD+ oxidoreductase	Pyruvate metabolism	Carbohydrate metabolism	'cpd00003[c] + cpd00159[c] -> cpd00067[c] + cpd00004[c] + cpd00020[c] '	NAD + L-Lactate -> H+ + NADH + Pyruvate
518	0	0	0	0	(R)-LactateNAD+ oxidoreductase	Pyruvate metabolism	Carbohydrate metabolism	'cpd00067[c] + cpd00004[c] + cpd00020[c] -> cpd00003[c] + cpd00221[c] '	H+ + NADH + Pyruvate -> NAD + D-Lactate	1.1.1.28
519	0	0	0	0	3-OxopropanoateNAD+ oxidoreductase (decarboxylating,	Propanoate metabolism	Carbohydrate metabolism	'cpd00003[c] + cpd00010[c] + cpd00191[c] -> cpd00004[c] + cpd00011[c] + cpd00022[c] '	NAD + CoA + 3-Oxopropanoate -> NADH + CO2 + Acetyl-CoA	1.2.1.18,1.2.1.27
520	0	0	17.7237	17.7237	L-1-Pyrroline-5-carboxylateNAD+ oxidoreductase	Alanine, aspartate and glutamate metabolism	Amino acid metabolism	'2 cpd00001[c] + cpd00003[c] + cpd02431[c] -> cpd00067[c] + cpd00004[c] + cpd00023[c] '	2 H2O + NAD + 1-Pyrroline-5-carboxylate -> H+ + NADH + L-Glutamate	1.5.1.12
521	10	10	0	0	AcetaldehydeNAD+ oxidoreductase	Pyruvate metabolism	Carbohydrate metabolism	'cpd00001[c] + cpd00003[c] + cpd00071[c] -> 2 cpd00067[c] + cpd00004[c] + cpd00029[c] '	H2O + NAD + Acetaldehyde -> 2 H+ + NADH + Acetate	1.2.1.3,1.2.1.5
522	0	0	0	0	Succinate-semialdehydeNADP+ oxidoreductase	Butanoate metabolism	Carbohydrate metabolism	'cpd00001[c] + cpd00006[c] + cpd00199[c] -> 2 cpd00067[c] + cpd00005[c] + cpd00036[c] '	H2O + 4-Oxobutanoate + NADP -> 2 H+ + Succinate + NADPH	1.2.1.16
523	0	76.7287	65.7024	1000	GlycolateNAD+ oxidoreductase	Glyoxylate and dicarboxylate metabolism	Carbohydrate metabolism	'cpd00067[c] + cpd00004[c] + cpd00040[c] -> cpd00003[c] + cpd00139[c] '	H+ + NADH + Glyoxalate -> NAD + Glycolate	1.1.1.26,1.1.1.29
524	0.205475	0.205475	5.15881	5.15881	ATPnucleoside-diphosphate phosphatransferase	Purine metabolism	Nucleotide metabolism	'cpd00002[c] + cpd00090[c] <=> cpd00008[c] + cpd00068[c] '	ATP + IDP <=> ADP + ITP	2.7.4.6
525	0	0	0	0	L-Tyrosine2-oxoglutarate aminotransferase	Tyrosine metabolism	Amino acid metabolism	'cpd00024[c] + cpd00069[c] <=> cpd00023[c] + cpd00868[c] '	2-Oxoglutarate + L-Tyrosine <=> L-Glutamate + p-hydroxyphenylpyruvate	2.6.1.1,2.6.1.1 or 2.6.1.9,2.6.1.5,2.6.1.57,2.6.1.9
526	50.3243	50.3243	50.2441	50.2441	Acetyl-CoAcarbon-dioxide ligase (ADP-forming)	Propanoate metabolism	Carbohydrate metabolism	'cpd00002[c] + cpd00242[c] + cpd00022[c] -> cpd00067[c] + cpd00008[c] + cpd00009[c] + cpd00070[c] '	ATP + bicarbonate + Acetyl-CoA -> H+ + ADP + Phosphate + Malonyl-CoA	6.4.1.2
527	0	0	10	10	Ethanolamine ammonia-lyase	Glycerophospholipid metabolism	Lipid metabolism	'cpd00162[c] -> cpd00013[c] + cpd00071[c] '	Aminoethanol -> NH3 + Acetaldehyde	4.3.1.7
528	0	0	0	0	L-Threonine acetaldehyde-lyase	Glycine, serine and threonine metabolism	Amino acid metabolism	'cpd00161[c] -> cpd00033[c] + cpd00071[c] '	L-Threonine -> Glycine + Acetaldehyde	4.1.2.5
529	0	0	0	0	EthanolNAD+ oxidoreductase	Glycolysis / Gluconeogenesis	Carbohydrate metabolism	'cpd00003[c] + cpd00363[c] <=> cpd00067[c] + cpd00004[c] + cpd00071[c] '	NAD + Ethanol <=> H+ + NADH + Acetaldehyde	1.1.1.1,1.1.1.71
530	40	40	0	0	ATPD-fructose 6-phosphotransferase	Glycolysis / Gluconeogenesis	Carbohydrate metabolism	'cpd00002[c] + cpd00082[c] -> cpd00008[c] + cpd00072[c] '	ATP + D-Fructose -> ADP + D-fructose-6-phosphate	2.7.1.1,2.7.1.4
531	-78.3549	-78.3549	0	0	D-Fructose-1,6-bisphosphate 1-phosphohydrolase	Glycolysis / Gluconeogenesis	Carbohydrate metabolism	'cpd00001[c] + cpd00290[c] <=> cpd00067[c] + cpd00009[c] + cpd00072[c] '	H2O + D-fructose-1,6-bisphosphate <=> H+ + Phosphate + D-fructose-6-phosphate	3.1.3.11
532	8.35485	24.5347	0	0	D-Glucosamine-6-phosphate ketol-isomerase(deaminating)	Amino sugar and nucleotide sugar metabolism	Carbohydrate metabolism	'cpd00001[c] + cpd00288[c] -> cpd00072[c] + cpd00013[c] '	H2O + D-Glucosamine_phosphate -> D-fructose-6-phosphate + NH3	3.5.99.6
533	0	16.1799	1.64253	1.64253	L-GlutamineD-fructose-6-phosphate aminotransferase (hexose	Alanine, aspartate and glutamate metabolism	Amino acid metabolism	'cpd00072[c] + cpd00053[c] -> cpd00023[c] + cpd00288[c] '	D-fructose-6-phosphate + L-Glutamine -> L-Glutamate + D-Glucosamine_phosphate	2.6.1.16
534	0	0	-37.5153	-37.5153	D-Glucose-6-phosphate ketol-isomerase	Glycolysis / Gluconeogenesis	Carbohydrate metabolism	'cpd00079[c] <=> cpd00072[c] '	D-glucose-6-phosphate <=> D-fructose-6-phosphate	5.3.1.9
535	10	10	0	0	D-Mannose-6-phosphate ketol-isomerase	Fructose and mannose metabolism	Carbohydrate metabolism	'cpd00235[c] <=> cpd00072[c] '	D-mannose-6-phosphate <=> D-fructose-6-phosphate	5.3.1.8
536	0	0	0	0	L-Cysteine L-homocysteine-lyase (deaminating)	Cysteine and methionine metabolism	Amino acid metabolism	'cpd00001[c] + cpd00084[c] -> cpd00020[c] + cpd00013[c] + cpd00239[c] '	H2O + L-Cysteine -> Pyruvate + NH3 + H2S	4.1.99.1,4.4.1.1,4.4.1.8
537	20	20	0	20	ammonium-hydroxideNADP+ oxidoreductase	Nitrogen metabolism	Energy metabolism	'5 cpd00067[c] + 3 cpd00004[c] + cpd00075[c] -> 2 cpd00001[c] + 3 cpd00003[c] + cpd00013[c] '	5 H+ + 3 NADH + Nitrite -> 2 H2O + 3 NAD + NH3	1.7.1.4
538	0	0	0	20	ammonium-hydroxideNAD(P)+ oxidoreductase	Nitrogen metabolism	Energy metabolism	'5 cpd00067[c] + 3 cpd00005[c] + cpd00075[c] -> 2 cpd00001[c] + 3 cpd00006[c] + cpd00013[c] '	5 H+ + 3 NADPH + Nitrite -> 2 H2O + NH3 + 3 NADP	1.7.1.4
539	0	0	0	0	Catecholoxygen 1,2-oxidoreductase(decyclizing)	Benzoate degradation	Xenobiotics biodegradation and metabolism	'cpd00007[c] + cpd00077[c] -> 2 cpd00067[c] + cpd01630[c] '	O2 + Catechol -> 2 H+ + cis,cis-Muconate	1.13.11.1
540	0	0	0	0	salicylate,NADHoxygen oxidoreductase (1-hydroxylating,	Nicotinate and nicotinamide metabolism	Metabolism of cofactors and vitamins	'2 cpd00067[c] + cpd00004[c] + cpd00007[c] + cpd00599[c] -> cpd00001[c] + cpd00003[c] + cpd00011[c] + cpd00077[c] '	2 H+ + NADH + O2 + SALC -> H2O + NAD + CO2 + Catechol	1.14.13.1
541	0	0	0	0	Succinyl-CoAacetyl-CoA C-acyltransferase	Benzoate degradation	Xenobiotics biodegradation and metabolism	'cpd00022[c] + cpd00078[c] -> cpd00010[c] + cpd01507[c] '	Acetyl-CoA + Succinyl-CoA -> CoA + 3-Oxoadipyl-CoA	2.3.1.16,2.3.1.174
542	0	0	56.4622	56.4622	D-Glucose-6-phosphateNADP+ 1-oxoreductase	Pyruvate metabolism	Carbohydrate metabolism	'cpd00006[c] + cpd00079[c] <=> cpd00067[c] + cpd00005[c] + cpd00911[c] '	NADP + D-glucose-6-phosphate <=> H+ + NADPH + 6-phospho-D-glucono-1-5-lactone	1.1.1.49
543	0	0	0	0	UDPglucoseD-glucose-6-phosphate 1-alpha-D-glucosyltransferase	Starch and sucrose metabolism	Carbohydrate metabolism	'cpd00026[c] + cpd00079[c] <=> cpd00014[c] + cpd00523[c] '	UDP-glucose + D-glucose-6-phosphate <=> UDP + Trehalose_6-phosphate	2.4.1.15
544	8.06923	8.06923	0	0	sn-Glycerol-3-phosphateNADP+ 2-oxidoreductase	Glycerophospholipid metabolism	Lipid metabolism	'cpd00006[c] + cpd00080[c] <=> cpd00067[c] + cpd00005[c] + cpd00095[c] '	NADP + Glycerol-3-phosphate <=> H+ + NADPH + Glycerone-phosphate	1.1.1.261,1.1.1.94
545	10.2069	10.2069	0	0	ATPglycerol 3-phosphotransferase	Glycerolipid metabolism	Lipid metabolism	'cpd00002[c] + cpd00100[c] -> cpd00008[c] + cpd00080[c] '	ATP + Glycerol -> ADP + Glycerol-3-phosphate	2.7.1.30
546	0	0	0	0	sn-Glycerol-3-phosphate(acceptor) 2-oxidoreductase	Glycerophospholipid metabolism	Lipid metabolism	'cpd00015[c] + cpd00080[c] -> cpd00982[c] + cpd00095[c] '	FAD + Glycerol-3-phosphate -> FADH2 + Glycerone-phosphate	1.1.99.5
547	0	0	0	0	hydrogen-sulfideNADP+ oxidoreductase	Sulfur metabolism	Sulfur metabolism	'4 cpd00067[c] + 3 cpd00005[c] + cpd00081[c] -> 3 cpd00001[c] + 3 cpd00006[c] + cpd00239[c] '	4 H+ + Sulfite + 3 NADPH -> 3 H2O + 3 NADP + H2S	1.8.1.2,1.8.2.2
548	0	0	0	0	D-GlucitolNAD+ 2-oxidoreductase	Fructose and mannose metabolism	Carbohydrate metabolism	'cpd00588[c] + cpd00015[c] <=> cpd00982[c] + cJB00034[c] '	Sorbitol + FAD <=> FADH2 + L-Sorbose	1.1.99.21
549	0	0	0	0	GDPD-mannose-1-phosphate guanylyltransferase	Fructose and mannose metabolism	Carbohydrate metabolism	'cpd00485[c] + cpd00031[c] -> cpd00067[c] + cpd00009[c] + cpd00083[c] '	D-Mannose1-phosphate + GDP -> H+ + Phosphate + GDP-mannose	2.7.7.22
550	0	0	0	0	L-GlutamateL-cysteine gamma-ligase (ADP-forming)	Glutathione metabolism	Metabolism of other amino acids	'cpd00002[c] + cpd00023[c] + cpd00084[c] -> cpd00067[c] + cpd00008[c] + cpd00009[c] + cpd00506[c] '	ATP + L-Glutamate + L-Cysteine -> H+ + ADP + Phosphate + gamma-Glutamylcysteine	6.3.2.2
551	0	0	0	0	O3-Acetyl-L-serine acetate-lyase (adding hydrogen sulfide)	Cysteine and methionine metabolism	Amino acid metabolism	'cpd00722[c] + cpd00239[c] -> cpd00067[c] + cpd00029[c] + cpd00084[c] '	O-Acetyl-L-serine + H2S -> H+ + Acetate + L-Cysteine	2.5.1.47,2.5.1.65,4.2.99.8
552	0	0	0	0.396484	membrane alanyl aminopeptidase	Glutathione metabolism	Metabolism of other amino acids	'cpd00001[c] + cpd01017[c] -> cpd00033[c] + cpd00084[c] '	H2O + Cys-Gly -> Glycine + L-Cysteine	3.4.11.2,3.4.11.1,3.4.11.23,3.4.13.3
553	0	0	0	0	N-Carbamoyl-beta-alanine amidohydrolase	Pantothenate and CoA biosynthesis	Metabolism of cofactors and vitamins	'cpd00001[c] + 2 cpd00067[c] + cpd01720[c] -> cpd00011[c] + cpd00013[c] + cpd00085[c] '	H2O + 2 H+ + 3-Ureidopropanoate -> CO2 + NH3 + beta-Alanine	3.5.1.6
554	0	0	0	0	L-Alanine3-oxopropanoate aminotransferase	Propanoate metabolism	Carbohydrate metabolism	'cpd00035[c] + cpd00191[c] <=> cpd00020[c] + cpd00085[c] '	L-Alanine + 3-Oxopropanoate <=> Pyruvate + beta-Alanine	2.6.1.18
555	0	0	369.457	369.457	acetyl-CoAphosphate acetyltransferase	Propanoate metabolism	Carbohydrate metabolism	'cpd00067[c] + cpd00009[c] + cpd00086[c] <=> cpd00010[c] + cpd01844[c] '	H+ + Phosphate + Propionyl-CoA <=> CoA + Propionyl_phosphate	2.3.1.8
556	0	0	0	0	2-Methyl-3-oxopropanoateNAD+ oxidoreductase (CoA-propanoylating)	Propanoate metabolism	Carbohydrate metabolism	'cpd00003[c] + cpd00010[c] + cpd00287[c] -> cpd00004[c] + cpd00011[c] + cpd00086[c] '	NAD + CoA + 3-Oxo-2-methylpropanoate -> NADH + CO2 + Propionyl-CoA	1.2.1.27
557	-160.173	-99.1928	0	0	Propinol adenylateCoA ligase (AMP-forming)	Propanoate metabolism	Carbohydrate metabolism	'cpd00010[c] + cpd03560[c] <=> cpd00086[c] + cpd00018[c] '	CoA + Propionyladenylate <=> Propionyl-CoA + AMP	6.2.1.1,6.2.1.17
558	0	0	0	0	Propanoyl-CoAacetyl-CoA C-acyltransferase	Valine, leucine and isoleucine degradation	Amino acid metabolism	'cpd00086[c] + cpd00022[c] <=> cpd00010[c] + cpd02124[c] '	Propionyl-CoA + Acetyl-CoA <=> CoA + 2-Methylacetoacetyl-CoA	2.3.1.16
559	100.441	161.421	370.703	370.703	2-Methylcitrate oxaloacetate-lyase	Propanoate metabolism	Carbohydrate metabolism	'cpd00067[c] + cpd00010[c] + cpd01501[c] <=> cpd00001[c] + cpd00086[c] + cpd00032[c] '	H+ + CoA + 2-Methylcitrate <=> H2O + Propionyl-CoA + Oxaloacetate	2.3.3.5,4.1.3.31
560	-0.180192	-0.180192	-0.179905	-0.179905	5,6,7,8-TetrahydrofolateNADP+ oxidoreductase	Folate metabolism	Metabolism of cofactors and vitamins	'cpd00006[c] + cpd00087[c] <=> cpd00067[c] + cpd00005[c] + cpd00330[c] '	NADP + Tetrahydrofolate <=> H+ + NADPH + Dihydrofolate	1.5.1.3
561	0	0	0	0	TetrahydrofolateL-glutamate gamma-ligase (ADP-forming)	Folate metabolism	Metabolism of cofactors and vitamins	'cpd00002[c] + cpd00023[c] + cpd00087[c] -> cpd00067[c] + cpd00008[c] + cpd00009[c] + cpd06227[c] '	ATP + L-Glutamate + Tetrahydrofolate -> H+ + ADP + Phosphate + THF-L-glutamate	6.3.2.17
562	0	0	0	0	10-Formyltetrahydrofolate amidohydrolase	Glyoxylate and dicarboxylate metabolism	Carbohydrate metabolism	'cpd00001[c] + cpd00201[c] -> cpd00067[c] + cpd00047[c] + cpd00087[c] '	H2O + 10-Formyltetrahydrofolate -> H+ + Formate + Tetrahydrofolate	3.5.1.10
563	0	0	-0.179905	-0.179905	5,10-Methylenetetrahydrofolateglycine hydroxymethyltransferase	Glycine, serine and threonine metabolism	Amino acid metabolism	'cpd00001[c] + cpd00033[c] + cpd00125[c] <=> cpd00054[c] + cpd00087[c] '	H2O + Glycine + 5-10-Methylenetetrahydrofolate <=> L-Serine + Tetrahydrofolate	2.1.2.1
564	0	0	0	0	5-MethyltetrahydrofolateL-homocysteine S-methyltransferase	Methionine metabolism	Amino acid metabolism	'cpd00135[c] + cpd00345[c] -> cpd00060[c] + cpd00087[c] '	Homocysteine + 5-Methyltetrahydrofolate -> L-Methionine + Tetrahydrofolate	2.1.1.13,2.1.1.14
565	-1.05474	-1.05474	-1.05306	-1.05306	alpha-D-Glucose 1-phosphate 1,6-phosphomutase	Glycolysis / Gluconeogenesis	Carbohydrate metabolism	'cpd00089[c] <=> cpd00079[c] '	Glucose-1-phosphate <=> D-glucose-6-phosphate	5.4.2.2,5.4.2.5
566	0.205475	0.205475	5.15881	5.15881	ITPcytidine 5-phosphotransferase	Pyrimidine metabolism	Nucleotide metabolism	'cpd00068[c] + cpd00367[c] <=> cpd00046[c] + cpd00090[c] '	ITP + Cytidine <=> CMP + IDP	2.7.1.48
567	0	0	0	0	Orotidine-5-phosphate carboxy-lyase	Pyrimidine metabolism	Nucleotide metabolism	'cpd00067[c] + cpd00810[c] -> cpd00011[c] + cpd00091[c] '	H+ + Orotidylic_acid -> CO2 + UMP	4.1.1.23
568	3.76839	3.76839	0	0	UMPpyrophosphate phosphoribosyltransferase	Pyrimidine metabolism	Nucleotide metabolism	'cpd00103[c] + cpd00092[c] -> cpd00012[c] + cpd00091[c] '	PRPP + Uracil -> PPi + UMP	2.4.2.9
569	0	0	0	0	P1,P4-Bis(5-nucleosyl)-tetraphosphate nucleotidohydrolase	Pyrimidine metabolism	Nucleotide metabolism	'cpd00001[c] + cpd03706[c] -> cpd00062[c] + cpd00091[c] '	H2O + UppppU -> UTP + UMP	3.6.1.17
570	0	0	10	10	Cytosine aminohydrolase	Pyrimidine metabolism	Nucleotide metabolism	'cpd00001[c] + cpd00067[c] + cpd00307[c] -> cpd00013[c] + cpd00092[c] '	H2O + H+ + Cytosine -> NH3 + Uracil	3.5.4.1
571	0	0	0	0	5,6-DihydrouracilNADP+ oxidoreductase	Pyrimidine metabolism	Nucleotide metabolism	'cpd00006[c] + cpd00337[c] <=> cpd00067[c] + cpd00005[c] + cpd00092[c] '	NADP + Hydrouracil <=> H+ + NADPH + Uracil	1.3.1.2
572	0	0	0	0	Chorismate pyruvate-lyase (amino-accepting)	Phenylalanine, tyrosine and tryptophan biosynthesis	Amino acid metabolism	'cpd00053[c] + cpd00216[c] -> cpd00067[c] + cpd00020[c] + cpd00023[c] + cpd00093[c] '	Chorismate + L-Glutamine -> H+ + Pyruvate + L-Glutamate + Anthranilate	4.1.3.27
573	1.92364	1.92364	0	0	L-threonine ammonia-lyase	Valine, leucine and isoleucine biosynthesis	Amino acid metabolism	'cpd00161[c] -> cpd00013[c] + cpd00094[c] '	L-Threonine -> NH3 + 2-Oxobutyrate	4.3.1.19
574	0	0	0	0	Glycerone phosphate phosphohydrolase (alkaline optimum)	Folate metabolism	Metabolism of cofactors and vitamins	'cpd00001[c] + cpd00095[c] -> cpd00067[c] + cpd00009[c] + cpd00157[c] '	H2O + Glycerone-phosphate -> H+ + Phosphate + Glycerone	3.1.3.1
575	0	0	0	0	ATPglycerone phosphotransferase	Glycerolipid metabolism	Lipid metabolism	'cpd00002[c] + cpd00157[c] <=> cpd00008[c] + cpd00095[c] '	ATP + Glycerone <=> ADP + Glycerone-phosphate	2.7.1.29
576	-86.4241	-86.4241	0	0	D-Glyceraldehyde-3-phosphate ketol-isomerase	Glycolysis / Gluconeogenesis	Carbohydrate metabolism	'cpd00102[c] <=> cpd00095[c] '	Glyceraldehyde3-phosphate <=> Glycerone-phosphate	5.3.1.1
577	0	0	0	0	Glycerone-phosphate phospho-lyase	Pyruvate metabolism	Carbohydrate metabolism	'cpd00095[c] -> cpd00067[c] + cpd00009[c] + cpd00428[c] '	Glycerone-phosphate -> H+ + Phosphate + 2-Oxopropanal	4.2.3.3
578	0	0	0	0	Choline sulfate sulfohydrolase	None	_	'cpd00001[c] + cpd00681[c] -> cpd00067[c] + cpd00048[c] + cpd00098[c] '	H2O + Choline_sulfate -> H+ + Sulfate + Choline	3.1.6.6
579	0	0	0	0	sn-Glycero-3-phosphocholine glycerophosphohydrolase	Glycerophospholipid metabolism	Lipid metabolism	'cpd00001[c] + cpd00507[c] <=> cpd00080[c] + cpd00098[c] '	H2O + Glycerophosphocholine <=> Glycerol-3-phosphate + Choline	3.1.4.2,3.1.4.46
580	0	0	0	0	GlycerolNAD+ oxidoreductase	Glycerolipid metabolism	Lipid metabolism	'cpd00003[c] + cpd00100[c] <=> cpd00067[c] + cpd00004[c] + cpd00448[c] '	NAD + Glycerol <=> H+ + NADH + D-Glyceraldehyde	1.1.1.1,1.1.1.2,1.1.1.21,1.1.1.72
581	6.12771	6.12771	2.72083	2.72083	ATPD-ribose-5-phosphate pyrophosphotransferase	Pentose phosphate pathway	Carbohydrate metabolism	'cpd00002[c] + cpd00101[c] <=> cpd00067[c] + cpd00018[c] + cpd00103[c] '	ATP + ribose-5-phosphate <=> H+ + AMP + PRPP	2.7.6.1
582	0	0	10	10	ATPD-ribose 5-phosphotransferase	Pentose phosphate pathway	Carbohydrate metabolism	'cpd00002[c] + cpd00105[c] -> cpd00008[c] + cpd00101[c] '	ATP + D-Ribose -> ADP + ribose-5-phosphate	2.7.1.15
583	0	0	0	0	ADPribose ribophosphohydrolase	Purine metabolism	Nucleotide metabolism	'cpd00001[c] + cpd00251[c] -> cpd00018[c] + cpd00101[c] '	H2O + ADPribose -> AMP + ribose-5-phosphate	3.6.1.13
584	0	0	0	0	Uracil hydro-lyase (adding D-ribose 5-phosphate)	Pyrimidine metabolism	Nucleotide metabolism	'cpd00101[c] + cpd00092[c] <=> cpd00001[c] + cpd00859[c] '	Uracil + ribose-5-phosphate <=> H2O + Pseudouridine_5'-phosphate	4.2.1.70
585	-8.10979	-8.10979	-4.27864	-4.27864	D-Ribose-5-phosphate ketol-isomerase	Pentose phosphate pathway	Carbohydrate metabolism	'cpd00101[c] <=> cpd00171[c] '	ribose-5-phosphate <=> D-Ribulose5-phosphate	5.3.1.6
586	175.622	175.622	71.973	71.973	D-Glyceraldehyde-3-phosphateNAD+ oxidoreductase(phosphorylating)	Glycolysis / Gluconeogenesis	Carbohydrate metabolism	'cpd00009[c] + cpd00003[c] + cpd00102[c] <=> cpd00004[c] + cpd00203[c] '	Phosphate + NAD + Glyceraldehyde3-phosphate <=> NADH + 1,3-Bisphospho-D-glycerate	1.2.1.12,1.2.1.13,1.2.1.59
587	0	0	0	0	2-Dehydro-3-deoxy-D-galactonate-6-phosphate	Galactose metabolism	Carbohydrate metabolism	'cpd00945[c] <=> cpd00020[c] + cpd00102[c] '	2-Dehydro-3-deoxy-D-galactonate_6-phosphate <=> Pyruvate + Glyceraldehyde3-phosphate	4.1.2.21
588	0	0	-9.57889	-9.57889	D-Fructose 6-phosphateD-glyceraldehyde-3-phosphate glycolaldehyde	Pentose phosphate pathway	Carbohydrate metabolism	'cpd00072[c] + cpd00102[c] <=> cpd00198[c] + cpd00236[c] '	D-fructose-6-phosphate + Glyceraldehyde3-phosphate <=> D-Xylulose5-phosphate + D-Erythrose4-phosphate	2.2.1.1
589	78.3549	78.3549	0	0	D-Fructose-1,6-bisphosphate D-glyceraldehyde-3-phosphate-lyase	Glycolysis / Gluconeogenesis	Carbohydrate metabolism	'cpd00290[c] <=> cpd00095[c] + cpd00102[c] '	D-fructose-1,6-bisphosphate <=> Glycerone-phosphate + Glyceraldehyde3-phosphate	4.1.2.13
590	0	0	0	0	1-(5-Phospho-D-ribosyl)-ATPpyrophosphate phosphoribosyl-transferase	Histidine metabolism	Amino acid metabolism	'cpd00012[c] + cpd01775[c] <=> cpd00002[c] + cpd00103[c] '	PPi + Phosphoribosyl-ATP <=> ATP + PRPP	2.4.2.17
591	0	0	0	0	5-Phosphoribosylaminepyrophosphate phosphoribosyltransferase	Alanine, aspartate and glutamate metabolism	Amino acid metabolism	'cpd00001[c] + cpd00053[c] + cpd00103[c] -> cpd00023[c] + cpd00012[c] + cpd01982[c] '	H2O + L-Glutamine + PRPP -> L-Glutamate + PPi + 5-Phosphoribosylamine	2.4.2.14
592	0	0	0	0	N-(5-Phospho-D-ribosyl)anthranilatepyrophosphate	Phenylalanine, tyrosine and tryptophan biosynthesis	Amino acid metabolism	'cpd00012[c] + cpd02642[c] <=> cpd00093[c] + cpd00103[c] '	PPi + N-5-phosphoribosyl-anthranilate <=> Anthranilate + PRPP	2.4.2.18
593	0	0	0	0	BiotinCoA ligase (AMP-forming)	Biotin metabolism	Metabolism of cofactors and vitamins	'cpd00012[c] + cpd03517[c] -> cpd00002[c] + cpd00067[c] + cpd00104[c] '	PPi + Biotinyl-5-AMP -> ATP + H+ + BIOT	6.2.1.11,6.3.4.9,6.3.4.10,6.3.4.11,6.3.4.15
594	86.7287	86.7287	0	0	(S)-Malate hydro-lyase	Citrate cycle (TCA cycle)	Citrate cycle (TCA cycle)	'cpd00130[c] <=> cpd00001[c] + cpd00106[c] '	L-Malate <=> H2O + Fumarate	4.2.1.2
595	0	0	0	0	N6-(1,2-Dicarboxyethyl)AMP AMP-lyase	Purine metabolism	Nucleotide metabolism	'cpd02375[c] <=> cpd00018[c] + cpd00106[c] '	Adenylosuccinate <=> AMP + Fumarate	4.3.2.2
596	0	0	-2.34212	-2.34212	N-(L-Argininosuccinate) arginie-lyase	Arginine and proline metabolism	Amino acid metabolism	'cpd02152[c] <=> cpd00106[c] + cpd00051[c] '	L-Argininosuccinate <=> Fumarate + L-Arginine	4.3.2.1
597	0	0	0	0	L-Leucine2-oxoglutarate aminotransferase	Valine, leucine and isoleucine degradation	Amino acid metabolism	'cpd00024[c] + cpd00107[c] <=> cpd00023[c] + cpd00200[c] '	2-Oxoglutarate + L-Leucine <=> L-Glutamate + 4MOP	2.6.1.42,2.6.1.6,2.6.1.67
598	0	0	0	0	Lactose galactohydrolase	Galactose metabolism	Carbohydrate metabolism	'cpd00001[c] + cpd00208[c] -> cpd00108[c] + cpd00027[c] '	H2O + Lactose -> D-Glucose + Galactose	3.2.1.108,3.2.1.23
599	0	0	0	0	IMP 1,2-hydrolase (decyclizing)	Purine metabolism	Nucleotide metabolism	'cpd00001[c] + cpd00114[c] <=> cpd02884[c] '	H2O + IMP <=> FAICAR	3.5.4.10
600	0	2.35932	0	0	IMPNAD+ oxidoreductase	Purine metabolism	Nucleotide metabolism	'cpd00001[c] + cpd00003[c] + cpd00114[c] <=> cpd00067[c] + cpd00004[c] + cpd00497[c] '	H2O + NAD + IMP <=> H+ + NADH + XMP	1.1.1.205
601	0	2.35932	0	0	IMPpyrophosphate phosphoribosyltransferase	Purine metabolism	Nucleotide metabolism	'cpd00103[c] + cpd00226[c] -> cpd00012[c] + cpd00114[c] '	PRPP + HYXN -> PPi + IMP	2.4.2.8
602	0	0	0	0	IMPL-aspartate ligase (GDP-forming)	Purine metabolism	Nucleotide metabolism	'cpd00041[c] + cpd00038[c] + cpd00114[c] -> 2 cpd00067[c] + cpd00009[c] + cpd00031[c] + cpd02375[c] '	L-Aspartate + GTP + IMP -> 2 H+ + Phosphate + GDP + Adenylosuccinate	6.3.4.4
603	0	0	0	0	ATPnucleoside-diphosphate phosphatransferase	Purine metabolism	Nucleotide metabolism	'cpd00002[c] + cpd00177[c] <=> cpd00008[c] + cpd00115[c] '	ATP + dADP <=> ADP + dATP	2.7.4.6
604	0.611683	0.611683	0.610709	0.610709	D-AlanineD-Alanine ligase (ADP-forming)	D-Alanine metabolism	Metabolism of other amino acids	'cpd00002[c] + 2 cpd00117[c] -> cpd00067[c] + cpd00008[c] + cpd00009[c] + cpd00731[c] '	ATP + 2 D-Alanine -> H+ + ADP + Phosphate + Ala-Ala	6.3.2.4
605	0	0	0	0	Agmatine amidinohydrolase	Arginine and proline metabolism	Amino acid metabolism	'cpd00001[c] + cpd00152[c] <=> cpd00073[c] + cpd00118[c] '	H2O + Agmatine <=> Urea + Putrescine	3.5.3.11
606	0	0	0	0	L-HistidinalNAD+ oxidoreductase	Histidine metabolism	Amino acid metabolism	'cpd00001[c] + cpd00003[c] + cpd01324[c] -> 2 cpd00067[c] + cpd00004[c] + cpd00119[c] '	H2O + NAD + L-Histidinal -> 2 H+ + NADH + L-Histidine	1.1.1.23
607	0	0	18.9848	18.9848	L-Histidine ammonia-lyase	Nitrogen metabolism	Energy metabolism	'cpd00119[c] -> cpd00013[c] + cpd00581[c] '	L-Histidine -> NH3 + Urocanate	4.3.1.3
608	0	0	0	0	Butanoyl-CoA(acceptor) 2,3-oxidoreductase	Butanoate metabolism	Carbohydrate metabolism	'cpd00067[c] + cpd00004[c] + cpd00650[c] -> cpd00003[c] + cpd00120[c] '	H+ + NADH + Crotonyl-CoA -> NAD + Butyryl-CoA	1.3.1.44,1.3.99.2
609	0	0	0	0	Butanoyl-CoAorthophosphate butanoyltransferase	Butanoate metabolism	Carbohydrate metabolism	'cpd00067[c] + cpd00009[c] + cpd00120[c] <=> cpd00010[c] + cpd01662[c] '	H+ + Phosphate + Butyryl-CoA <=> CoA + Butanoylphosphate	2.3.1.19
610	0	0	0	0	Butanoyl-CoAoxygen 2-oxidoreductase	Fatty acid metabolism	Lipid metabolism	'cpd00015[c] + cpd00120[c] <=> cpd00650[c] + cpd00982[c] '	FAD + Butyryl-CoA <=> Crotonyl-CoA + FADH2	1.3.3.6,1.3.99.2,1.3.99.3,1.3.99.-
611	0	0	0	0	Acetyl-CoAacetyl-CoA C-acetyltransferase	Fatty acid metabolism	Lipid metabolism	'cpd00022[c] + cpd00120[c] <=> cpd00010[c] + cpd03123[c] '	Acetyl-CoA + Butyryl-CoA <=> CoA + 3-Oxohexanoyl-CoA	2.3.1.16,2.3.1.9
612	0	0	0	0	myo-InositolNAD+ 2-oxidoreductase	Inositol phosphate metabolism	Carbohydrate metabolism	'cpd00003[c] + cpd00121[c] -> cpd00067[c] + cpd00004[c] + cpd00524[c] '	NAD + L-Inositol -> H+ + NADH + 2-Inosose	1.1.1.18
613	0	0	0	0	myo-Inositol 1-phosphate phosphahydrolase	Inositol phosphate metabolism	Carbohydrate metabolism	'cpd00001[c] + cpd00867[c] -> cpd00067[c] + cpd00009[c] + cpd00121[c] '	H2O + Inositol_1-phosphate -> H+ + Phosphate + L-Inositol	3.1.3.25
614	0	0	0	0	myo-Inositol 4-phosphate phosphahydrolase	Inositol phosphate metabolism	Carbohydrate metabolism	'cpd00001[c] + cpd02230[c] -> cpd00067[c] + cpd00009[c] + cpd00121[c] '	H2O + Inositol_4-phosphate -> H+ + Phosphate + L-Inositol	3.1.3.25
615	0	0	0	0	1D-myo-Inositol 3-phosphate phosphahydrolase	Inositol phosphate metabolism	Carbohydrate metabolism	'cpd00001[c] + cpd02484[c] -> cpd00067[c] + cpd00009[c] + cpd00121[c] '	H2O + Inositol_3-phosphate -> H+ + Phosphate + L-Inositol	3.1.3.25
616	3.37404	3.37404	0	0	2,3-Dihydroxy-3-methylbutanoate hydro-lyase	Pantothenate and CoA biosynthesis	Metabolism of cofactors and vitamins	'cpd02498[c] -> cpd00001[c] + cpd00123[c] '	2,3-Dihydroxy-isovalerate -> H2O + 3-Methyl-2-oxobutanoate	4.2.1.9
617	0	0	0	0	3-Carboxy-3-hydroxy-4-methylpentanoate 3-methyl-2-oxobutanoate-lyase	Valine, leucine and isoleucine biosynthesis	Amino acid metabolism	'cpd00001[c] + cpd00022[c] + cpd00123[c] -> cpd00067[c] + cpd00010[c] + cpd01646[c] '	H2O + Acetyl-CoA + 3-Methyl-2-oxobutanoate -> H+ + CoA + 2-Isopropylmalate	2.3.3.13,4.1.3.12
618	-3.37404	-3.37404	0	0	L-Valine2-oxoglutarate aminotransferase	Valine, leucine and isoleucine degradation	Amino acid metabolism	'cpd00024[c] + cpd00156[c] <=> cpd00023[c] + cpd00123[c] '	2-Oxoglutarate + L-Valine <=> L-Glutamate + 3-Methyl-2-oxobutanoate	2.6.1.42,2.6.1.6
619	0	0	0	0	5,10-methylenetetrahydrofolateNADP+ oxidoreductase	Glyoxylate and dicarboxylate metabolism	Carbohydrate metabolism	'cpd00006[c] + cpd00125[c] <=> cpd00005[c] + cpd00347[c] '	NADP + 5-10-Methylenetetrahydrofolate <=> NADPH + 5-10-Methenyltetrahydrofolate	1.5.1.5
620	0	0	0	0	5-methyltetrahydrofolateNADP+ oxidoreductase	Methionine metabolism	Amino acid metabolism	'cpd00067[c] + cpd00005[c] + cpd00125[c] -> cpd00006[c] + cpd00345[c] '	H+ + NADPH + 5-10-Methylenetetrahydrofolate -> NADP + 5-Methyltetrahydrofolate	1.5.1.20,1.7.99.5
621	0	0	0	0	5,10-Methylenetetrahydrofolate3-methyl-2-oxobutanoate	Pantothenate and CoA biosynthesis	Metabolism of cofactors and vitamins	'cpd00001[c] + cpd00125[c] + cpd00123[c] <=> cpd00087[c] + cpd00712[c] '	H2O + 3-Methyl-2-oxobutanoate + 5-10-Methylenetetrahydrofolate <=> Tetrahydrofolate + 2-Dehydropantoate	2.1.2.11
622	0	0	0	0	GMPpyrophosphate phosphoribosyltransferase	Purine metabolism	Nucleotide metabolism	'cpd00103[c] + cpd00207[c] -> cpd00012[c] + cpd00126[c] '	PRPP + Guanine -> PPi + GMP	2.4.2.7,2.4.2.8,2.4.2.22
623	2.35932	2.35932	2.72083	2.72083	GMP synthase	Alanine, aspartate and glutamate metabolism	Amino acid metabolism	'cpd00001[c] + cpd00002[c] + cpd00053[c] + cpd00497[c] -> cpd00067[c] + cpd00023[c] + cpd00012[c] + cpd00018[c] + cpd00126[c] '	H2O + ATP + L-Glutamine + XMP -> H+ + L-Glutamate + PPi + AMP + GMP	6.3.5.2
624	0	0	0	982.276	L-ProlineNAD+ 5-oxidoreductase	Arginine and proline metabolism	Amino acid metabolism	'cpd00067[c] + cpd00004[c] + cpd02431[c] -> cpd00003[c] + cpd00129[c] '	H+ + NADH + 1-Pyrroline-5-carboxylate -> NAD + L-Proline	1.5.1.2
625	0	0	0	982.276	L-ProlineNADP+ 5-oxidoreductase	Arginine and proline metabolism	Amino acid metabolism	'cpd00067[c] + cpd00005[c] + cpd02431[c] -> cpd00006[c] + cpd00129[c] '	H+ + NADPH + 1-Pyrroline-5-carboxylate -> NADP + L-Proline	1.5.1.2
626	0	138.018	0	0	Nicotinamide amidohydrolase	Nicotinate and nicotinamide metabolism	Metabolism of cofactors and vitamins	'cpd00001[c] + cpd00133[c] -> cpd00013[c] + cpd00218[c] '	H2O + Nicotinamide -> NH3 + Niacin	3.5.1.19
627	0	0	0	0	PalmitateCoA ligase (AMP-forming)	Fatty acid metabolism	Lipid metabolism	'cpd00002[c] + cpd00067[c] + cpd00010[c] + cpd00214[c] -> cpd00012[c] + cpd00018[c] + cpd00134[c] '	ATP + H+ + CoA + Palmitate -> PPi + AMP + Palmitoyl-CoA	6.2.1.3
628	0	0	0	0	Cystathionine L-homocysteine-lyase (deaminating)	Methionine metabolism	Amino acid metabolism	'cpd00001[c] + cpd00424[c] <=> cpd00020[c] + cpd00013[c] + cpd00135[c] '	H2O + Cystathionine <=> Pyruvate + NH3 + Homocysteine	4.4.1.8
629	0	0	0	0	chorismate pyruvate-lyase (4-hydroxybenzoate-forming)	Ubiquinone and other terpenoid-quinone biosynthesis	Metabolism of cofactors and vitamins	'cpd00216[c] -> cpd00020[c] + cpd00136[c] '	Chorismate -> Pyruvate + 4-Hydroxybenzoate	4.1.3.40
630	-60.9805	0	0	0	citrate hydro-lyase	Citrate cycle (TCA cycle)	Citrate cycle (TCA cycle)	'cpd00137[c] <=> cpd00260[c] '	Citrate <=> Isocitrate	4.2.1.3
631	0	0	0	0	glycolaldehydeNAD+ oxidoreductase	Glyoxylate and dicarboxylate metabolism	Carbohydrate metabolism	'cpd00001[c] + cpd00003[c] + cpd00229[c] <=> 2 cpd00067[c] + cpd00004[c] + cpd00139[c] '	H2O + NAD + Glycolaldehyde <=> 2 H+ + NADH + Glycolate	1.2.1.21
632	0	0	0	0	2-Phosphoglycolate phosphohydrolase	Glyoxylate and dicarboxylate metabolism	Carbohydrate metabolism	'cpd00001[c] + cpd00727[c] -> cpd00067[c] + cpd00009[c] + cpd00139[c] '	H2O + 2-Phosphoglycolate -> H+ + Phosphate + Glycolate	3.1.3.18
633	0	0	-369.457	-369.457	ATPacetate phosphotransferase	Propanoate metabolism	Carbohydrate metabolism	'cpd00002[c] + cpd00067[c] + cpd00141[c] <=> cpd00008[c] + cpd01844[c] '	ATP + H+ + Propionate <=> ADP + Propionyl_phosphate	2.7.2.1,2.7.2.15
634	99.1928	160.173	0	0	PropanoateCoA ligase (AMP-forming)	Propanoate metabolism	Carbohydrate metabolism	'cpd00012[c] + cpd03560[c] -> cpd00002[c] + cpd00067[c] + cpd00141[c] '	PPi + Propionyladenylate -> ATP + H+ + Propionate	6.2.1.1,6.2.1.17
635	0	0	0	0	(S)-3-Hydroxy-3-methylglutaryl-CoA acetoacetate-lyase	Butanoate metabolism	Carbohydrate metabolism	'cpd00292[c] -> cpd00142[c] + cpd00022[c] '	HMG-CoA -> Acetoacetate + Acetyl-CoA	4.1.3.4
636	0	0	0	0	(R)-3-HydroxybutanoateNAD+ oxidoreductase	Butanoate metabolism	Carbohydrate metabolism	'cpd00003[c] + cpd00797[c] <=> cpd00067[c] + cpd00004[c] + cpd00142[c] '	NAD + (R)-3-Hydroxybutanoate <=> H+ + NADH + Acetoacetate	1.1.1.30
637	0	0	0	0	Phenylpyruvateoxygen oxidoreductase (hydroxylating,decarboxylating)	Phenylalanine metabolism	Amino acid metabolism	'cpd00007[c] + cpd00143[c] -> cpd00011[c] + cpd03480[c] '	O2 + Phenylpyruvate -> CO2 + 2-Hydroxyphenylacetate	1.13.11.27
638	0	0	0	0	Prephenate hydro-lyase (decarboxylating)	Phenylalanine, tyrosine and tryptophan biosynthesis	Amino acid metabolism	'cpd00067[c] + cpd00219[c] -> cpd00001[c] + cpd00011[c] + cpd00143[c] '	H+ + Prephenate -> H2O + CO2 + Phenylpyruvate	4.2.1.51,4.2.1.91
639	0	0	0	0	Hydroxypyruvate ketol-isomerase	Glyoxylate and dicarboxylate metabolism	Carbohydrate metabolism	'cpd00145[c] <=> cpd00843[c] '	Hydroxypyruvate <=> Tartronate_semialdehyde	5.3.1.22
640	0	0	0	0	Carbamoyl-phosphateL-aspartate carbamoyltransferase	Pyrimidine metabolism	Nucleotide metabolism	'cpd00041[c] + cpd00146[c] <=> 2 cpd00067[c] + cpd00009[c] + cpd00343[c] '	L-Aspartate + Carbamoylphosphate <=> 2 H+ + Phosphate + N-Carbamoyl-L-aspartate	2.1.3.2
641	0	0	-2.34212	-2.34212	Carbamoyl-phosphateL-ornithine carbamoyltransferase	Arginine and proline metabolism	Amino acid metabolism	'cpd00064[c] + cpd00146[c] <=> 2 cpd00067[c] + cpd00009[c] + cpd00274[c] '	Ornithine + Carbamoylphosphate <=> 2 H+ + Phosphate + Citrulline	2.1.3.3
642	0	0	0	0	Methylthioadenosine methylthioribohydrolase	Methionine metabolism	Amino acid metabolism	'cpd00001[c] + cpd00147[c] -> cpd00128[c] + cpd01981[c] '	H2O + 5-Methylthioadenosine -> Adenine + 5-Methylthio-D-ribose	3.2.2.16,3.2.2.9
643	0	0	0	0	5-Methylcytosine aminohydrolase	Pyrimidine metabolism	Nucleotide metabolism	'cpd00001[c] + cpd00067[c] + cpd01587[c] -> cpd00013[c] + cpd00151[c] '	H2O + H+ + 5-Methylcytosine -> NH3 + Thymine	3.5.4.1
644	0	0	0	0	5,6-DihydrothymineNADP+ oxidoreductase	Pyrimidine metabolism	Nucleotide metabolism	'cpd00006[c] + cpd00673[c] <=> cpd00067[c] + cpd00005[c] + cpd00151[c] '	NADP + Dihydrothymine <=> H+ + NADPH + Thymine	1.3.1.2
645	0	0	10	10	D-Xylose ketol-isomerase	Pentose and glucuronate interconversions	Carbohydrate metabolism	'cpd00154[c] <=> cpd00259[c] '	Xylose <=> D-Lyxulose	5.3.1.5
646	0	0	0	0	(S)-lactaldehydeNAD+ oxidoreductase	Pyruvate metabolism	Carbohydrate metabolism	'cpd00001[c] + cpd00003[c] + cpd00334[c] <=> 2 cpd00067[c] + cpd00004[c] + cpd00159[c] '	H2O + NAD + L-Lactaldehyde <=> 2 H+ + NADH + L-Lactate	1.2.1.21,1.2.1.22
647	0	0	0	0	L-ThreonineNAD+ oxidoreductase	Glycine, serine and threonine metabolism	Amino acid metabolism	'cpd00003[c] + cpd00161[c] -> cpd00067[c] + cpd00004[c] + cpd02211[c] '	NAD + L-Threonine -> H+ + NADH + L-2-Amino-acetoacetate	1.1.1.103
648	0	0	0	0	O-Phospho-L-homoserine phospho-lyase (adding water)	Glycine, serine and threonine metabolism	Amino acid metabolism	'cpd00001[c] + cpd00809[c] -> cpd00067[c] + cpd00009[c] + cpd00161[c] '	H2O + O-Phospho-L-homoserine -> H+ + Phosphate + L-Threonine	4.2.3.1,4.2.99.2
649	0	0	0	0	sn-Glycero-3-phosphoethanolamine glycerophosphohydrolase	Glycerophospholipid metabolism	Lipid metabolism	'cpd00001[c] + cpd00908[c] <=> cpd00080[c] + cpd00162[c] '	H2O + Glycerophosphoethanolamine <=> Glycerol-3-phosphate + Aminoethanol	3.1.4.2,3.1.4.46
650	-175.622	-175.622	-71.973	-71.973	ATP3-phospho-D-glycerate 1-phosphotransferase	Glycolysis / Gluconeogenesis	Carbohydrate metabolism	'cpd00002[c] + cpd00067[c] + cpd00169[c] <=> cpd00008[c] + cpd00203[c] '	ATP + H+ + 3-Phosphoglycerate <=> ADP + 1,3-Bisphospho-D-glycerate	2.7.2.3
651	0	0	71.973	71.973	3-Phospho-D-glycerateNAD+ 2-oxidoreductase	Glycine, serine and threonine metabolism	Amino acid metabolism	'cpd00003[c] + cpd00169[c] <=> cpd00067[c] + cpd00004[c] + cpd02069[c] '	NAD + 3-Phosphoglycerate <=> H+ + NADH + 3-Phosphonooxypyruvate	1.1.1.95
652	0	0	0	0	ATP(R)-glycerate 3-phosphotransferase	Glycerolipid metabolism	Lipid metabolism	'cpd00002[c] + cpd00223[c] -> cpd00067[c] + cpd00008[c] + cpd00169[c] '	ATP + Glycerate -> H+ + ADP + 3-Phosphoglycerate	2.7.1.31
653	-175.622	-175.622	0	0	2-Phospho-D-glycerate 2,3-phosphomutase	Glycolysis / Gluconeogenesis	Carbohydrate metabolism	'cpd00482[c] <=> cpd00169[c] '	2-Phospho-D-glycerate <=> 3-Phosphoglycerate	5.4.2.1,5.4.2.4
654	0	0	4.9103	4.9103	6-Phospho-D-gluconateNADP+ 2-oxidoreductase (decarboxylating)	Glutathione metabolism	Metabolism of other amino acids	'cpd00006[c] + cpd00284[c] -> cpd00011[c] + cpd00005[c] + cpd00171[c] '	NADP + 6-Phospho-D-gluconate -> CO2 + NADPH + D-Ribulose5-phosphate	1.1.1.44
655	-8.74246	-8.74246	0	0	D-Ribulose-5-phosphate 3-epimerase	Pentose phosphate pathway	Carbohydrate metabolism	'cpd00171[c] <=> cpd00198[c] '	D-Ribulose5-phosphate <=> D-Xylulose5-phosphate	5.1.3.1
656	-0.632671	-0.632671	-0.631663	-0.631663	D-Arabinose-5-phosphate ketol-isomerase	Lipopolysaccharide biosynthesis	Glycan biosynthesis and metabolism	'cpd00817[c] <=> cpd00171[c] '	D-Arabinose5-phosphate <=> D-Ribulose5-phosphate	5.3.1.13
657	0	0	0	0	D-gluconate hydro-lyase	Pentose phosphate pathway	Carbohydrate metabolism	'cpd00222[c] -> cpd00001[c] + cpd00176[c] '	GLCN -> H2O + 2-keto-3-deoxygluconate
658	0	0	0	0	ATP2-dehydro-3-deoxy-D-gluconate 6-phosphotransferase	Pentose phosphate pathway	Carbohydrate metabolism	'cpd00002[c] + cpd00176[c] -> cpd00008[c] + cpd02711[c] '	ATP + 2-keto-3-deoxygluconate -> ADP + 2-Keto-3-deoxy-6-phosphogluconate	2.7.1.45
659	0	0	0	0	ATPAMP phosphotransferase	Purine metabolism	Nucleotide metabolism	'cpd00002[c] + cpd00294[c] <=> cpd00008[c] + cpd00177[c] '	ATP + dAMP <=> ADP + dADP	2.7.4.11,2.7.4.3
660	8.7301	8.7301	0	0	Adenosine aminohydrolase	Purine metabolism	Nucleotide metabolism	'cpd00001[c] + cpd00067[c] + cpd00182[c] -> cpd00013[c] + cpd00246[c] '	H2O + H+ + Adenosine -> NH3 + Inosine	3.5.4.4
661	1.13852	1.13852	1.13671	1.13671	Adenosineorthophosphate ribosyltransferase	Purine metabolism	Nucleotide metabolism	'cpd00067[c] + cpd00009[c] + cpd00182[c] <=> cpd00128[c] + cpd00475[c] '	H+ + Phosphate + Adenosine <=> Adenine + Ribose_1-phosphate	2.4.2.1
662	0	0	0	0	ATPD-glucose 6-phosphotransferase	Glycolysis / Gluconeogenesis	Carbohydrate metabolism	'cpd00002[c] + cpd00190[c] -> cpd00008[c] + cpd00863[c] '	ATP + beta-D-Glucose -> ADP + beta-D-Glucose_6-phosphate	2.7.1.1,2.7.1.2
663	0	0	0	0	Protocatechuateoxygen 3,4-oxidoreductase (decyclizing)	Benzoate degradation	Xenobiotics biodegradation and metabolism	'cpd00007[c] + cpd00197[c] -> 2 cpd00067[c] + cpd00856[c] '	O2 + Protocatechuate -> 2 H+ + 3-Carboxy-cis,cis-muconate	1.13.11.3
664	9.58602	9.58602	20	20	ATPD-xylulose 5-phosphotransferase	Pentose and glucuronate interconversions	Carbohydrate metabolism	'cpd00002[c] + cpd00259[c] -> cpd00008[c] + cpd00198[c] '	ATP + D-Lyxulose -> ADP + D-Xylulose5-phosphate	2.7.1.17
665	-0.843562	-0.843562	-10.4211	-10.4211	Sedoheptulose-7-phosphateD-glyceraldehyde-3-phosphate	Pentose phosphate pathway	Carbohydrate metabolism	'cpd00102[c] + cpd00238[c] <=> cpd00101[c] + cpd00198[c] '	Glyceraldehyde3-phosphate + Sedoheptulose7-phosphate <=> ribose-5-phosphate + D-Xylulose5-phosphate	2.2.1.1
666	0	0	0	0	rxn01203	Tyrosine metabolism	Amino acid metabolism	'cpd03708[c] -> cpd00020[c] + cpd00199[c] '	2,4-Dihydroxyhept-2-enedioate -> Pyruvate + 4-Oxobutanoate	4.1.2.-
667	0	0	0	0	4-Aminobutanoate2-oxoglutarate aminotransferase	Butanoate metabolism	Carbohydrate metabolism	'cpd00024[c] + cpd00281[c] <=> cpd00023[c] + cpd00199[c] '	2-Oxoglutarate + GABA <=> L-Glutamate + 4-Oxobutanoate	2.6.1.19
668	0	0	0	0	2-Oxo-4-methyl-3-carboxypentanoate decarboxylation	Valine, leucine and isoleucine biosynthesis	Amino acid metabolism	'cpd00067[c] + cpd02605[c] -> cpd00011[c] + cpd00200[c] '	H+ + 2-isopropyl-3-oxosuccinate -> CO2 + 4MOP	Undetermined
669	0	0	0	0	10-FormyltetrahydrofolateL-glutamate ligase (ADP-forming)	Folate metabolism	Metabolism of cofactors and vitamins	'cpd00002[c] + cpd00023[c] + cpd00201[c] -> cpd00067[c] + cpd00008[c] + cpd00009[c] + cpd03524[c] '	ATP + L-Glutamate + 10-Formyltetrahydrofolate -> H+ + ADP + Phosphate + 10-Formyl-THF-L-glutamate	6.3.2.12,6.3.2.17
670	0	0	0	0	5,10-Methenyltetrahydrofolate 5-hydrolase(decyclizing)	Glyoxylate and dicarboxylate metabolism	Carbohydrate metabolism	'cpd00001[c] + cpd00347[c] <=> cpd00067[c] + cpd00201[c] '	H2O + 5-10-Methenyltetrahydrofolate <=> H+ + 10-Formyltetrahydrofolate	3.5.4.9,6.3.4.3
671	0	0	0	0	Dimethylallyl-diphosphateisopentenyl-diphosphate	Terpenoid biosynthesis	Metabolism of terpenoids and polyketides	'cpd00113[c] + cpd00202[c] -> cpd00012[c] + cpd00283[c] '	Isopentenyldiphosphate + DMAPP -> PPi + Geranyldiphosphate	2.5.1.1,2.5.1.10,2.5.1.29
672	-0.365847	-0.365847	-0.365264	-0.365264	ATPCMP phosphotransferase	Pyrimidine metabolism	Nucleotide metabolism	'cpd00002[c] + cpd00206[c] <=> cpd00008[c] + cpd00533[c] '	ATP + dCMP <=> ADP + dCDP	2.7.4.14
673	0	0	0	0	Guanine aminohydrolase	Purine metabolism	Nucleotide metabolism	'cpd00001[c] + cpd00067[c] + cpd00207[c] -> cpd00013[c] + cpd00309[c] '	H2O + H+ + Guanine -> NH3 + XAN	3.5.4.3
674	115.523	115.523	166.255	166.255	DihydrolipoamideNAD+ oxidoreductase	Citrate cycle (TCA cycle)	Citrate cycle (TCA cycle)	'cpd00003[c] + cpd00449[c] -> cpd00067[c] + cpd00004[c] + cpd00213[c] '	NAD + Dihydrolipoamide -> H+ + NADH + Lipoamide	1.8.1.4
675	0	0	0	0	5-O-(1-Carboxyvinyl)-3-phosphoshikimate phosphate-lyase	Phenylalanine, tyrosine and tryptophan biosynthesis	Amino acid metabolism	'cpd00932[c] -> cpd00067[c] + cpd00009[c] + cpd00216[c] '	5-O-1-Carboxyvinyl-3-phosphoshikimate -> H+ + Phosphate + Chorismate	4.2.3.5
676	0	0	0	0	Chorismate pyruvatemutase	Phenylalanine, tyrosine and tryptophan biosynthesis	Amino acid metabolism	'cpd00216[c] <=> cpd00219[c] '	Chorismate <=> Prephenate	5.4.99.5
677	0	0	0	0	chorismateL-glutamine aminotransferase	Folate metabolism	Metabolism of cofactors and vitamins	'cpd00053[c] + cpd00216[c] <=> cpd00023[c] + cpd08210[c] '	Chorismate + L-Glutamine <=> L-Glutamate + ADC	2.6.1.85
678	-138.018	0	0	0	Nicotinate D-ribonucleotidepyrophosphate phosphoribosyltransferase	Nicotinate and nicotinamide metabolism	Metabolism of cofactors and vitamins	'cpd00012[c] + cpd00873[c] <=> cpd00067[c] + cpd00103[c] + cpd00218[c] '	PPi + Nicotinate_ribonucleotide <=> H+ + PRPP + Niacin	2.4.2.11
679	0	0	0	0	PrephenateNAD+ oxidoreductase(decarboxylating)	Phenylalanine, tyrosine and tryptophan biosynthesis	Amino acid metabolism	'cpd00003[c] + cpd00219[c] -> cpd00004[c] + cpd00011[c] + cpd00868[c] '	NAD + Prephenate -> NADH + CO2 + p-hydroxyphenylpyruvate	1.3.1.12,1.3.1.43,1.3.1.52
680	0	0	0	0	PrephenateNADP+ oxidoreductase(decarboxylating)	Phenylalanine, tyrosine and tryptophan biosynthesis	Amino acid metabolism	'cpd00006[c] + cpd00219[c] -> cpd00011[c] + cpd00005[c] + cpd00868[c] '	NADP + Prephenate -> CO2 + NADPH + p-hydroxyphenylpyruvate	1.3.1.13,1.3.1.43
681	0	0	0	0	S-(2-Hydroxyacyl)glutathione hydrolase	Pyruvate metabolism	Carbohydrate metabolism	'cpd00001[c] + cpd02182[c] -> cpd00067[c] + cpd00221[c] + cpd00042[c] '	H2O + (R)-S-Lactoylglutathione -> H+ + D-Lactate + GSH	3.1.2.6
682	0	0	0	0	ATPD-Gluconate 6-phosphotransferase	Pentose phosphate pathway	Carbohydrate metabolism	'cpd00002[c] + cpd00222[c] -> cpd00008[c] + cpd00284[c] '	ATP + GLCN -> ADP + 6-Phospho-D-gluconate	2.7.1.12
683	0	0	-1000	0	D-gluconateNADP+ oxidoreductase	Pentose phosphate pathway	Carbohydrate metabolism	'cpd00222[c] + cpd00006[c] <=> cpd00067[c] + cpd00005[c] + cpd00480[c] '	GLCN + NADP <=> H+ + NADPH + 2-Dehydro-D-gluconate	1.1.1.215
684	0	0	0	0	D-GluconateNADP+ 5-oxidoreductase	Pentose phosphate pathway	Carbohydrate metabolism	'cpd00222[c] + cpd00006[c] <=> cpd00067[c] + cpd00005[c] + cpd00781[c] '	GLCN + NADP <=> H+ + NADPH + 5-Dehydrogluconate	1.1.1.69
685	0	0	0	1000	D-Gluconate(acceptor) 2-oxidoreductase	Pentose phosphate pathway	Carbohydrate metabolism	'cpd00222[c] + cpd00015[c] -> cpd00982[c] + cpd00480[c] '	GLCN + FAD -> FADH2 + 2-Dehydro-D-gluconate	1.1.99.3
686	0	0	0	0	(R)-GlycerateNAD+ oxidoreductase	Glyoxylate and dicarboxylate metabolism	Carbohydrate metabolism	'cpd00003[c] + cpd00223[c] -> cpd00067[c] + cpd00004[c] + cpd00843[c] '	NAD + Glycerate -> H+ + NADH + Tartronate_semialdehyde	1.1.1.60
687	0	0	0	0	(R)-GlycerateNADP+ oxidoreductase	Glyoxylate and dicarboxylate metabolism	Carbohydrate metabolism	'cpd00006[c] + cpd00223[c] -> cpd00067[c] + cpd00005[c] + cpd00843[c] '	NADP + Glycerate -> H+ + NADPH + Tartronate_semialdehyde	1.1.1.60
688	0	0	0	0	(R,R)-Tartrate carboxy-lyase	Pyruvate metabolism	Carbohydrate metabolism	'cpd00067[c] + cpd00666[c] -> cpd00011[c] + cpd00223[c] '	H+ + Tartrate -> CO2 + Glycerate	4.1.1.73
689	0	0	10	10	L-ArabinoseNAD+ 1-oxidoreductase	Ascorbate and aldarate metabolism	Carbohydrate metabolism	'cpd00003[c] + cpd00224[c] -> cpd00067[c] + cpd00004[c] + cpd00819[c] '	NAD + L-Arabinose -> H+ + NADH + L-Arabinono-1,4-lactone	1.1.1.46
690	-10	-7.64068	0	0	XanthineNAD+ oxidoreductase	Purine metabolism	Nucleotide metabolism	'cpd00001[c] + cpd00003[c] + cpd00226[c] <=> cpd00067[c] + cpd00004[c] + cpd00309[c] '	H2O + NAD + HYXN <=> H+ + NADH + XAN	1.17.1.4,1.1.1.204
691	0	0	0	0	ATPL-homoserine O-phosphotransferase	Glycine, serine and threonine metabolism	Amino acid metabolism	'cpd00002[c] + cpd00227[c] -> cpd00008[c] + cpd00809[c] '	ATP + L-Homoserine -> ADP + O-Phospho-L-homoserine	2.7.1.39
692	0	0	0	0	L-HomoserineNAD+ oxidoreductase	Lysine biosynthesis	Amino acid metabolism	'cpd00067[c] + cpd00004[c] + cpd00346[c] -> cpd00003[c] + cpd00227[c] '	H+ + NADH + L-Aspartate4-semialdehyde -> NAD + L-Homoserine	1.1.1.3
693	0	0	0	0	L-HomoserineNADP+ oxidoreductase	Lysine biosynthesis	Amino acid metabolism	'cpd00067[c] + cpd00005[c] + cpd00346[c] -> cpd00006[c] + cpd00227[c] '	H+ + L-Aspartate4-semialdehyde + NADPH -> NADP + L-Homoserine	1.1.1.3
694	0	0	0	0	Acetyl-CoAL-homoserine O-acetyltransferase	Methionine metabolism	Amino acid metabolism	'cpd00022[c] + cpd00227[c] -> cpd00010[c] + cpd00790[c] '	Acetyl-CoA + L-Homoserine -> CoA + O-Acetyl-L-homoserine	2.3.1.31
695	0	0	0	0	D-Mannose 6-phosphate 1,6-phosphomutase	Fructose and mannose metabolism	Carbohydrate metabolism	'cpd00235[c] <=> cpd00485[c] '	D-mannose-6-phosphate <=> D-Mannose1-phosphate
696	0	0	0	0	D-erythrose 4-phosphateNAD+ oxidoreductase	Vitamin B6 metabolism	Metabolism of cofactors and vitamins	'cpd00001[c] + cpd00003[c] + cpd00236[c] <=> 2 cpd00067[c] + cpd00004[c] + cpd02147[c] '	H2O + NAD + D-Erythrose4-phosphate <=> 2 H+ + NADH + 4-Phosphoerythronate	1.2.1.72
697	0	0	0	0	PhosphoenolpyruvateD-erythrose-4-phosphate	Phenylalanine, tyrosine and tryptophan biosynthesis	Amino acid metabolism	'cpd00001[c] + cpd00061[c] + cpd00236[c] <=> cpd00067[c] + cpd00009[c] + cpd02857[c] '	H2O + Phosphoenolpyruvate + D-Erythrose4-phosphate <=> H+ + Phosphate + DAHP	2.5.1.54,4.1.2.15
698	0	0	9.57889	9.57889	Sedoheptulose-7-phosphateD-glyceraldehyde-3-phosphate	Pentose phosphate pathway	Carbohydrate metabolism	'cpd00102[c] + cpd00238[c] <=> cpd00072[c] + cpd00236[c] '	Glyceraldehyde3-phosphate + Sedoheptulose7-phosphate <=> D-fructose-6-phosphate + D-Erythrose4-phosphate	2.2.1.2
699	0	0	0	0	Sedoheptulose 1,7-bisphosphate D-glyceraldehyde-3-phosphate-lyase	Glycolysis / Gluconeogenesis	Carbohydrate metabolism	'cpd00349[c] <=> cpd00095[c] + cpd00236[c] '	Sedoheptulose_1,7-bisphosphate <=> Glycerone-phosphate + D-Erythrose4-phosphate	4.1.2.13
700	0	138.018	3.09953	3.09953	dGTP triphosphohydrolase	Purine metabolism	Nucleotide metabolism	'cpd00001[c] + cpd00241[c] -> cpd00067[c] + cpd00277[c] + cpd00421[c] '	H2O + dGTP -> H+ + Deoxyguanosine + Triphosphate	3.1.5.1
701	0	138.018	3.09953	3.09953	ATPnucleoside-diphosphate phosphatransferase	Purine metabolism	Nucleotide metabolism	'cpd00002[c] + cpd00295[c] <=> cpd00008[c] + cpd00241[c] '	ATP + dGDP <=> ADP + dGTP	2.7.4.6
702	-1.13852	-1.13852	-1.13671	-1.13671	inosineorthophosphate ribosyltransferase	Purine metabolism	Nucleotide metabolism	'cpd00067[c] + cpd00009[c] + cpd00246[c] <=> cpd00226[c] + cpd00475[c] '	H+ + Phosphate + Inosine <=> HYXN + Ribose_1-phosphate	2.4.2.1,2.4.2.15
703	0	0	0	0	(S)-Dihydroorotateoxygen oxidoreductase	Pyrimidine metabolism	Nucleotide metabolism	'cpd00007[c] + cpd00282[c] -> cpd00025[c] + cpd00247[c] '	O2 + S-Dihydroorotate -> H2O2 + Orotate	1.3.3.1,1.3.99.11
704	0	0	0	0	Orotidine-5-phosphatepyrophosphate phosphoribosyltransferase	Pyrimidine metabolism	Nucleotide metabolism	'cpd00103[c] + cpd00247[c] -> cpd00012[c] + cpd00810[c] '	PRPP + Orotate -> PPi + Orotidylic_acid	2.4.2.10
705	0	0	10	10	XylitolNAD+ 2-oxidoreductase (D-xylulose-forming)	Pentose and glucuronate interconversions	Carbohydrate metabolism	'cpd00003[c] + cpd00306[c] <=> cpd00067[c] + cpd00004[c] + cpd00259[c] '	NAD + Xylitol <=> H+ + NADH + D-Lyxulose	1.1.1.9
706	0	0	0	0	IsocitrateNADP+ oxidoreductase (decarboxylating)	Citrate cycle (TCA cycle)	Citrate cycle (TCA cycle)	'cpd00006[c] + cpd00260[c] <=> cpd00067[c] + cpd00005[c] + cpd03187[c] '	NADP + Isocitrate <=> H+ + NADPH + Oxalosuccinate	1.1.1.42
707	0	0	0	0	isocitrate hydro-lyase	Glyoxylate and dicarboxylate metabolism	Carbohydrate metabolism	'cpd00260[c] <=> cpd00001[c] + cpd00331[c] '	Isocitrate <=> H2O + cis-Aconitate	4.2.1.3
708	0	0	0	0	ATPpyridoxal 5-phosphotransferase	Vitamin B6 metabolism	Metabolism of cofactors and vitamins	'cpd00002[c] + cpd00263[c] <=> cpd00008[c] + cpd00478[c] '	ATP + Pyridoxol <=> ADP + Pyridoxine_phosphate	2.7.1.35
709	0	0	0	0	S-Adenosylmethioninamineputrescine 3-aminopropyltransferase	Glutathione metabolism	Metabolism of other amino acids	'cpd00837[c] + cpd00118[c] -> cpd00067[c] + cpd00147[c] + cpd00264[c] '	S-Adenosylmethioninamine + Putrescine -> H+ + 5-Methylthioadenosine + Spermidine	2.5.1.16
710	0	0	-2.34212	-2.34212	L-CitrullineL-aspartate ligase (AMP-forming)	Arginine and proline metabolism	Amino acid metabolism	'cpd00002[c] + cpd00041[c] + cpd00274[c] <=> cpd00012[c] + cpd00018[c] + cpd02152[c] '	ATP + L-Aspartate + Citrulline <=> PPi + AMP + L-Argininosuccinate	6.3.4.5
711	0	0	0	0	N-Formyl-L-kynurenine amidohydrolase	Tryptophan metabolism	Amino acid metabolism	'cpd00001[c] + cpd01749[c] -> 3 cpd00067[c] + cpd00047[c] + cpd00275[c] '	H2O + N-Formylkynurenine -> 3 H+ + Formate + L-Kynurenine	3.5.1.9
712	0.365847	138.384	3.09953	3.09953	ATPdeoxyguanosine 5-phosphotransferase	Purine metabolism	Nucleotide metabolism	'cpd00002[c] + cpd00277[c] <=> cpd00008[c] + cpd00296[c] '	ATP + Deoxyguanosine <=> ADP + dGMP	2.7.1.113
713	0	0	0	0	Deoxyguanosineorthophosphate ribosyltransferase	Purine metabolism	Nucleotide metabolism	'cpd00067[c] + cpd00009[c] + cpd00277[c] <=> cpd00207[c] + cpd00509[c] '	H+ + Phosphate + Deoxyguanosine <=> Guanine + deoxyribose-1-phosphate	2.4.2.1,2.4.2.4
714	0	0	0	0	(S)-3-Hydroxybutanoyl-CoANAD+ oxidoreductase	Fatty acid metabolism	Lipid metabolism	'cpd00003[c] + cpd00842[c] -> cpd00067[c] + cpd00004[c] + cpd00279[c] '	NAD + (S)-3-Hydroxybutyryl-CoA -> H+ + NADH + Acetoacetyl-CoA	1.1.1.35,1.1.1.211
715	0	0	0	0	(R)-3-Hydroxybutanoyl-CoANADP+ oxidoreductase	Butanoate metabolism	Carbohydrate metabolism	'cpd00067[c] + cpd00005[c] + cpd00279[c] -> cpd00006[c] + cpd02234[c] '	H+ + NADPH + Acetoacetyl-CoA -> NADP + (R)-3-Hydroxybutanoyl-CoA	1.1.1.36
716	0	0	0	0	(S)-Dihydroorotate amidohydrolase	Pyrimidine metabolism	Nucleotide metabolism	'cpd00001[c] + cpd00282[c] <=> cpd00067[c] + cpd00343[c] '	H2O + S-Dihydroorotate <=> H+ + N-Carbamoyl-L-aspartate	3.5.2.3
717	0	0	0	0	Geranyl-diphosphateisopentenyl-diphosphate geranyltrans-transferase	Terpenoid biosynthesis	Metabolism of terpenoids and polyketides	'cpd00113[c] + cpd00283[c] -> cpd00012[c] + cpd00350[c] '	Isopentenyldiphosphate + Geranyldiphosphate -> PPi + Farnesyldiphosphate	2.5.1.1,2.5.1.10,2.5.1.29
718	0	0	56.4622	56.4622	6-Phospho-D-glucono-1,5-lactone lactonohydrolase	Pentose phosphate pathway	Carbohydrate metabolism	'cpd00001[c] + cpd00911[c] -> cpd00067[c] + cpd00284[c] '	H2O + 6-phospho-D-glucono-1-5-lactone -> H+ + 6-Phospho-D-gluconate	3.1.1.31
719	0	0	51.5519	51.5519	6-Phospho-D-gluconate hydro-lyase	Pentose phosphate pathway	Carbohydrate metabolism	'cpd00284[c] -> cpd00001[c] + cpd02711[c] '	6-Phospho-D-gluconate -> H2O + 2-Keto-3-deoxy-6-phosphogluconate	4.2.1.12
720	0	0	0	0	3-Hydroxy-2-methylpropanoateNAD+ oxidoreductase	Valine, leucine and isoleucine degradation	Amino acid metabolism	'cpd00003[c] + cpd00876[c] -> cpd00067[c] + cpd00004[c] + cpd00287[c] '	NAD + 3-Hydroxyisobutyrate -> H+ + NADH + 3-Oxo-2-methylpropanoate	1.1.1.31,1.1.1.35
721	10	10	0	0	N-Acetyl-D-glucosamine-6-phosphate amidohydrolase	Amino sugar and nucleotide sugar metabolism	Carbohydrate metabolism	'cpd00001[c] + cpd00293[c] -> cpd00029[c] + cpd00288[c] '	H2O + N-Acetyl-D-glucosamine_6-phosphate -> Acetate + D-Glucosamine_phosphate	3.5.1.25
722	-1.64515	-1.64515	-1.64253	-1.64253	D-Glucosamine 1-phosphate 1,6-phosphomutase	Amino sugar and nucleotide sugar metabolism	Carbohydrate metabolism	'cpd03671[c] <=> cpd00288[c] '	D-Glucosamine1-phosphate <=> D-Glucosamine_phosphate	5.4.2.10,5.4.2.2
723	0	0	0	0	trans,trans-Farnesyl-diphosphateisopentenyl-diphosphate	Terpenoid biosynthesis	Metabolism of terpenoids and polyketides	'cpd00113[c] + cpd00350[c] -> cpd00012[c] + cpd00289[c] '	Isopentenyldiphosphate + Farnesyldiphosphate -> PPi + Geranylgeranyl_diphosphate	2.5.1.29
724	0	0	0	0	Geranylgeranyl-diphosphategeranylgeranyl-diphosphate	Carotenoid biosynthesis	Metabolism of terpenoids and polyketides	'2 cpd00289[c] -> cpd00012[c] + cpd02168[c] '	2 Geranylgeranyl_diphosphate -> PPi + Prephytoene_diphosphate	2.5.1.32
725	0	0	0	0	ATPD-fructose-1-phosphate 6-phosphotransferase	Fructose and mannose metabolism	Carbohydrate metabolism	'cpd00002[c] + cpd00802[c] -> cpd00008[c] + cpd00290[c] '	ATP + D-fructose-1-phosphate -> ADP + D-fructose-1,6-bisphosphate	2.7.1.56
726	0	0	0	0	(S)-3-Hydroxy-3-methylglutaryl-CoA hydro-lyase	Valine, leucine and isoleucine degradation	Amino acid metabolism	'cpd00292[c] <=> cpd00001[c] + cpd02068[c] '	HMG-CoA <=> H2O + 3-Methylglutaconyl-CoA	4.2.1.18
727	0.180192	0.180192	0.179905	0.179905	ATPdeoxyadenosine 5-phosphotransferase	Purine metabolism	Nucleotide metabolism	'cpd00002[c] + cpd00438[c] <=> cpd00008[c] + cpd00294[c] '	ATP + Deoxyadenosine <=> ADP + dAMP	2.7.1.76
728	0	138.018	2.73427	2.73427	ATP(d)GMP phosphotransferase	Purine metabolism	Nucleotide metabolism	'cpd00002[c] + cpd00296[c] <=> cpd00008[c] + cpd00295[c] '	ATP + dGMP <=> ADP + dGDP	2.7.4.12,2.7.4.8
729	0.21089	0.21089	0.210554	0.210554	ATPnucleoside-diphosphate phosphatransferase	Pyrimidine metabolism	Nucleotide metabolism	'cpd00002[c] + cpd00297[c] <=> cpd00008[c] + cpd00357[c] '	ATP + dTDP <=> ADP + TTP	2.7.4.6
730	0	0	0	0	ATPdTMP phosphotransferase	Pyrimidine metabolism	Nucleotide metabolism	'cpd00002[c] + cpd00298[c] <=> cpd00008[c] + cpd00297[c] '	ATP + dTMP <=> ADP + dTDP	2.7.4.12,2.7.4.9
731	-0.180192	-0.180192	-1.37119	-1.37119	ATPdTMP phosphotransferase	Pyrimidine metabolism	Nucleotide metabolism	'cpd00002[c] + cpd00299[c] <=> cpd00008[c] + cpd00978[c] '	ATP + dUMP <=> ADP + dUDP	2.7.4.4,2.7.4.9
732	0	0	0	0	dUTP nucleotidohydrolase	Pyrimidine metabolism	Nucleotide metabolism	'cpd00001[c] + cpd00358[c] -> cpd00012[c] + cpd00299[c] '	H2O + dUTP -> PPi + dUMP	3.6.1.19,3.6.1.23
733	0.180192	0.180192	0.179905	0.179905	5,10-MethylenetetrahydrofolatedUMP C-methyltransferase	Folate metabolism	Metabolism of cofactors and vitamins	'cpd00125[c] + cpd00299[c] -> cpd00330[c] + cpd00298[c] '	5-10-Methylenetetrahydrofolate + dUMP -> Dihydrofolate + dTMP	2.1.1.45
734	0	0	1.19128	1.19128	5-nucleotidase (dUMP)	Folate metabolism	Metabolism of cofactors and vitamins	'cpd00001[c] + cpd00299[c] -> cpd00067[c] + cpd00009[c] + cpd00412[c] '	H2O + dUMP -> H+ + Phosphate + Deoxyuridine	3.1.3.5,3.1.3.5)
735	0	0	0	0	xanthineNAD+ oxidoreductase	Purine metabolism	Nucleotide metabolism	'cpd00001[c] + cpd00003[c] + cpd00309[c] <=> cpd00067[c] + cpd00004[c] + cpd00300[c] '	H2O + NAD + XAN <=> H+ + NADH + Urate	1.17.1.4,1.1.1.204
736	0	2.35932	2.72083	2.72083	XMPpyrophosphate phosphoribosyltransferase	Purine metabolism	Nucleotide metabolism	'cpd00103[c] + cpd00309[c] -> cpd00012[c] + cpd00497[c] '	PRPP + XAN -> PPi + XMP	2.4.2.22,2.4.2.8
737	0	0	0	0	guanosineorthophosphate ribosyltransferase	Purine metabolism	Nucleotide metabolism	'cpd00067[c] + cpd00009[c] + cpd00311[c] <=> cpd00207[c] + cpd00475[c] '	H+ + Phosphate + Guanosine <=> Guanine + Ribose_1-phosphate	2.4.2.1,2.4.2.15
738	-1.92364	-1.92364	0	0	L-Isoleucine2-oxoglutarate aminotransferase	Valine, leucine and isoleucine degradation	Amino acid metabolism	'cpd00024[c] + cpd00322[c] <=> cpd00023[c] + cpd00508[c] '	2-Oxoglutarate + L-Isoleucine <=> L-Glutamate + 3MOP	2.6.1.42
739	0	0	0	0	DihydrofolateNADP+ oxidoreductase	Folate metabolism	Metabolism of cofactors and vitamins	'cpd00006[c] + cpd00330[c] <=> cpd00067[c] + cpd00005[c] + cpd00393[c] '	NADP + Dihydrofolate <=> H+ + NADPH + Folate	1.5.1.3
740	0	0	0	0	7,8-dihydropteroateL-glutamate ligase (ADP-forming)	Folate metabolism	Metabolism of cofactors and vitamins	'cpd00002[c] + cpd00023[c] + cpd00683[c] -> cpd00067[c] + cpd00008[c] + cpd00009[c] + cpd00330[c] '	ATP + L-Glutamate + Dihydropteroate -> H+ + ADP + Phosphate + Dihydrofolate	6.3.2.12,6.3.2.17
741	0	0	0	0	5,6-Dihydrouracil amidohydrolase	Pantothenate and CoA biosynthesis	Metabolism of cofactors and vitamins	'cpd00001[c] + cpd00337[c] <=> cpd00067[c] + cpd01720[c] '	H2O + Hydrouracil <=> H+ + 3-Ureidopropanoate	3.5.2.2
742	0	0	0	0	(S)-4-Amino-5-oxopentanoate 4,5-aminomutase	Porphyrin and chlorophyll metabolism	Metabolism of cofactors and vitamins	'cpd00338[c] <=> cpd02345[c] '	5-Aminolevulinate <=> L-Glutamate1-semialdehyde	5.4.3.8
743	0	0	10	10	2-Dehydro-3-deoxy-L-arabinonate hydro-lyase	Ascorbate and aldarate metabolism	Carbohydrate metabolism	'cpd00520[c] -> cpd00001[c] + cpd00340[c] '	2-Dehydro-3-deoxy-L-pentonate -> H2O + 2,5-Dioxopentanoate	4.2.1.43
744	0	0	16.2603	16.2603	5-Dehydro-4-deoxy-D-glucarate hydro-lyase (decarboxylating)	Ascorbate and aldarate metabolism	Carbohydrate metabolism	'cpd00067[c] + cpd00515[c] -> cpd00001[c] + cpd00011[c] + cpd00340[c] '	H+ + 5-Dehydro-4-deoxy-D-glucarate -> H2O + CO2 + 2,5-Dioxopentanoate	4.2.1.41
745	0	0	10	10	1-Pyrroline-4-hydroxy-2-carboxylate aminohydrolase (decyclizing)	Arginine and proline metabolism	Amino acid metabolism	'cpd00001[c] + cpd00067[c] + cpd02626[c] <=> cpd00013[c] + cpd00340[c] '	H2O + H+ + 1-Pyrroline-4-hydroxy-2-carboxylate <=> NH3 + 2,5-Dioxopentanoate	3.5.4.22
746	-8.75222	-8.75222	0	0	N2-Acetyl-L-ornithineL-glutamate N-acetyltransferase	Arginine and proline metabolism	Amino acid metabolism	'cpd00023[c] + cpd00342[c] <=> cpd00064[c] + cpd00477[c] '	L-Glutamate + N-Acetylornithine <=> Ornithine + N-Acetyl-L-glutamate	2.3.1.35
747	8.75222	8.75222	0	0	N2-Acetyl-L-ornithine2-oxoglutarate aminotransferase	Arginine and proline metabolism	Amino acid metabolism	'cpd00024[c] + cpd00342[c] <=> cpd00023[c] + cpd00918[c] '	2-Oxoglutarate + N-Acetylornithine <=> L-Glutamate + 2-Acetamido-5-oxopentanoate	2.6.1.11
748	0	0	18.9848	18.9848	N-Formimino-L-glutamate iminohydrolase	Histidine metabolism	Amino acid metabolism	'cpd00001[c] + cpd00344[c] -> cpd00013[c] + cpd00770[c] '	H2O + N-Formimino-L-glutamate -> NH3 + N-Formyl-L-glutamate	3.5.3.13
749	0	0	18.9848	18.9848	4-imidazolone-5-propanoate amidohydrolase	Histidine metabolism	Amino acid metabolism	'cpd00001[c] + cpd02311[c] -> cpd00344[c] '	H2O + 4-Imidazolone-5-propanoate -> N-Formimino-L-glutamate	3.5.2.7
750	0.611683	0.611683	0.610709	0.610709	L-Aspartate-4-semialdehydeNADP+ oxidoreductase (phosphorylating)	Lysine biosynthesis	Amino acid metabolism	'cpd00005[c] + cpd01977[c] <=> cpd00009[c] + cpd00006[c] + cpd00346[c] '	4-Phospho-L-aspartate + NADPH <=> Phosphate + L-Aspartate4-semialdehyde + NADP	1.2.1.11
751	0.611683	0.611683	0.610709	0.610709	L-Aspartate-4-semialdehyde hydro-lyase (adding pyruvate and	Lysine biosynthesis	Amino acid metabolism	'cpd00020[c] + cpd00346[c] <=> 2 cpd00001[c] + cpd00067[c] + cpd02120[c] '	Pyruvate + L-Aspartate4-semialdehyde <=> 2 H2O + H+ + Dihydrodipicolinate	4.2.1.52
752	0	0	0	0	N-Ribosylnicotinamideorthophosphate ribosyltransferase	Nicotinate and nicotinamide metabolism	Metabolism of cofactors and vitamins	'cpd00009[c] + cpd02016[c] <=> cpd00133[c] + cpd00475[c] '	Phosphate + N-Ribosylnicotinamide <=> Nicotinamide + Ribose_1-phosphate	2.4.2.1
753	0	0	0	0	Nicotinate D-ribonucleosideorthophosphate ribosyltransferase	Nicotinate and nicotinamide metabolism	Metabolism of cofactors and vitamins	'cpd00009[c] + cpd03471[c] <=> cpd00218[c] + cpd00475[c] '	Phosphate + Nicotinate_D-ribonucleoside <=> Niacin + Ribose_1-phosphate	2.4.2.1
754	0	0	0	0	Xanthosineorthophosphate ribosyltransferase	Purine metabolism	Nucleotide metabolism	'cpd00067[c] + cpd00009[c] + cpd01217[c] <=> cpd00475[c] + cpd00309[c] '	H+ + Phosphate + Xanthosine <=> Ribose_1-phosphate + XAN	2.4.2.1
755	0	0	0	0	5-Formyltetrahydrofolate cyclo-ligase (ADP-forming)	Folate metabolism	Metabolism of cofactors and vitamins	'cpd00002[c] + cpd02197[c] -> cpd00008[c] + cpd00009[c] + cpd00347[c] '	ATP + 5-Formyltetrahydrofolate -> ADP + Phosphate + 5-10-Methenyltetrahydrofolate	6.3.3.2
756	0	0	0	0	2-Aminoadipate 6-semialdehyde	None	_	'cpd02522[c] -> cpd00001[c] + cpd00067[c] + cpd00352[c] '	2-Aminoadipate_6-semialdehyde -> H2O + H+ + delta1-Piperideine-6-L-carboxylate	Undetermined
757	0.180192	0.180192	0	0	dCTP aminohydrolase	Pyrimidine metabolism	Nucleotide metabolism	'cpd00001[c] + cpd00067[c] + cpd00356[c] -> cpd00013[c] + cpd00358[c] '	H2O + H+ + dCTP -> NH3 + dUTP	3.5.4.13
758	0.180192	0.180192	0	0	ATPnucleoside-diphosphate phosphatransferase	Pyrimidine metabolism	Nucleotide metabolism	'cpd00002[c] + cpd00533[c] <=> cpd00008[c] + cpd00356[c] '	ATP + dCDP <=> ADP + dCTP	2.7.4.6
759	0.21089	0.21089	0.210554	0.210554	dTTPalpha-D-glucose-1-phosphate thymidylyltransferase	Metabolism of terpenoids and polyketides	Metabolism of terpenoids and polyketides	'cpd00089[c] + cpd00357[c] <=> cpd00012[c] + cpd00626[c] '	Glucose-1-phosphate + TTP <=> PPi + dTDPglucose	2.7.7.24,2.7.7.33
760	-0.180192	-0.180192	0	0	ATPnucleoside-diphosphate phosphatransferase	Pyrimidine metabolism	Nucleotide metabolism	'cpd00002[c] + cpd00978[c] <=> cpd00008[c] + cpd00358[c] '	ATP + dUDP <=> ADP + dUTP	2.7.4.6
761	0	0	0	0	(1S,2R)-1-C-(indol-3-yl)glycerol 3-phosphate	Phenylalanine, tyrosine and tryptophan biosynthesis	Amino acid metabolism	'cpd02210[c] <=> cpd00359[c] + cpd00102[c] '	Indoleglycerol_phosphate <=> indol + Glyceraldehyde3-phosphate	4.1.2.8,4.2.1.20
762	0	0	0	0	ATPshikimate 3-phosphotransferase	Phenylalanine, tyrosine and tryptophan biosynthesis	Amino acid metabolism	'cpd00002[c] + cpd00383[c] <=> cpd00008[c] + cpd02030[c] '	ATP + Shikimate <=> ADP + 3-phosphoshikimate	2.7.1.71
763	0	0	0	0	ShikimateNADP+ 5-oxidoreductase	Phenylalanine, tyrosine and tryptophan biosynthesis	Amino acid metabolism	'cpd00006[c] + cpd00383[c] <=> cpd00067[c] + cpd00005[c] + cpd01716[c] '	NADP + Shikimate <=> H+ + NADPH + 3-Dehydroshikimate	1.1.1.25,1.1.1.282
764	0	0	0	0	Allantoate amidinohydrolase	Purine metabolism	Nucleotide metabolism	'cpd00001[c] + cpd00388[c] <=> cpd00073[c] + cpd00465[c] '	H2O + Allantoate <=> Urea + Ureidoglycolate	3.5.3.4
765	0	0	0	0	D-Xylonate hydro-lyase	Pentose and glucuronate interconversions	Carbohydrate metabolism	'cpd00391[c] -> cpd00001[c] + cpd02386[c] '	D-Xylonate -> H2O + 2-Dehydro-3-deoxy-D-xylonate	4.2.1.82
766	0	0	0	0	(R)-PantoateNADP+ 2-oxidoreductase	Pantothenate and CoA biosynthesis	Metabolism of cofactors and vitamins	'cpd00006[c] + cpd00408[c] <=> cpd00067[c] + cpd00005[c] + cpd00712[c] '	NADP + Pantoate <=> H+ + NADPH + 2-Dehydropantoate	1.1.1.169
767	0	0	0	0	(R)-Pantoatebeta-alanine ligase (AMP-forming)	Pantothenate and CoA biosynthesis	Metabolism of cofactors and vitamins	'cpd00002[c] + cpd00085[c] + cpd00408[c] -> cpd00012[c] + cpd00018[c] + cpd00644[c] '	ATP + beta-Alanine + Pantoate -> PPi + AMP + PAN	6.3.2.1
768	0	0	-9.82009	0	deoxyuridineorthophosphate 2-deoxy-D-ribosyltransferase	Pyrimidine metabolism	Nucleotide metabolism	'cpd00067[c] + cpd00009[c] + cpd00412[c] <=> cpd00092[c] + cpd00509[c] '	H+ + Phosphate + Deoxyuridine <=> Uracil + deoxyribose-1-phosphate	2.4.2.1,2.4.2.4,2.4.2.23,2.4.2.2
769	0	0	0	0	ATPpyridoxal 5-phosphotransferase	Vitamin B6 metabolism	Metabolism of cofactors and vitamins	'cpd00002[c] + cpd00419[c] <=> cpd00008[c] + cpd00493[c] '	ATP + PM <=> ADP + Pyridoxamine_phosphate	2.7.1.35
770	0	0	0	0	NG,NG-Dimethyl-L-arginine dimethylamidohydrolase	None	_	'cpd00001[c] + cpd02279[c] -> cpd00274[c] + cpd00425[c] '	H2O + NG,NG-Dimethyl-L-arginine -> Citrulline + (CH3)2NH	3.5.3.18
771	0	0	10	10	L-Arabinonate hydro-lyase	Ascorbate and aldarate metabolism	Carbohydrate metabolism	'cpd00427[c] -> cpd00001[c] + cpd00520[c] '	L-Arabinonate -> H2O + 2-Dehydro-3-deoxy-L-pentonate	4.2.1.25
772	0	0	10	10	L-Arabinono-1,4-lactone lactonohydrolase	Ascorbate and aldarate metabolism	Carbohydrate metabolism	'cpd00001[c] + cpd00819[c] -> cpd00067[c] + cpd00427[c] '	H2O + L-Arabinono-1,4-lactone -> H+ + L-Arabinonate	3.1.1.15
773	0	0	0	0	(R)-S-Lactoylglutathione methylglyoxal-lyase (isomerizing)	Pyruvate metabolism	Carbohydrate metabolism	'cpd02182[c] <=> cpd00428[c] + cpd00042[c] '	(R)-S-Lactoylglutathione <=> 2-Oxopropanal + GSH	4.4.1.5
774	0	0	0	0	PhenylacetaldehydeNAD+ oxidoreductase	Phenylalanine metabolism	Amino acid metabolism	'cpd00001[c] + cpd00003[c] + cpd00464[c] <=> cpd00067[c] + cpd00004[c] + cpd00430[c] '	H2O + NAD + alpha-Tolualdehyde <=> H+ + NADH + PACT	1.2.1.39,1.2.1.5
775	0	0	0	0	2-phenylacetamide amidohydrolase	Phenylalanine metabolism	Amino acid metabolism	'cpd00001[c] + cpd00067[c] + cpd01647[c] -> cpd00013[c] + cpd00430[c] '	H2O + H+ + 2-Phenylacetamide -> NH3 + PACT	3.5.1.4
776	0	0	0	0	meso-Tartaric acidNAD+ oxidoreductase	Glyoxylate and dicarboxylate metabolism	Carbohydrate metabolism	'cpd00003[c] + cpd00432[c] <=> cpd00067[c] + cpd00004[c] + cpd02186[c] '	NAD + meso-Tartrate <=> H+ + NADH + Oxaloglycolate	1.1.1.93
777	0	0	0	0	4-aminobutanalNAD+ 1-oxidoreductase	Arginine and proline metabolism	Amino acid metabolism	'cpd00001[c] + cpd00003[c] + cpd00434[c] -> 2 cpd00067[c] + cpd00004[c] + cpd00281[c] '	H2O + NAD + 4-Aminobutanal -> 2 H+ + NADH + GABA	1.2.1.19,1.2.1.3
778	0	0	0	9.82009	Deoxyadenosine aminohydrolase	Purine metabolism	Nucleotide metabolism	'cpd00001[c] + cpd00067[c] + cpd00438[c] -> cpd00013[c] + cpd03279[c] '	H2O + H+ + Deoxyadenosine -> NH3 + Deoxyinosine	3.5.4.4
779	0	0	0	0	Deoxyadenosineorthophosphate ribosyltransferase	Purine metabolism	Nucleotide metabolism	'cpd00067[c] + cpd00009[c] + cpd00438[c] <=> cpd00128[c] + cpd00509[c] '	H+ + Phosphate + Deoxyadenosine <=> Adenine + deoxyribose-1-phosphate	2.4.2.1,2.4.2.4
780	0	0	0	0	p-cumic alcoholNAD+ oxidoreductase	Glycine, serine and threonine metabolism	Amino acid metabolism	'cpd00001[c] + cpd00003[c] + cpd00447[c] -> 2 cpd00067[c] + cpd00004[c] + cpd00540[c] '	H2O + NAD + Betaine_aldehyde -> 2 H+ + NADH + BET	1.2.1.8
781	0	0	0	0	p-Cumic alcoholNADP+ oxidoreductase	Glycine, serine and threonine metabolism	Amino acid metabolism	'cpd00001[c] + cpd00006[c] + cpd00447[c] -> 2 cpd00067[c] + cpd00005[c] + cpd00540[c] '	H2O + NADP + Betaine_aldehyde -> 2 H+ + NADPH + BET	1.2.1.8
782	-60.8307	-60.8307	-37.3398	-37.3398	acetyl-CoAenzyme N6-(dihydrolipoyl)lysine S-acetyltransferase	Citrate cycle (TCA cycle)	Citrate cycle (TCA cycle)	'cpd00449[c] + cpd00022[c] <=> cpd00010[c] + cpd00836[c] '	Acetyl-CoA + Dihydrolipoamide <=> CoA + S-Acetyldihydrolipoamide	2.3.1.12
783	-54.6924	-54.6924	-128.915	-128.915	succinyl-CoAenzyme N6-(dihydrolipoyl)lysine S-succinyltransferase	Citrate cycle (TCA cycle)	Citrate cycle (TCA cycle)	'cpd00449[c] + cpd00078[c] <=> cpd00010[c] + cpd00860[c] '	Dihydrolipoamide + Succinyl-CoA <=> CoA + S-Succinyldihydrolipoamide	2.3.1.61
784	0	0	0	0	2-oxopent-4-enoate hydratase	Phenylalanine metabolism	Amino acid metabolism	'cpd00001[c] + cpd00461[c] -> cpd02258[c] '	H2O + Oxopent-4-enoate -> 4-Hydroxy-2-oxovalerate	4.2.1.80
785	-8.75222	-8.75222	0	0	ATPN-acetyl-L-glutamate 5-phosphotransferase	Arginine and proline metabolism	Amino acid metabolism	'cpd00002[c] + cpd00067[c] + cpd00477[c] <=> cpd00008[c] + cpd02552[c] '	ATP + H+ + N-Acetyl-L-glutamate <=> ADP + n-acetylglutamyl-phosphate	2.7.2.8
786	0	0	0	0	2-Methylpropanoyl-CoAoxygen 2,3-oxidoreductase	Valine, leucine and isoleucine degradation	Amino acid metabolism	'cpd00007[c] + 2 cpd00481[c] -> 2 cpd00001[c] + 2 cpd02187[c] '	O2 + 2 Isobutyryl-CoA -> 2 H2O + 2 Methacrylyl-CoA	1.3.99.2
787	0	0	0	0	3-Hydroxy-L-kynurenine hydrolase	Tryptophan metabolism	Amino acid metabolism	'cpd00001[c] + cpd02065[c] -> cpd00067[c] + cpd00035[c] + cpd00483[c] '	H2O + 3-Hydroxy-L-kynurenine -> H+ + L-Alanine + 3-Hydroxyanthranilate	3.7.1.3
788	0	0	0	0	L-Serine hydro-lyase (adding indoleglycerol-phosphate)	Phenylalanine, tyrosine and tryptophan biosynthesis	Amino acid metabolism	'cpd00054[c] + cpd02210[c] -> cpd00001[c] + cpd00065[c] + cpd00102[c] '	L-Serine + Indoleglycerol_phosphate -> H2O + L-Tryptophan + Glyceraldehyde3-phosphate	4.2.1.20
789	0.611683	0.611683	0.610709	0.610709	N-Succinyl-LL-2,6-diaminoheptanedioate amidohydrolase	Lysine biosynthesis	Amino acid metabolism	'cpd00001[c] + cpd02698[c] <=> cpd00036[c] + cpd00504[c] '	H2O + N-Succinyl-L-2,6-diaminopimelate <=> Succinate + LL-2,6-Diaminopimelate	3.5.1.18
790	0.611683	0.611683	0.610709	0.610709	LL-2,6-Diaminoheptanedioate 2-epimerase	Lysine biosynthesis	Amino acid metabolism	'cpd00504[c] <=> cpd00516[c] '	LL-2,6-Diaminopimelate <=> meso-2,6-Diaminopimelate	5.1.1.7
791	0	0	0	0	alpha-D-Glucose 6-phosphate ketol-isomerase	Pentose phosphate pathway	Carbohydrate metabolism	'cpd00079[c] <=> cpd00863[c] '	D-glucose-6-phosphate <=> beta-D-Glucose_6-phosphate	5.1.3.15,5.3.1.9
792	0	0	0	9.82009	Deoxyinosineorthophosphate ribosyltransferase	Purine metabolism	Nucleotide metabolism	'cpd00067[c] + cpd00009[c] + cpd03279[c] <=> cpd00226[c] + cpd00509[c] '	H+ + Phosphate + Deoxyinosine <=> HYXN + deoxyribose-1-phosphate	2.4.2.1,2.4.2.4
793	0	0	-10	990	Deoxyribokinase	Pentose phosphate pathway	Carbohydrate metabolism	'cpd00008[c] + cpd00510[c] <=> cpd00002[c] + cpd01242[c] '	ADP + deoxyribose-5-phosphate <=> ATP + Thyminose	2.7.1.15
794	0	0	0	0	D-Glucarate hydro-lyase	Ascorbate and aldarate metabolism	Carbohydrate metabolism	'cpd00609[c] -> cpd00001[c] + cpd00515[c] '	D-Glucarate -> H2O + 5-Dehydro-4-deoxy-D-glucarate	4.2.1.40
795	0	0	-6.26033	-6.26033	5-Dehydro-4-deoxy-D-glucarate tartronate-semialdehyde-lyase	Ascorbate and aldarate metabolism	Carbohydrate metabolism	'cpd00515[c] <=> cpd00020[c] + cpd00843[c] '	5-Dehydro-4-deoxy-D-glucarate <=> Pyruvate + Tartronate_semialdehyde	4.1.2.20
796	0.21089	0.21089	0.210554	0.210554	dTDPglucose 4,6-hydro-lyase	Streptomycin biosynthesis	Biosynthesis of other secondary metabolites	'cpd00626[c] -> cpd00001[c] + cpd00521[c] '	dTDPglucose -> H2O + dTDP-4-oxo-6-deoxy-D-glucose	4.2.1.46
797	0.21089	0.21089	0.210554	0.210554	dTDP-4-dehydro-6-deoxy-D-glucose 3,5-epimerase	Streptomycin biosynthesis	Biosynthesis of other secondary metabolites	'cpd00521[c] <=> cpd00522[c] '	dTDP-4-oxo-6-deoxy-D-glucose <=> dTDP-4-oxo-L-rhamnose	5.1.3.13
798	-0.21089	-0.21089	-0.210554	-0.210554	dTDP-6-deoxy-L-mannoseNADP+ 4-oxidoreductase	Streptomycin biosynthesis	Biosynthesis of other secondary metabolites	'cpd00006[c] + cpd02113[c] <=> cpd00067[c] + cpd00005[c] + cpd00522[c] '	NADP + dTDP-rhamnose <=> H+ + NADPH + dTDP-4-oxo-L-rhamnose	1.1.1.133
799	0	0	0	0	Trehalose-6-phosphate phosphohydrolase	Starch and sucrose metabolism	Carbohydrate metabolism	'cpd00001[c] + cpd00523[c] -> cpd00067[c] + cpd00009[c] + cpd00794[c] '	H2O + Trehalose_6-phosphate -> H+ + Phosphate + TRHL	3.1.3.12
800	0	0	0	0	2,4,6/3,5-Pentahydroxycyclohexanone hydro-lyase	Inositol phosphate metabolism	Carbohydrate metabolism	'cpd00524[c] -> cpd00001[c] + cpd02631[c] '	2-Inosose -> H2O + DKDI	4.2.1.44
801	0.611683	0.611683	0.610709	0.610709	UDP-N-acetylmuramoyl-L-alanineD-glutamate ligase(ADP-forming)	Peptidoglycan biosynthesis	Glycan biosynthesis and metabolism	'cpd00002[c] + cpd00186[c] + cpd00890[c] -> cpd00067[c] + cpd00008[c] + cpd00009[c] + cpd00525[c] '	ATP + D-Glutamate + UDP-N-acetylmuramoyl-L-alanine -> H+ + ADP + Phosphate + UDP-N-acetylmuramoyl-L-alanyl-D-glutamate	6.3.2.9
802	0.611683	0.611683	0.610709	0.610709	UDP-N-acetylmuramoyl-L-alanyl-D-glutamatemeso-2,6-	Peptidoglycan biosynthesis	Glycan biosynthesis and metabolism	'cpd00002[c] + cpd00516[c] + cpd00525[c] -> cpd00067[c] + cpd00008[c] + cpd00009[c] + cpd02964[c] '	ATP + meso-2,6-Diaminopimelate + UDP-N-acetylmuramoyl-L-alanyl-D-glutamate -> H+ + ADP + Phosphate + UDP-N-acetylmuramoyl-L-alanyl-D-gamma-glutamyl-meso-2-6-diaminopimelate	6.3.2.13
803	0	0	0	0	D-Prolineoxygen oxidoreductase (deaminating)	Arginine and proline metabolism	Amino acid metabolism	'cpd00007[c] + cpd00567[c] <=> cpd00025[c] + cpd02235[c] '	O2 + D-Proline <=> H2O2 + 1-Pyrroline-2-carboxylate	1.4.3.3
804	0	0	18.9848	18.9848	4,5-Dihydro-4-oxo-5-imidazolepropanoate hydro-lyase	Histidine metabolism	Amino acid metabolism	'cpd00001[c] + cpd00581[c] -> cpd02311[c] '	H2O + Urocanate -> 4-Imidazolone-5-propanoate	4.2.1.49
805	0	0	0	0	(R,R)-Butane-2,3-diolNAD+ oxidoreductase	Butanoate metabolism	Carbohydrate metabolism	'cpd00003[c] + cpd01947[c] <=> cpd00067[c] + cpd00004[c] + cpd00361[c] '	NAD + BDOH <=> H+ + NADH + ACTN	1.1.1.4
806	0	0	-1000	-322.253	D-GlucuronolactoneNAD+ oxidoreductase	Ascorbate and aldarate metabolism	Carbohydrate metabolism	'2 cpd00001[c] + cpd00003[c] + cpd01735[c] <=> 3 cpd00067[c] + cpd00004[c] + cpd00609[c] '	2 H2O + NAD + Glucurone <=> 3 H+ + NADH + D-Glucarate	1.2.1.3
807	0	0	0	0	Succinyl-CoA3-oxoadipate CoA-transferase	Benzoate degradation	Xenobiotics biodegradation and metabolism	'cpd00078[c] + cpd00630[c] <=> cpd00036[c] + cpd01507[c] '	Succinyl-CoA + 3-Oxoadipate <=> Succinate + 3-Oxoadipyl-CoA	2.8.3.6
808	0	0	0	0	4-Carboxymethylbut-3-en-4-olide enol-lactonohydrolase	Benzoate degradation	Xenobiotics biodegradation and metabolism	'cpd00001[c] + cpd02255[c] -> cpd00067[c] + cpd00630[c] '	H2O + 3-oxoadipate-enol-lactone -> H+ + 3-Oxoadipate	3.1.1.24
809	0	138.018	0	0	ATPnicotinamide-nucleotide adenylyltransferase	Nicotinate and nicotinamide metabolism	Metabolism of cofactors and vitamins	'cpd00002[c] + cpd00873[c] <=> cpd00012[c] + cpd00638[c] '	ATP + Nicotinate_ribonucleotide <=> PPi + Deamido-NAD	2.7.7.1,2.7.7.18
810	0	0	0	0	L-HistidinolNAD+ oxidoreductase	Histidine metabolism	Amino acid metabolism	'cpd00003[c] + cpd00641[c] -> cpd00067[c] + cpd00004[c] + cpd01324[c] '	NAD + L-Histidinol -> H+ + NADH + L-Histidinal	1.1.1.23
811	0	0	0	0	L-Histidinol-phosphate phosphohydrolase	Histidine metabolism	Amino acid metabolism	'cpd00001[c] + cpd00807[c] -> cpd00067[c] + cpd00009[c] + cpd00641[c] '	H2O + L-histidinol-phosphate -> H+ + Phosphate + L-Histidinol	3.1.3.15
812	0	0	0	0	4-Nitrophenyl phosphate phosphohydrolase	Chlorocyclohexane and chlorobenzene degradation	Xenobiotics biodegradation and metabolism	'cpd00001[c] + cpd02135[c] -> cpd00067[c] + cpd00009[c] + cpd00646[c] '	H2O + 4-Nitrophenyl_phosphate -> H+ + Phosphate + PNP	3.1.3.1,3.1.3.2,3.1.3.41
813	0	0	0	0	(3R)-3-Hydroxybutanoyl-CoA hydro-lyase	Butanoate metabolism	Carbohydrate metabolism	'cpd02234[c] -> cpd00001[c] + cpd00650[c] '	(R)-3-Hydroxybutanoyl-CoA -> H2O + Crotonyl-CoA	4.2.1.55
814	0	0	0	0	ATPpantetheine-4-phosphate adenylyltransferase	Pantothenate and CoA biosynthesis	Metabolism of cofactors and vitamins	'cpd00002[c] + cpd00834[c] <=> cpd00012[c] + cpd00655[c] '	ATP + Phosphopantetheine <=> PPi + Dephospho-CoA	2.7.7.3
815	0	0	0	0	Isochorismate pyruvate-hydrolase	Biosynthesis of siderophore group nonribosomal peptides	Metabolism of terpenoids and polyketides	'cpd00001[c] + cpd00658[c] -> cpd00020[c] + cpd02566[c] '	H2O + Isochorismate -> Pyruvate + 2,3-Dihydroxy-2,3-dihydrobenzoate	3.3.2.1
816	-3.37404	-3.37404	0	0	2-Acetolactate pyruvate-lyase (carboxylating)	Butanoate metabolism	Carbohydrate metabolism	'cpd00056[c] + cpd00668[c] <=> cpd00020[c] + cpd03049[c] '	TPP + ALCTT <=> Pyruvate + 2-Hydroxyethyl-ThPP	2.2.1.6
817	3.37404	3.37404	0	0	2,3-Dihydroxy-3-methylbutanoateNADP+ oxidoreductase (isomerizing)	Pantothenate and CoA biosynthesis	Metabolism of cofactors and vitamins	'cpd00067[c] + cpd00005[c] + cpd00668[c] -> cpd00006[c] + cpd02498[c] '	H+ + NADPH + ALCTT -> NADP + 2,3-Dihydroxy-isovalerate	1.1.1.86
818	0	0	0	0	2-Acetolactate methylmutase	Valine, leucine and isoleucine biosynthesis	Amino acid metabolism	'cpd00668[c] <=> cpd02569[c] '	ALCTT <=> 2-Oxo-3-hydroxyisovalerate	5.4.99.3,1.1.1.86
819	0	0	0	0	5,6-Dihydrothymine amidohydrolase	Pyrimidine metabolism	Nucleotide metabolism	'cpd00001[c] + cpd00673[c] <=> cpd00067[c] + cpd03034[c] '	H2O + Dihydrothymine <=> H+ + 3-Ureidoisobutyrate	3.5.2.2
820	-138.018	0	0	0	2-Amino-4-hydroxy-6-hydroxymethyl-7,8-dihydropteridine4-	Folate metabolism	Metabolism of cofactors and vitamins	'cpd00443[c] + cpd00954[c] <=> cpd00001[c] + cpd00683[c] '	ABEE + 6-hydroxymethyl_dihydropterin <=> H2O + Dihydropteroate	2.5.1.15
821	0	138.018	0	0	2-Amino-4-hydroxy-6-hydroxymethyl-7,8-dihydropteridine-	Folate metabolism	Metabolism of cofactors and vitamins	'cpd00443[c] + cpd02920[c] -> cpd00012[c] + cpd00683[c] '	ABEE + 7,8-Dihydropterin_pyrophosphate -> PPi + Dihydropteroate	2.5.1.15
822	0	0	0	0	2-Dehydro-3-deoxy-D-arabino-heptonate 7-phosphate phosphate-lyase	Phenylalanine, tyrosine and tryptophan biosynthesis	Amino acid metabolism	'cpd02857[c] <=> cpd00067[c] + cpd00009[c] + cpd00699[c] '	DAHP <=> H+ + Phosphate + 3-Dehydroquinate	4.2.3.4,4.6.1.3
823	0	0	0	0	3-Dehydroquinate hydro-lyase	Phenylalanine, tyrosine and tryptophan biosynthesis	Amino acid metabolism	'cpd00699[c] <=> cpd00001[c] + cpd01716[c] '	3-Dehydroquinate <=> H2O + 3-Dehydroshikimate	4.2.1.10
824	0	0	0	0	Indole-3-acetamide amidohydrolase	Tryptophan metabolism	Amino acid metabolism	'cpd00001[c] + cpd01747[c] -> cpd00013[c] + cpd00703[c] '	H2O + Indole-3-acetamide -> NH3 + Indoleacetate	3.5.1.4
825	0	0	0	0	Hydroxymethylbilane hydro-lyase(cyclizing)	Porphyrin and chlorophyll metabolism	Metabolism of cofactors and vitamins	'cpd00755[c] <=> cpd00001[c] + cpd00774[c] '	Hydroxymethylbilane <=> H2O + UroporphyrinogenIII	4.2.1.75
826	0	0	0	0	(S)-2-methylbutanoyl-CoAoxygen 2,3-oxidoreductase	Valine, leucine and isoleucine degradation	Amino acid metabolism	'cpd00007[c] + 2 cpd00760[c] -> 2 cpd00001[c] + 2 cpd02125[c] '	O2 + 2 2-Methylbutyryl-CoA -> 2 H2O + 2 Tiglyl-CoA	1.3.99.2
827	0	0	0	0	(S)-2-methylbutanoyl-CoAacceptor 2,3-oxidoreductase	Valine, leucine and isoleucine degradation	Amino acid metabolism	'cpd00015[c] + cpd00760[c] -> cpd00982[c] + cpd02125[c] '	FAD + 2-Methylbutyryl-CoA -> FADH2 + Tiglyl-CoA	1.3.8.7
828	0	0	0	0	4-Guanidinobutanamide amidohydrolase	Arginine and proline metabolism	Amino acid metabolism	'cpd00001[c] + cpd01973[c] -> cpd00013[c] + cpd00762[c] '	H2O + 4-Guanidinobutanamide -> NH3 + 4-Guanidinobutanoate	3.5.1.4
829	0	0	0	0	7,8-Diaminononanoatecarbon-dioxide cyclo-ligase	Biotin metabolism	Metabolism of cofactors and vitamins	'cpd00002[c] + cpd00011[c] + cpd00764[c] -> 3 cpd00067[c] + cpd00008[c] + cpd00009[c] + cpd01311[c] '	ATP + CO2 + 7-8-Diaminononanoate -> 3 H+ + ADP + Phosphate + Dethiobiotin	6.3.3.3
830	0.611683	0.611683	0.610709	0.610709	UDP-N-acetylmuramateNADP+ oxidoreductase	Amino sugar and nucleotide sugar metabolism	Carbohydrate metabolism	'cpd00067[c] + cpd00005[c] + cpd02820[c] -> cpd00006[c] + cpd00773[c] '	H+ + NADPH + UDP-N-acetylglucosamine_enolpyruvate -> NADP + UDP-MurNAc	1.1.1.158
831	0.611683	0.611683	0.610709	0.610709	UDP-N-acetylmuramateL-alanine ligase (ADP-forming)	D-Glutamine and D-glutamate metabolism	Metabolism of other amino acids	'cpd00002[c] + cpd00035[c] + cpd00773[c] <=> cpd00067[c] + cpd00008[c] + cpd00009[c] + cpd00890[c] '	ATP + L-Alanine + UDP-MurNAc <=> H+ + ADP + Phosphate + UDP-N-acetylmuramoyl-L-alanine	6.3.2.8
832	0	0	0	0	S-Adenosyl-L-methionineuroporphyrin-III C-methyltransferase	Porphyrin and chlorophyll metabolism	Metabolism of cofactors and vitamins	'2 cpd00017[c] + cpd00774[c] <=> 2 cpd00067[c] + 2 cpd00019[c] + cpd01620[c] '	2 S-Adenosyl-L-methionine + UroporphyrinogenIII <=> 2 H+ + 2 S-Adenosyl-homocysteine + Precorrin_2	2.1.1.107
833	0	0	0	0	Uroporphyrinogen-III carboxy-lyase	Porphyrin and chlorophyll metabolism	Metabolism of cofactors and vitamins	'4 cpd00067[c] + cpd00774[c] <=> 4 cpd00011[c] + cpd02083[c] '	4 H+ + UroporphyrinogenIII <=> 4 CO2 + CoproporphyrinogenIII	4.1.1.37
834	0	0	0	0	6-Carboxyhexanoyl-CoAL-alanine C-carboxyhexanoyltransferase	Biotin metabolism	Metabolism of cofactors and vitamins	'cpd00067[c] + cpd00035[c] + cpd00782[c] -> cpd00010[c] + cpd00011[c] + cpd00800[c] '	H+ + L-Alanine + Pimeloyl-CoA -> CoA + CO2 + 8-Amino-7-oxononanoate	2.3.1.47
835	0	0	0	0	Coproporphyrinogenoxygen oxidoreductase(decarboxylating)	Porphyrin and chlorophyll metabolism	Metabolism of cofactors and vitamins	'2 cpd00067[c] + cpd00007[c] + cpd02083[c] <=> 2 cpd00001[c] + 2 cpd00011[c] + cpd00791[c] '	2 H+ + O2 + CoproporphyrinogenIII <=> 2 H2O + 2 CO2 + ProtoporphyrinogenIX	1.3.3.3
836	0	0	0	0	2-Methyl-4-amino-5-hydroxymethylpyrimidine-diphosphate4-methyl-5-	Thiamine metabolism	Metabolism of cofactors and vitamins	'cpd00067[c] + cpd02654[c] + cpd02894[c] <=> cpd00012[c] + cpd00793[c] '	H+ + 4-Methyl-5-2-phosphoethyl-thiazole + 4-Amino-2-methyl-5-diphosphomethylpyrimidine <=> PPi + Thiamine_phosphate	2.5.1.3
837	0	0	0	0	S-Adenosyl-L-methionine8-amino-7-oxononanoate aminotransferase	Biotin metabolism	Metabolism of cofactors and vitamins	'cpd00017[c] + cpd00800[c] <=> cpd00764[c] + cpd02701[c] '	S-Adenosyl-L-methionine + 8-Amino-7-oxononanoate <=> 7-8-Diaminononanoate + S-Adenosyl-4-methylthio-2-oxobutanoate	2.6.1.62
838	0	0	0	0	ATPD-tagatose-6-phosphate 1-phosphotransferase	Galactose metabolism	Carbohydrate metabolism	'cpd00002[c] + cpd00805[c] -> cpd00008[c] + cpd02371[c] '	ATP + D-Tagatose_6-phosphate -> ADP + D-Tagatose_1,6-biphosphate	2.7.1.11,2.7.1.144,2.7.1.145,2.7.1.56
839	0	0	0	0	5-Amino-2-oxopentanoate2-oxoglutarate aminotransferase	Histidine metabolism	Amino acid metabolism	'cpd00024[c] + cpd00807[c] <=> cpd00023[c] + cpd00930[c] '	2-Oxoglutarate + L-histidinol-phosphate <=> L-Glutamate + imidazole_acetol-phosphate	2.6.1.9
840	0.632671	0.632671	0.631663	0.631663	2-Dehydro-3-deoxy-D-octonate-8-phosphate	Lipopolysaccharide biosynthesis	Glycan biosynthesis and metabolism	'cpd00001[c] + cpd00061[c] + cpd00817[c] -> cpd00067[c] + cpd00009[c] + cpd02730[c] '	H2O + Phosphoenolpyruvate + D-Arabinose5-phosphate -> H+ + Phosphate + 3-Deoxy-D-manno-octulosonate8-phosphate	2.5.1.55,4.1.2.16
841	0	0	0	0	4-Hydroxy-L-glutamate2-oxoglutarate aminotransferase	Arginine and proline metabolism	Amino acid metabolism	'cpd00024[c] + cpd01974[c] <=> cpd00023[c] + cpd00830[c] '	2-Oxoglutarate + 4-Hydroxy-L-glutamate <=> L-Glutamate + 4-Hydroxy-2-oxoglutarate	2.6.1.23,2.6.1.1
842	0	0	0	0	N-[(R)-4-Phosphopantothenoyl]-L-cysteine carboxy-lyase	Pantothenate and CoA biosynthesis	Metabolism of cofactors and vitamins	'cpd00067[c] + cpd02666[c] -> cpd00011[c] + cpd00834[c] '	H+ + (R)-4'-Phosphopantothenoyl-L-cysteine -> CO2 + Phosphopantetheine	4.1.1.36
843	60.8307	60.8307	37.3398	37.3398	2-(alpha-Hydroxyethyl)thiamine diphosphatelipoamide	Citrate cycle (TCA cycle)	Citrate cycle (TCA cycle)	'cpd03049[c] + cpd00213[c] -> cpd00056[c] + cpd00836[c] '	2-Hydroxyethyl-ThPP + Lipoamide -> TPP + S-Acetyldihydrolipoamide	1.2.4.1
844	0	0	0	0	alpha-dehydro-beta-deoxy-D-glucarate aldolase	Ascorbate and aldarate metabolism	Carbohydrate metabolism	'cpd00020[c] + cpd00843[c] <=> cpd02439[c] '	Pyruvate + Tartronate_semialdehyde <=> 2-Dehydro-3-deoxy-D-glucarate	4.1.2.20
845	0	0	0	779.779	trans-4-Hydroxy-L-prolineNAD+ oxidoreductase	Arginine and proline metabolism	Amino acid metabolism	'cpd00015[c] + cpd00851[c] <=> cpd00982[c] + cpd02625[c] '	FAD + trans-4-Hydroxy-L-proline <=> FADH2 + 3-Hydroxy-L-1-pyrroline-5-carboxylate	1.5.1.12,1.5.99.8,1.5.-.-
846	0	0	10	10	trans-4-Hydroxy-L-proline 2-epimerase	Arginine and proline metabolism	Amino acid metabolism	'cpd00851[c] <=> cpd02175[c] '	trans-4-Hydroxy-L-proline <=> cis-4-Hydroxy-D-proline	5.1.1.8
847	0	0	0	0	3,4-Dihydroxyphenylacetateoxygen 2,3-oxidoreductase (decyclizing)	Tyrosine metabolism	Amino acid metabolism	'cpd00007[c] + cpd00854[c] -> cpd00067[c] + cpd02828[c] '	O2 + Homoprotocatechuate -> H+ + 5-Carboxymethyl-2-hydroxymuconic_semialdehyde	1.13.11.15
848	0	0	0	0	2-Carboxy-2,5-dihydro-5-oxofuran-2-acetate lyase (decyclizing)	Benzoate degradation	Xenobiotics biodegradation and metabolism	'cpd00938[c] <=> cpd00067[c] + cpd00856[c] '	4-Carboxymuconolactone <=> H+ + 3-Carboxy-cis,cis-muconate	5.5.1.2
849	0	0	0	0	L-Glutamate-5-semialdehydeNADP+ 5-oxidoreductase (phosphorylationg)	Urea cycle and metabolism of amino groups	Urea cycle and metabolism of amino groups	'cpd00005[c] + cpd02097[c] -> cpd00009[c] + cpd00006[c] + cpd00858[c] '	NADPH + L-Glutamyl_5-phosphate -> Phosphate + NADP + L-Glutamate5-semialdehyde	1.2.1.41
850	0	0	0	0	L-glutamate 5-semialdehyde dehydratase (spontaneous)	None	_	'cpd00858[c] -> cpd00001[c] + cpd00067[c] + cpd02431[c] '	L-Glutamate5-semialdehyde -> H2O + H+ + 1-Pyrroline-5-carboxylate	Undetermined
851	54.6924	54.6924	128.915	128.915	3-Carboxy-1-hydroxypropyl-ThPPlipoamde	Citrate cycle (TCA cycle)	Citrate cycle (TCA cycle)	'cpd03189[c] + cpd00213[c] -> cpd00056[c] + cpd00860[c] '	3-Carboxy-1-hydroxypropyl-ThPP + Lipoamide -> TPP + S-Succinyldihydrolipoamide	1.2.4.2
852	0	0	0	0	Nicotinate-nucleotidepyrophosphate phosphoribosyltransferase	Nicotinate and nicotinamide metabolism	Metabolism of cofactors and vitamins	'cpd00011[c] + cpd00012[c] + cpd00873[c] -> 2 cpd00067[c] + cpd00103[c] + cpd02333[c] '	CO2 + PPi + Nicotinate_ribonucleotide -> 2 H+ + PRPP + Quinolinate	2.4.2.19
853	0.632671	0.632671	0.631663	0.631663	3-Deoxy-D-manno-octulosonate-8-phosphate 8-phosphohydrolase	Lipopolysaccharide biosynthesis	Glycan biosynthesis and metabolism	'cpd00001[c] + cpd02730[c] -> cpd00067[c] + cpd00009[c] + cpd00875[c] '	H2O + 3-Deoxy-D-manno-octulosonate8-phosphate -> H+ + Phosphate + KDO	3.1.3.45
854	0.632671	0.632671	0.631663	0.631663	CTP3-deoxy-D-manno-octulosonate cytidylyltransferase	Lipopolysaccharide biosynthesis	Glycan biosynthesis and metabolism	'cpd00052[c] + cpd00875[c] -> cpd00012[c] + cpd02546[c] '	CTP + KDO -> PPi + CMP-KDO	2.7.7.38
855	0	0	0	0	ATP2-dehydro-3-deoxy-galactonokinase	Galactose metabolism	Carbohydrate metabolism	'cpd00002[c] + cpd00894[c] -> cpd00008[c] + cpd00945[c] '	ATP + 2-Dehydro-3-deoxy-D-galactonate -> ADP + 2-Dehydro-3-deoxy-D-galactonate_6-phosphate	2.7.1.58
856	8.75222	8.75222	0	0	N-Acetyl-L-glutamate-5-semialdehydeNADP+ 5-oxidoreductase	Urea cycle and metabolism of amino groups	Urea cycle and metabolism of amino groups	'cpd00009[c] + cpd00006[c] + cpd00918[c] <=> cpd00005[c] + cpd02552[c] '	Phosphate + NADP + 2-Acetamido-5-oxopentanoate <=> NADPH + n-acetylglutamyl-phosphate	1.2.1.38
857	0	0	0	0	D-erythro-1-(Imidazol-4-yl)glycerol 3-phosphate hydro-lyase	Histidine metabolism	Amino acid metabolism	'cpd02843[c] -> cpd00001[c] + cpd00930[c] '	D-erythro-imidazol-glycerol-phosphate -> H2O + imidazole_acetol-phosphate	4.2.1.19
858	0	0	0	0	5-amino-6-(5-phosphoribitylamino)uracilNADP+ 1-oxidoreductase	Riboflavin metabolism	Metabolism of cofactors and vitamins	'cpd00006[c] + cpd02720[c] <=> cpd00067[c] + cpd00005[c] + cpd00931[c] '	NADP + 5-Amino-6-5-phosphoribitylaminouracil <=> H+ + NADPH + 5-Amino-6-5-phosphoribosylaminouracil	1.1.1.193
859	0	0	0	0	2,5-Diamino-6-hydroxy-4-(5-phosphoribosylamino)-pyrimidine	Riboflavin metabolism	Metabolism of cofactors and vitamins	'cpd00001[c] + cpd00067[c] + cpd00957[c] -> cpd00013[c] + cpd00931[c] '	H2O + H+ + 2,5-Diamino-6-(5'-phosphoribosylamino)-4-pyrimidineone -> NH3 + 5-Amino-6-5-phosphoribosylaminouracil	3.5.4.26
860	0	0	0	0	Phosphoenolpyruvate3-phosphoshikimate	Phenylalanine, tyrosine and tryptophan biosynthesis	Amino acid metabolism	'cpd00061[c] + cpd02030[c] <=> cpd00067[c] + cpd00009[c] + cpd00932[c] '	Phosphoenolpyruvate + 3-phosphoshikimate <=> H+ + Phosphate + 5-O-1-Carboxyvinyl-3-phosphoshikimate	2.5.1.19
861	0	0	0	0	4-Carboxymuconolactone carboxy-lyase	Benzoate degradation	Xenobiotics biodegradation and metabolism	'cpd00067[c] + cpd00938[c] -> cpd00011[c] + cpd02255[c] '	H+ + 4-Carboxymuconolactone -> CO2 + 3-oxoadipate-enol-lactone	4.1.1.44
862	0	0	0	0	ATP4-amino-5-hydroxymethyl-2-methylpyrimidine 5-phosphotransferase	Thiamine metabolism	Metabolism of cofactors and vitamins	'cpd00002[c] + cpd00939[c] <=> cpd00008[c] + cpd02775[c] '	ATP + Toxopyrimidine <=> ADP + 4-Amino-5-phosphomethyl-2-methylpyrimidine	2.7.1.49
863	0	138.018	0	0	ATP2-amino-4-hydroxy-6-hydroxymethyl-7,8-dihydropteridine	Folate metabolism	Metabolism of cofactors and vitamins	'cpd00002[c] + cpd00954[c] <=> cpd00018[c] + cpd02920[c] '	ATP + 6-hydroxymethyl_dihydropterin <=> AMP + 7,8-Dihydropterin_pyrophosphate	2.7.6.3
864	0	0	0	0	2-Amino-4-hydroxy-6-(D-erythro-1,2,3-trihydroxypropyl)-7,8-	Folate metabolism	Metabolism of cofactors and vitamins	'cpd02961[c] <=> cpd00229[c] + cpd00954[c] '	Dihydroneopterin <=> 6-hydroxymethyl_dihydropterin + Glycolaldehyde	4.1.2.25
865	0	0	0	0	1-(2-Carboxyphenylamino)-1-deoxy-D-ribulose-5-phosphate	Phenylalanine, tyrosine and tryptophan biosynthesis	Amino acid metabolism	'cpd00067[c] + cpd00956[c] -> cpd00001[c] + cpd00011[c] + cpd02210[c] '	H+ + 1-(2-carboxyphenylamino)-1-deoxyribulose_5-phosphate -> H2O + CO2 + Indoleglycerol_phosphate	4.1.1.48
866	0	0	0	0	N-(5-Phospho-beta-D-ribosyl)anthranilate ketol-isomerase	Phenylalanine, tyrosine and tryptophan biosynthesis	Amino acid metabolism	'cpd02642[c] -> cpd00956[c] '	N-5-phosphoribosyl-anthranilate -> 1-(2-carboxyphenylamino)-1-deoxyribulose_5-phosphate	5.3.1.24
867	0	0	0	0	2,3-Cyclic AMP 3-nucleotidohydrolase	Purine metabolism	Nucleotide metabolism	'cpd00001[c] + cpd01570[c] -> cpd00988[c] '	H2O + 2',3'-Cyclic_AMP -> 3'-AMP	3.1.4.16
868	0	0	0	0	2,3-Cyclic UMP 3-nucleotidohydrolase	Pyrimidine metabolism	Nucleotide metabolism	'cpd00001[c] + cpd01572[c] -> cpd00989[c] '	H2O + 2',3'-Cyclic_UMP -> 3'-UMP	3.1.4.16
869	0	0	0	0	ATPselenide, water phosphotransferase	Selenoamino acid metabolism	Metabolism of other amino acids	'cpd00001[c] + cpd00002[c] + cpd01078[c] -> 2 cpd00067[c] + cpd00009[c] + cpd00018[c] + cpd03078[c] '	H2O + ATP + Selenide -> 2 H+ + Phosphate + AMP + Selenophosphate	2.7.9.3
870	0	0	0	0	(S,S)-Butane-2,3-diolNAD+ oxidoreductase	Butanoate metabolism	Carbohydrate metabolism	'cpd00003[c] + cpd01949[c] <=> cpd00067[c] + cpd00004[c] + cpd01221[c] '	NAD + (S,S)-2,3-Butanediol <=> H+ + NADH + (S)-Acetoin	1.1.1.76
871	0	0	0	0	L-2-amino-3-oxobutanoate decarboxylation (spontaneous)	None	_	'cpd00067[c] + cpd02211[c] -> cpd00011[c] + cpd01298[c] '	H+ + L-2-Amino-acetoacetate -> CO2 + Aminoacetone	Undetermined
872	0	0	0	0	Octanoyl-CoAacetyl-CoA C-acyltransferase	Fatty acid metabolism	Lipid metabolism	'cpd00022[c] + cpd01335[c] <=> cpd00010[c] + cpd03119[c] '	Acetyl-CoA + Octanoyl-CoA <=> CoA + 3-Oxodecanoyl-CoA	2.3.1.16
873	0	0	0	0	2,3-Cyclic CMP 3-nucleotidohydrolase	Pyrimidine metabolism	Nucleotide metabolism	'cpd00001[c] + cpd01571[c] -> cpd03454[c] '	H2O + 2',3'-Cyclic_CMP -> 3'-CMP	3.1.4.16
874	0	0	0	0	S-Adenosyl-L-methionineuroporphyrin-III C-methyltransferase	Porphyrin and chlorophyll metabolism	Metabolism of cofactors and vitamins	'cpd00003[c] + cpd01620[c] <=> cpd00067[c] + cpd00004[c] + cpd03426[c] '	NAD + Precorrin_2 <=> H+ + NADH + Sirohydrochlorin	1.3.1.76,2.1.1.107
875	0	0	0	0	S-Adenosyl-L-methionineprecorrin-4 C20-methyltransferase	Porphyrin and chlorophyll metabolism	Metabolism of cofactors and vitamins	'cpd00067[c] + cpd00017[c] + cpd01620[c] <=> cpd00019[c] + cpd03420[c] '	H+ + S-Adenosyl-L-methionine + Precorrin_2 <=> S-Adenosyl-homocysteine + Precorrin_3A	2.1.1.130
876	0	0	0	0	2,5-Dihydro-5-oxofuran-2-acetate lyase (decyclizing)	Benzoate degradation	Xenobiotics biodegradation and metabolism	'cpd02536[c] <=> cpd00067[c] + cpd01630[c] '	Muconolactone <=> H+ + cis,cis-Muconate	5.5.1.1
877	0	0	0	0	2-Isopropylmalate hydro-lyase	Valine, leucine and isoleucine biosynthesis	Amino acid metabolism	'cpd01646[c] <=> cpd00001[c] + cpd01710[c] '	2-Isopropylmalate <=> H2O + 2-Isopropylmaleate	4.2.1.33
878	0	0	0	0	(5-Glutamyl)-peptideamino-acid 5-glutamyltransferase	Cyanoamino acid metabolism	Metabolism of other amino acids	'cpd00023[c] + cpd01651[c] -> cpd00001[c] + cpd03407[c] '	L-Glutamate + L-3-Cyanoalanine -> H2O + gamma-Glutamyl-beta-cyanoalanine	2.3.2.2
879	0	0	0	0	(5-Glutamyl)-peptideamino-acid 5-glutamyltransferase	Cyanoamino acid metabolism	Metabolism of other amino acids	'cpd00067[c] + cpd00023[c] + cpd01651[c] -> cpd00001[c] + cpd00011[c] + cpd03646[c] '	H+ + L-Glutamate + L-3-Cyanoalanine -> H2O + CO2 + gamma-Glutamyl-3-aminopropiononitrile	2.3.2.2
880	0	0	0	0	myristoyl-CoAacetylCoA C-myristoyltransferase	Fatty acid metabolism	Lipid metabolism	'cpd00022[c] + cpd01695[c] <=> cpd00010[c] + cpd03114[c] '	Acetyl-CoA + Myristoyl-CoA <=> CoA + 3-Oxopalmitoyl-CoA	2.3.1.16,2.3.1.155
881	0	0	0	0	3-Isopropylmalate hydro-lyase	Valine, leucine and isoleucine biosynthesis	Amino acid metabolism	'cpd02693[c] <=> cpd00001[c] + cpd01710[c] '	3-Isopropylmalate <=> H2O + 2-Isopropylmaleate	4.2.1.33
882	0	0	0	0	Phosphoribosyl-ATP pyrophosphohydrolase	Histidine metabolism	Amino acid metabolism	'cpd00001[c] + cpd01775[c] -> cpd00012[c] + cpd01777[c] '	H2O + Phosphoribosyl-ATP -> PPi + Phosphoribosyl-AMP	3.6.1.31
883	0	0	0	0	1-(5-phospho-D-ribosyl)-AMP 1,6-hydrolase	Histidine metabolism	Amino acid metabolism	'cpd00001[c] + cpd01777[c] -> cpd02979[c] '	H2O + Phosphoribosyl-AMP -> phosphoribosylformiminoaicar-phosphate	3.5.4.19
884	0	0	0	0	Imidazole acetaldehydeNAD+ oxidoreductase	Histidine metabolism	Amino acid metabolism	'cpd00001[c] + cpd00003[c] + cpd03052[c] <=> 2 cpd00067[c] + cpd00004[c] + cpd01831[c] '	H2O + NAD + Imidazole_acetaldehyde <=> 2 H+ + NADH + 4-Imidazoleacetate	1.2.1.3
885	0	0	0	0	3-Methylbutanoyl-CoA(acceptor) 2,3-oxidoreductase	Valine, leucine and isoleucine degradation	Amino acid metabolism	'cpd00015[c] + cpd01882[c] -> cpd00982[c] + cpd01966[c] '	FAD + Isovaleryl-CoA -> FADH2 + Dimethylacryloyl-CoA	1.3.99.3,1.3.99.10
886	0	0	0	677.747	rxn02883	Tyrosine metabolism	Amino acid metabolism	'cpd03708[c] -> cpd00001[c] + cpd01960[c] '	2,4-Dihydroxyhept-2-enedioate -> H2O + 2-Oxohept-3-enedioate	4.2.1.-
887	0	0	0	677.747	4-hydroxyphenylacetate degradation bifunctional isomerase/decarboxylase	Tyrosine metabolism	Amino acid metabolism	'cpd01960[c] <=> cpd03326[c] '	2-Oxohept-3-enedioate <=> 2-Hydroxyhepta-2,4-dienedioate
888	0	0	0	0	3-Methylcrotonoyl-CoAcarbon-dioxide ligase (ADP-forming)	Valine, leucine and isoleucine degradation	Amino acid metabolism	'cpd00002[c] + cpd00242[c] + cpd01966[c] -> cpd00067[c] + cpd00008[c] + cpd00009[c] + cpd02068[c] '	ATP + bicarbonate + Dimethylacryloyl-CoA -> H+ + ADP + Phosphate + 3-Methylglutaconyl-CoA	6.4.1.4
889	0	0	0	0	5-Phospho-D-ribosylamineglycine ligase (ADP-forming)	Purine metabolism	Nucleotide metabolism	'cpd00002[c] + cpd00033[c] + cpd01982[c] -> cpd00067[c] + cpd00008[c] + cpd00009[c] + cpd02394[c] '	ATP + Glycine + 5-Phosphoribosylamine -> H+ + ADP + Phosphate + GAR	6.3.4.13
890	0	0	0	0	Nicotinate-nucleotidedimethylbenzimidazole	Riboflavin metabolism	Metabolism of cofactors and vitamins	'cpd00873[c] + cpd01997[c] <=> cpd00067[c] + cpd00218[c] + cpd02904[c] '	Nicotinate_ribonucleotide + Dimethylbenzimidazole <=> H+ + Niacin + alpha-Ribazole_5'-phosphate	2.4.2.21
891	0	0	0	0	(2-Aminoethyl)phosphonatepyruvate aminotransferase	Phosphonate and phosphinate metabolism	Metabolism of other amino acids	'cpd00020[c] + cpd02233[c] <=> cpd00035[c] + cpd02024[c] '	Pyruvate + Ciliatine <=> L-Alanine + Phosphonoacetaldehyde	2.6.1.37
892	0	0	0	0	(S)-3-Hydroxydodecanoyl-CoA hydro-lyase	Fatty acid metabolism	Lipid metabolism	'cpd03116[c] <=> cpd00001[c] + cpd02060[c] '	(S)-3-Hydroxydodecanoyl-CoA <=> H2O + (2E)-Dodecenoyl-CoA	4.2.1.17,4.2.1.74
893	0	0	-71.973	-71.973	3-Phosphoserine2-oxoglutarate aminotransferase	Glycine, serine and threonine metabolism	Amino acid metabolism	'cpd00024[c] + cpd00738[c] <=> cpd00023[c] + cpd02069[c] '	2-Oxoglutarate + phosphoserine <=> L-Glutamate + 3-Phosphonooxypyruvate	2.6.1.52
894	0	0	0	0	6-Amino-2-oxohexanoate cyclation	None	_	'cpd02074[c] -> cpd00001[c] + cpd00067[c] + cpd00922[c] '	2-Oxo-6-aminocaproate -> H2O + H+ + delta1-Piperideine-2-carboxylate	Undetermined
895	0	0	0	0	L-Alanine3-oxopropanoate aminotransferase	Valine, leucine and isoleucine degradation	Amino acid metabolism	'cpd00035[c] + cpd00287[c] <=> cpd00020[c] + cpd02096[c] '	L-Alanine + 3-Oxo-2-methylpropanoate <=> Pyruvate + L-3-Amino-isobutyrate	2.6.1.18
896	0	0	0	0	N2-succinyl-L-arginine iminohydrolase (decarboxylating)	Arginine and proline metabolism	Amino acid metabolism	'2 cpd00001[c] + 2 cpd00067[c] + cpd02103[c] -> cpd00011[c] + 2 cpd00013[c] + cpd02160[c] '	2 H2O + 2 H+ + N2-Succinyl-L-arginine -> CO2 + 2 NH3 + N2-Succinyl-L-ornithine	2.6.1.69,3.5.3.23
897	0.611683	0.611683	0.610709	0.610709	2,3,4,5-TetrahydrodipicolinateNADP+ oxidoreductase	Lysine biosynthesis	Amino acid metabolism	'cpd00067[c] + cpd00005[c] + cpd02120[c] -> cpd00006[c] + cpd02465[c] '	H+ + NADPH + Dihydrodipicolinate -> NADP + tetrahydrodipicolinate	1.3.1.26
898	0	0	0	0	(2S,3S)-3-hydroxy-2-methylbutanoyl-CoANAD+ oxidoreductase	Valine, leucine and isoleucine degradation	Amino acid metabolism	'cpd00003[c] + cpd02691[c] -> cpd00067[c] + cpd00004[c] + cpd02124[c] '	NAD + 2-methyl-3-hydroxy-butyryl-CoA -> H+ + NADH + 2-Methylacetoacetyl-CoA	1.1.1.35,1.1.1.178
899	0	0	0	0	(2S,3S)-3-Hydroxy-2-methylbutanoyl-CoA hydro-liase	Valine, leucine and isoleucine degradation	Amino acid metabolism	'cpd02691[c] <=> cpd00001[c] + cpd02125[c] '	2-methyl-3-hydroxy-butyryl-CoA <=> H2O + Tiglyl-CoA	4.2.1.17
900	0	0	0	0	2-(Formamido)-N1-(5-phosphoribosyl)acetamidine cyclo-ligase	Purine metabolism	Nucleotide metabolism	'cpd00002[c] + cpd02826[c] <=> cpd00067[c] + cpd00008[c] + cpd00009[c] + cpd02140[c] '	ATP + 5'-Phosphoribosylformylglycinamidine <=> H+ + ADP + Phosphate + AIR	6.3.3.1
901	0	0	0	0	1-(5-Phospho-D-ribosyl)-5-amino-4-imidazolecarboxylate carboxy-lyase	Purine metabolism	Nucleotide metabolism	'cpd00067[c] + cpd02893[c] -> cpd00011[c] + cpd02140[c] '	H+ + 5'-Phosphoribosyl-4-carboxy-5-aminoimidazole -> CO2 + AIR	4.1.1.21
902	0	0	0	0	prephytoene diphosphategeranylgeranyl-diphosphate	Carotenoid biosynthesis	Metabolism of terpenoids and polyketides	'cpd02168[c] -> cpd00012[c] + cpd03211[c] '	Prephytoene_diphosphate -> PPi + 15-cis-Phytoene	2.5.1.32
903	0	0	10	10	cis-4-Hydroxy-D-prolineoxygen oxidoreductase (deaminating)	Arginine and proline metabolism	Amino acid metabolism	'cpd00007[c] + cpd02175[c] -> cpd00025[c] + cpd02626[c] '	O2 + cis-4-Hydroxy-D-proline -> H2O2 + 1-Pyrroline-4-hydroxy-2-carboxylate	1.4.3.3
904	0	0	0	0	(S)-3-Hydroxyisobutyryl-CoA hydro-lyase	Valine, leucine and isoleucine degradation	Amino acid metabolism	'cpd00001[c] + cpd02187[c] <=> cpd03572[c] '	H2O + Methacrylyl-CoA <=> (S)-3-Hydroxyisobutyryl-CoA	4.2.1.17
905	0	0	0	0	2-Oxo-2,5-dihydrofuran-5-acetate delta3-delat2-isomerase	Benzoate degradation	Xenobiotics biodegradation and metabolism	'cpd02536[c] <=> cpd02255[c] '	Muconolactone <=> 3-oxoadipate-enol-lactone	5.3.3.4
906	0	0	0	0	quinolinate synthase	Nicotinate and nicotinamide metabolism	Metabolism of cofactors and vitamins	'cpd00095[c] + cpd03470[c] -> 2 cpd00001[c] + cpd00067[c] + cpd00009[c] + cpd02333[c] '	Iminoaspartate + Glycerone-phosphate -> 2 H2O + H+ + Phosphate + Quinolinate	Undetermined
907	0	0	0	0	10-Formyltetrahydrofolate5-phosphoribosylglycinamide	Purine metabolism	Nucleotide metabolism	'cpd00201[c] + cpd02394[c] <=> cpd00067[c] + cpd00087[c] + cpd02678[c] '	10-Formyltetrahydrofolate + GAR <=> H+ + Tetrahydrofolate + N-Formyl-GAR	2.1.2.2
908	0	0	0	0	rxn03012	None	_	'cpd02414[c] -> cpd00001[c] + cpd00067[c] + cpd02465[c] '	L-2-Amino-6-oxopimelate -> H2O + H+ + tetrahydrodipicolinate	Undetermined
909	0.611683	0.611683	0.610709	0.610709	Succinyl-CoA2,3,4,5-tetrahydropyridine-2,6-dicarboxylate	Lysine biosynthesis	Amino acid metabolism	'cpd00001[c] + cpd00078[c] + cpd02465[c] <=> cpd00010[c] + cpd02724[c] '	H2O + Succinyl-CoA + tetrahydrodipicolinate <=> CoA + N-Succinyl-L-2-amino-6-oxopimelate	2.3.1.117
910	0	0	0	0	5-Carboxymethyl-2-hydroxymuconate	Tyrosine metabolism	Amino acid metabolism	'cpd02572[c] -> cpd02507[c] '	5-Carboxymethyl-2-hydroxymuconate -> 5-Carboxy-2-oxohept-3-enedioate	5.3.3.10
911	0	0	0	0	5-Oxopent-3-ene-1,2,5-tricarboxylate carboxy-lyase	Tyrosine metabolism	Amino acid metabolism	'cpd00067[c] + cpd02507[c] -> cpd00011[c] + cpd03326[c] '	H+ + 5-Carboxy-2-oxohept-3-enedioate -> CO2 + 2-Hydroxyhepta-2,4-dienedioate
912	-0.13138	-0.13138	-0.131171	-0.131171	5-Methyltetrahydropteroyltri-L-glutamateL-homocysteine	Methionine metabolism	Amino acid metabolism	'cpd00135[c] + cpd02738[c] <=> cpd00060[c] + cpd02555[c] '	Homocysteine + 5-Methyltetrahydropteroyltri-L-glutamate <=> L-Methionine + Tetrahydropteroyltri-L-glutamate	2.1.1.14
913	0	0	0	0	5-carboxymethyl-2-hydroxymuconic-semialdehydeNAD+ oxidoreductase	Tyrosine metabolism	Amino acid metabolism	'cpd00001[c] + cpd00003[c] + cpd02828[c] -> 2 cpd00067[c] + cpd00004[c] + cpd02572[c] '	H2O + NAD + 5-Carboxymethyl-2-hydroxymuconic_semialdehyde -> 2 H+ + NADH + 5-Carboxymethyl-2-hydroxymuconate	1.2.1.45,1.2.1.60
914	-161.421	-100.441	-370.703	-370.703	2-Hydroxybutane-1,2,3-tricarboxylate hydro-lyase	Propanoate metabolism	Carbohydrate metabolism	'cpd01501[c] <=> cpd00001[c] + cpd02597[c] '	2-Methylcitrate <=> H2O + cis-2-Methylaconitate	4.2.1.79
915	100.441	161.421	370.703	370.703	(2S,3R)-3-Hydroxybutane-1,2,3-tricarboxylate hydro-lyase	Propanoate metabolism	Carbohydrate metabolism	'cpd02799[c] <=> cpd00001[c] + cpd02597[c] '	Methylisocitrate <=> H2O + cis-2-Methylaconitate	4.2.1.99
916	0	0	0	0	3-IsopropylmalateNAD+ oxidoreductase	Valine, leucine and isoleucine biosynthesis	Amino acid metabolism	'cpd00003[c] + cpd02693[c] <=> cpd00067[c] + cpd00004[c] + cpd02605[c] '	NAD + 3-Isopropylmalate <=> H+ + NADH + 2-isopropyl-3-oxosuccinate	1.1.1.85
917	0	0	0	0	(R)-2,3-Dihydroxy-3-methylbutanoateNADP+ oxidoreductase	Valine, leucine and isoleucine biosynthesis	Amino acid metabolism	'cpd00067[c] + cpd00005[c] + cpd02569[c] -> cpd00006[c] + cpd02498[c] '	H+ + NADPH + 2-Oxo-3-hydroxyisovalerate -> NADP + 2,3-Dihydroxy-isovalerate	1.1.1.86
918	0	0	0	0	6,7-Dimethyl-8-(1-D-ribityl)lumazine6,7-dimethyl-8-(1-D-ribityl)	Riboflavin metabolism	Metabolism of cofactors and vitamins	'cpd02882[c] + cpd11225[c] <=> 2 cpd00001[c] + cpd00067[c] + cpd00009[c] + cpd02656[c] '	4-1-D-Ribitylamino-5-aminouracil + 3-4-dihydroxy-2-butanone4-phosphate <=> 2 H2O + H+ + Phosphate + 6-7-Dimethyl-8-1-D-ribityllumazine	2.5.1.9
919	0	0	0	0	5-PhosphoribosylformylglycinamideL-glutamine amido-ligase	Purine metabolism	Nucleotide metabolism	'cpd00001[c] + cpd00002[c] + cpd00053[c] + cpd02678[c] -> cpd00067[c] + cpd00008[c] + cpd00009[c] + cpd00023[c] + cpd02826[c] '	H2O + ATP + L-Glutamine + N-Formyl-GAR -> H+ + ADP + Phosphate + L-Glutamate + 5'-Phosphoribosylformylglycinamidine	6.3.5.3
920	0.611683	0.611683	0.610709	0.610709	N-Succinyl-L-2,6-diaminoheptanedioate2-ocoglytarate	Lysine biosynthesis	Amino acid metabolism	'cpd00023[c] + cpd02724[c] <=> cpd00024[c] + cpd02698[c] '	L-Glutamate + N-Succinyl-L-2-amino-6-oxopimelate <=> 2-Oxoglutarate + N-Succinyl-L-2,6-diaminopimelate	2.6.1.17
921	0	0	0	0	ATP4-amino-2-methyl-5-phosphomethylpyrimidine phosphotransferase	Thiamine metabolism	Metabolism of cofactors and vitamins	'cpd00002[c] + cpd02775[c] <=> cpd00008[c] + cpd02894[c] '	ATP + 4-Amino-5-phosphomethyl-2-methylpyrimidine <=> ADP + 4-Amino-2-methyl-5-diphosphomethylpyrimidine	2.7.4.7
922	0.21089	0.21089	0.210554	0.210554	UDP-2,3-bis(3-hydroxytetradecanoyl)glucosamine diphosphatase	Lipopolysaccharide biosynthesis	Glycan biosynthesis and metabolism	'cpd00001[c] + cpd02835[c] -> cpd00091[c] + cpd02930[c] '	H2O + UDP-2,3-bis(3-hydroxytetradecanoyl)glucosamine -> UMP + Lipid_X	3.6.1.-
923	0	0	0	0	Imidazole-glycerol-3-phosphate synthase	Histidine metabolism	Amino acid metabolism	'cpd00053[c] + cpd02991[c] -> cpd00067[c] + cpd00023[c] + cpd02843[c] + cpd02851[c] '	L-Glutamine + phosphoribulosylformimino-AICAR-phosphate -> H+ + L-Glutamate + D-erythro-imidazol-glycerol-phosphate + AICAR	Undetermined; HisF, HisH
924	0	0	0	0	1-(5-Phosphoribosyl)-5-amino-4-(N-succinocarboxamide)-imidazole	Purine metabolism	Nucleotide metabolism	'cpd02921[c] <=> cpd00106[c] + cpd02851[c] '	SAICAR <=> Fumarate + AICAR	4.3.2.2
925	0	0	0	0	10-Formyltetrahydrofolate5-phosphoribosyl-5-amino-4-	Purine metabolism	Nucleotide metabolism	'cpd00201[c] + cpd02851[c] <=> cpd00087[c] + cpd02884[c] '	10-Formyltetrahydrofolate + AICAR <=> Tetrahydrofolate + FAICAR	2.1.2.3
926	0.421781	0.421781	0.421109	0.421109	UDP-3-O-acetylglucosamine deacetylase	Lipopolysaccharide biosynthesis	Glycan biosynthesis and metabolism	'cpd00001[c] + cpd02886[c] <=> cpd00029[c] + cpd03584[c] '	H2O + UDP-3-O-(beta-hydroxymyristoyl)-N-acetylglucosamine <=> Acetate + UDP-3-O-(beta-hydroxymyristoyl)-D-glucosamine	3.5.1.-
927	0	0	0	0	1-(5-Phosphoribosyl)-5-amino-4-carboxyimidazoleL-aspartate ligase	Purine metabolism	Nucleotide metabolism	'cpd00002[c] + cpd00041[c] + cpd02893[c] -> 2 cpd00067[c] + cpd00008[c] + cpd00009[c] + cpd02921[c] '	ATP + L-Aspartate + 5'-Phosphoribosyl-4-carboxy-5-aminoimidazole -> 2 H+ + ADP + Phosphate + SAICAR	6.3.2.6
928	0	0	0	0	alpha-ribazole 5-phosphate phosphatase	Riboflavin metabolism	Metabolism of cofactors and vitamins	'cpd00001[c] + cpd02904[c] -> cpd00067[c] + cpd00009[c] + cpd03423[c] '	H2O + alpha-Ribazole_5'-phosphate -> H+ + Phosphate + alpha-Ribazole	3.1.3.73
929	0.21089	0.21089	0.210554	0.210554	UDP-2,3-bis(3-hydroxytetradecanoyl)-beta-D-glucosamine2,3-bis-(3-	Lipopolysaccharide biosynthesis	Glycan biosynthesis and metabolism	'cpd02835[c] + cpd02930[c] <=> cpd00014[c] + cpd03002[c] '	UDP-2,3-bis(3-hydroxytetradecanoyl)glucosamine + Lipid_X <=> UDP + Lipid_A disaccharide	2.4.1.182
930	0.611683	0.611683	0.610709	0.610709	UDP-N-acetylmuramoyl-L-alanyl-D-glutamyl-meso-2,6-	Lysine biosynthesis	Amino acid metabolism	'cpd00002[c] + cpd00731[c] + cpd02964[c] -> cpd00067[c] + cpd00008[c] + cpd00009[c] + cpd02968[c] '	ATP + Ala-Ala + UDP-N-acetylmuramoyl-L-alanyl-D-gamma-glutamyl-meso-2-6-diaminopimelate -> H+ + ADP + Phosphate + UDP-N-acetylmuramoyl-L-alanyl-D-glutamyl-6-carboxy-L-lysyl-D-alanyl-_D-alanine	6.3.2.10,6.3.2.15
931	0	0	0	0	2-Amino-4-hydroxy-6-(erythro-1,2,3-trihydroxypropyl)	Folate metabolism	Metabolism of cofactors and vitamins	'3 cpd00001[c] + cpd02978[c] -> 3 cpd00067[c] + 3 cpd00009[c] + cpd02961[c] '	3 H2O + 7,8-Dihydroneopterin_3'-triphosphate -> 3 H+ + 3 Phosphate + Dihydroneopterin	3.1.3.1
932	0	0	0	0	Dihydroneopterin triphosphate pyrophosphatase	Folate metabolism	Metabolism of cofactors and vitamins	'cpd00001[c] + cpd02978[c] -> cpd00012[c] + cpd03521[c] '	H2O + 7,8-Dihydroneopterin_3'-triphosphate -> PPi + Dihydroneopterin_phosphate	3.6.1.-
933	0	0	0	0	2-Amino-4-hydroxy-6-(erythro-1,2,3-trihydroxypropyl)	Folate metabolism	Metabolism of cofactors and vitamins	'cpd03666[c] -> cpd00001[c] + cpd02978[c] '	2,5-Diamino-6-(5'-triphosphoryl-3',4'-trihydroxy-2'-oxopentyl)-_amino-4-oxopyrimidine -> H2O + 7,8-Dihydroneopterin_3'-triphosphate	3.5.4.16
934	0	0	0	0	N-(5-Phospho-D-ribosylformimino)-5-amino-1-	Histidine metabolism	Amino acid metabolism	'cpd02979[c] -> cpd02991[c] '	phosphoribosylformiminoaicar-phosphate -> phosphoribulosylformimino-AICAR-phosphate	5.3.1.16
935	0.21089	0.21089	0.210554	0.210554	ATP2,3,2,3-tetrakis(3-hydroxytetradecanoyl)-D-glucosaminyl-beta-	Lipopolysaccharide biosynthesis	Glycan biosynthesis and metabolism	'cpd00002[c] + cpd03002[c] <=> cpd00008[c] + cpd02993[c] '	ATP + Lipid_A disaccharide <=> ADP + Lipid_IV(A)	2.7.1.130
936	0.21089	0.21089	0.210554	0.210554	3-deoxy-D-manno-octulosonic acid transferase	Lipopolysaccharide biosynthesis	Glycan biosynthesis and metabolism	'cpd02546[c] + cpd02993[c] <=> cpd00046[c] + cpd03585[c] '	CMP-KDO + Lipid_IV(A) <=> CMP + KDO-lipid_IV(A)	2.-.-.-
937	0	0	0	0	3-Ureidoisobutyrate amidohydrolase	Pyrimidine metabolism	Nucleotide metabolism	'cpd00001[c] + 2 cpd00067[c] + cpd03034[c] -> cpd00011[c] + cpd00013[c] + cpd03063[c] '	H2O + 2 H+ + 3-Ureidoisobutyrate -> CO2 + NH3 + 3-Aminoisobutanoate	3.5.1.6
938	-64.2048	-64.2048	-37.3398	-37.3398	(S)-2-Aceto-2-hydroxybutanoate pyruvate-lyase (carboxylating)	Valine, leucine and isoleucine biosynthesis	Amino acid metabolism	'cpd00094[c] + cpd03049[c] <=> cpd00498[c] + cpd00056[c] '	2-Oxobutyrate + 2-Hydroxyethyl-ThPP <=> 2-Aceto-2-hydroxybutanoate + TPP	2.2.1.6
939	0	0	0	0	4a-hydroxytetrahydrobiopterin hydro-lyase	Folate metabolism	Metabolism of cofactors and vitamins	'cpd03897[c] <=> cpd00001[c] + cpd00231[c] '	4a-Hydroxytetrahydrobiopterin <=> H2O + Dihydrobiopterin	4.2.1.96
940	0	0	0	0	(S)-3-Hydroxyhexadecanoyl-CoANAD+ oxidoreductase	Fatty acid metabolism	Lipid metabolism	'cpd00003[c] + cpd03113[c] -> cpd00067[c] + cpd00004[c] + cpd03114[c] '	NAD + (S)-3-Hydroxyhexadecanoyl-CoA -> H+ + NADH + 3-Oxopalmitoyl-CoA	1.1.1.35,1.1.1.211
941	0	0	0	0	(S)-3-Hydroxyhexadecanoyl-CoA hydro-lyase	Fatty acid metabolism	Lipid metabolism	'cpd03113[c] <=> cpd00001[c] + cpd03126[c] '	(S)-3-Hydroxyhexadecanoyl-CoA <=> H2O + (2E)-Hexadecenoyl-CoA	4.2.1.17,4.2.1.74
942	0	0	0	0	(S)-3-Hydroxytetradecanoyl-CoA hydro-lyase	Fatty acid metabolism	Lipid metabolism	'cpd03115[c] <=> cpd00001[c] + cpd03127[c] '	(S)-3-Hydroxytetradecanoyl-CoA <=> H2O + (2E)-Tetradecenoyl-CoA	4.2.1.17,4.2.1.74
943	0	0	0	0	(S)-3-Hydroxydodecanoyl-CoANAD+ oxidoreductase	Fatty acid metabolism	Lipid metabolism	'cpd00003[c] + cpd03116[c] <=> cpd00067[c] + cpd00004[c] + cpd03117[c] '	NAD + (S)-3-Hydroxydodecanoyl-CoA <=> H+ + NADH + 3-Oxododecanoyl-CoA	1.1.1.35,1.1.1.211
944	0	0	0	0	Decanoyl-CoAacetyl-CoA C-acyltransferase	Fatty acid metabolism	Lipid metabolism	'cpd00022[c] + cpd03128[c] <=> cpd00010[c] + cpd03117[c] '	Acetyl-CoA + Decanoyl-CoA <=> CoA + 3-Oxododecanoyl-CoA	2.3.1.16
945	0	0	0	0	(S)-Hydroxydecanoyl-CoANAD+ oxidoreductase	Fatty acid metabolism	Lipid metabolism	'cpd00003[c] + cpd03118[c] -> cpd00067[c] + cpd00004[c] + cpd03119[c] '	NAD + (S)-Hydroxydecanoyl-CoA -> H+ + NADH + 3-Oxodecanoyl-CoA	1.1.1.35,1.1.1.211
946	0	0	0	0	(S)-Hydroxydecanoyl-CoA hydro-lyase	Fatty acid metabolism	Lipid metabolism	'cpd03118[c] <=> cpd00001[c] + cpd03129[c] '	(S)-Hydroxydecanoyl-CoA <=> H2O + (2E)-Decenoyl-CoA	4.2.1.17,4.2.1.74
947	0	0	0	0	(S)-Hydroxyoctanoyl-CoANAD+ oxidoreductase	Fatty acid metabolism	Lipid metabolism	'cpd00003[c] + cpd03120[c] -> cpd00067[c] + cpd00004[c] + cpd03121[c] '	NAD + (S)-Hydroxyoctanoyl-CoA -> H+ + NADH + 3-Oxooctanoyl-CoA	1.1.1.35,1.1.1.211
948	0	0	0	0	(S)-Hydroxyoctanoyl-CoA hydro-lyase	Fatty acid metabolism	Lipid metabolism	'cpd03120[c] <=> cpd00001[c] + cpd03130[c] '	(S)-Hydroxyoctanoyl-CoA <=> H2O + (2E)-Octenoyl-CoA	4.2.1.17,4.2.1.74
949	0	0	0	0	Hexanoyl-CoAacetyl-CoA C-acyltransferase	Fatty acid metabolism	Lipid metabolism	'cpd00022[c] + cpd03124[c] <=> cpd00010[c] + cpd03121[c] '	Acetyl-CoA + Hexanoyl-CoA <=> CoA + 3-Oxooctanoyl-CoA	2.3.1.16
950	0	0	0	0	(S)-Hydroxyhexanoyl-CoANAD+ oxidoreductase	Fatty acid metabolism	Lipid metabolism	'cpd00003[c] + cpd03122[c] -> cpd00067[c] + cpd00004[c] + cpd03123[c] '	NAD + (S)-Hydroxyhexanoyl-CoA -> H+ + NADH + 3-Oxohexanoyl-CoA	1.1.1.35,1.1.1.211
951	0	0	0	0	(S)-Hydroxyhexanoyl-CoA hydro-lyase	Fatty acid metabolism	Lipid metabolism	'cpd03122[c] <=> cpd00001[c] + cpd03125[c] '	(S)-Hydroxyhexanoyl-CoA <=> H2O + (2E)-Hexenoyl-CoA	4.2.1.17,4.2.1.74
952	0	0	0	0	Uroporphyrinogen I carboxy-lyase	Porphyrin and chlorophyll metabolism	Metabolism of cofactors and vitamins	'4 cpd00067[c] + cpd03414[c] <=> 4 cpd00011[c] + cpd03416[c] '	4 H+ + UroporphyrinogenI <=> 4 CO2 + CoproporphyrinogenI	4.1.1.37
953	0	0	0	0	Octaprenyl-hydroxybenzoate decarboxylase	Ubiquinone and other terpenoid-quinone biosynthesis	Metabolism of cofactors and vitamins	'cpd00067[c] + cpd03443[c] -> cpd00011[c] + cpd03444[c] '	H+ + 3-Octaprenyl-4-hydroxybenzoate -> CO2 + 2-Octaprenylphenol	4.1.1.-
954	0	0	0	0	rxn03394	Ubiquinone and other terpenoid-quinone biosynthesis	Metabolism of cofactors and vitamins	'cpd00067[c] + cpd00005[c] + cpd00007[c] + cpd03444[c] -> cpd00001[c] + cpd00006[c] + cpd03445[c] '	H+ + O2 + NADPH + 2-Octaprenylphenol -> H2O + NADP + 2-Octaprenyl-6-hydroxyphenol	Undetermined
955	0	0	0	0	2-octaprenyl-6-hydroxyphenol methylase	Ubiquinone and other terpenoid-quinone biosynthesis	Metabolism of cofactors and vitamins	'cpd00017[c] + cpd03445[c] <=> cpd00067[c] + cpd00019[c] + cpd03446[c] '	S-Adenosyl-L-methionine + 2-Octaprenyl-6-hydroxyphenol <=> H+ + S-Adenosyl-homocysteine + 2-Octaprenyl-6-methoxyphenol	2.1.1.64
956	0	0	0	0	UDP-L-rhamnoseflavonol-3-O-D-glucoside L-rhamnosyltransferase	Ubiquinone and other terpenoid-quinone biosynthesis	Metabolism of cofactors and vitamins	'cpd00017[c] + cpd03447[c] <=> cpd00067[c] + cpd00019[c] + cpd03448[c] '	S-Adenosyl-L-methionine + 2-Octaprenyl-6-methoxy-1,4-benzoquinone <=> H+ + S-Adenosyl-homocysteine + 2-Octaprenyl-3-methyl-6-methoxy-1,4-benzoquinone	2.1.1.-
957	0	0	0	0	Undecaprenyl-diphospho-N-acetylmuramoyl-(N-acetylglucosamine)-	Peptidoglycan biosynthesis	Glycan biosynthesis and metabolism	'cpd00002[c] + cpd00013[c] + cpd03487[c] -> cpd00067[c] + cpd00008[c] + cpd00009[c] + cpd03488[c] '	ATP + NH3 + Undecaprenyl-diphospho-N-acetylmuramoyl-(N-acetylglucosamine)-L-alanyl-D-glutamyl-L-lysyl-D-alanyl-D-alanine -> H+ + ADP + Phosphate + Undecaprenyl-diphospho-N-acetylmuramoyl-(N-acetylglucosamine)-L-alanyl-D-glutaminyl-L-lysyl-D-alanyl-D-alanine	6.3.1.2
958	0	0	0	0	Undecaprenyl-diphospho-N-acetylmuramoyl-(N-acetylglucosamine)-	Peptidoglycan biosynthesis	Glycan biosynthesis and metabolism	'cpd00002[c] + cpd00013[c] + cpd03491[c] -> cpd00067[c] + cpd00008[c] + cpd00009[c] + cpd03492[c] '	ATP + NH3 + Undecaprenyl-diphospho-N-acetylmuramoyl-(N-acetylglucosamine)-L-alanyl-gamma-D-glutamyl-L-lysyl-D-alanyl-D-alanine -> H+ + ADP + Phosphate + Undecaprenyl-diphospho-N-acetylmuramoyl-(N-acetylglucosamine)-L-alanyl-D-isoglutaminyl-L-lysyl-D-alanyl-D-alanine	6.3.1.2
959	0.611683	0.611683	0.610709	0.610709	UDP-N-acetylglucosamine-N-acetylmuramyl-(pentapeptide)pyrophosphoryl-undecaprenol N-acetylglucosamine transferase	Peptidoglycan biosynthesis	Glycan biosynthesis and metabolism	'cpd00037[c] + cpd03494[c] <=> cpd00014[c] + cpd03495[c] '	UDP-N-acetylglucosamine + Undecaprenyl-diphospho-N-acetylmuramoyl-L-alanyl-D-glutamyl-meso-2-6-diaminopimeloyl-D-alanyl-D-alanine <=> UDP + Undecaprenyl-diphospho-N-acetylmuramoyl-N-acetylglucosamine-L-ala-D-glu-meso-2-6-diaminopimeloyl-D-ala-D-ala	2.4.1.227
960	0	0	0	0	Undecaprenyl-diphospho-N-acetylmuramoyl-(N-acetylglucosamine)-	Peptidoglycan biosynthesis	Glycan biosynthesis and metabolism	'cpd00002[c] + cpd00013[c] + cpd03495[c] -> cpd00067[c] + cpd00008[c] + cpd00009[c] + cpd03496[c] '	ATP + NH3 + Undecaprenyl-diphospho-N-acetylmuramoyl-N-acetylglucosamine-L-ala-D-glu-meso-2-6-diaminopimeloyl-D-ala-D-ala -> H+ + ADP + Phosphate + Undecaprenyl-diphospho-N-acetylmuramoyl-(N-acetylglucosamine)-L-alanyl-D-glutaminyl-meso-2,6-diaminopimeloyl-D-alanyl-D-alanine	6.3.1.2
961	0	0	0	0	Formamidopyrimidine nucleoside triphosphate 7,8-8,9-dihydrolase	Folate metabolism	Metabolism of cofactors and vitamins	'cpd00001[c] + cpd03518[c] <=> cpd00067[c] + cpd00047[c] + cpd03519[c] '	H2O + Formamidopyrimidine_nucleoside triphosphate <=> H+ + Formate + 2,5-Diaminopyrimidine_nucleoside triphosphate	3.5.4.16
962	0	0	0	0	GTP 7,8-8,9-dihydrolase	Folate metabolism	Metabolism of cofactors and vitamins	'cpd03519[c] <=> cpd03666[c] '	2,5-Diaminopyrimidine_nucleoside triphosphate <=> 2,5-Diamino-6-(5'-triphosphoryl-3',4'-trihydroxy-2'-oxopentyl)-_amino-4-oxopyrimidine	3.5.4.16,6.-.-.-
963	0	0	0	0	N-succinyl-L-glutamate 5-semialdehydeNAD+ oxidoreductase	Arginine and proline metabolism	Amino acid metabolism	'cpd00001[c] + cpd00003[c] + cpd03526[c] -> 2 cpd00067[c] + cpd00004[c] + cpd03525[c] '	H2O + NAD + N-Succinyl-L-glutamate_5-semialdehyde -> 2 H+ + NADH + N-Succinyl-L-glutamate	1.2.1.71
964	0	0	0	0	(S)-3-Hydroxyisobutyryl-CoA hydrolase	Valine, leucine and isoleucine degradation	Amino acid metabolism	'cpd00001[c] + cpd03572[c] -> cpd00067[c] + cpd00010[c] + cpd00876[c] '	H2O + (S)-3-Hydroxyisobutyryl-CoA -> H+ + CoA + 3-Hydroxyisobutyrate	3.1.2.4
965	-1.92364	-1.92364	0	0	(R)-2,3-Dihydroxy-3-methylpentanoateNADP+ oxidoreductase	Valine, leucine and isoleucine biosynthesis	Amino acid metabolism	'cpd00006[c] + cpd02535[c] <=> cpd00067[c] + cpd00005[c] + cpd10162[c] '	NADP + 2,3-Dihydroxy-3-methylvalerate <=> H+ + NADPH + (R)-3-Hydroxy-3-methyl-2-oxopentanoate	1.1.1.86
966	1.92364	1.92364	0	0	(S)-2-Aceto-2-hydroxybutanoateNADP+ oxidoreductase (isomerizing)	Valine, leucine and isoleucine biosynthesis	Amino acid metabolism	'cpd00498[c] <=> cpd10162[c] '	2-Aceto-2-hydroxybutanoate <=> (R)-3-Hydroxy-3-methyl-2-oxopentanoate	1.1.1.86,5.4.99.3
967	1.92364	1.92364	0	0	(R)-2,3-Dihydroxy-3-methylpentanoate hydro-lyase	Valine, leucine and isoleucine biosynthesis	Amino acid metabolism	'cpd02535[c] -> cpd00001[c] + cpd00508[c] '	2,3-Dihydroxy-3-methylvalerate -> H2O + 3MOP	4.2.1.9
968	0.21089	0.21089	0.210554	0.210554	3-deoxy-D-manno-octulosonic acid transferase	Lipopolysaccharide biosynthesis	Glycan biosynthesis and metabolism	'cpd02546[c] + cpd03585[c] <=> cpd00046[c] + cpd03586[c] '	CMP-KDO + KDO-lipid_IV(A) <=> CMP + kdo2-lipid_iva	2.-.-.-
969	0	0	0	0	O-Phospho-4-hydroxy-L-threonine2-oxoglutarate aminotransferase	Vitamin B6 metabolism	Metabolism of cofactors and vitamins	'cpd00024[c] + cpd03607[c] <=> cpd00023[c] + cpd03606[c] '	2-Oxoglutarate + 4-(Phosphonooxy)-threonine <=> L-Glutamate + 2-Oxo-3-hydroxy-4-phosphobutanoate	2.6.1.52
970	0	0	0	0	O-Phospho-4-hydroxy-L-threonine phospho-lyase (adding water)	Vitamin B6 metabolism	Metabolism of cofactors and vitamins	'cpd00001[c] + cpd03607[c] -> cpd00067[c] + cpd00009[c] + cpd03608[c] '	H2O + 4-(Phosphonooxy)-threonine -> H+ + Phosphate + 4-Hydroxy-L-threonine	4.2.3.1
971	0	0	0	0	2,3-Cyclic GMP 3-nucleotidohydrolase	Purine metabolism	Nucleotide metabolism	'cpd00001[c] + cpd03702[c] -> cpd03701[c] '	H2O + 2',3'-Cyclic_GMP -> Gp	3.1.4.16
972	0	0	0	0	S-Adenosyl-L-methionine1-precorrin-6Y C5,15-methyltransferase	Porphyrin and chlorophyll metabolism	Metabolism of cofactors and vitamins	'2 cpd00017[c] + cpd03760[c] <=> 2 cpd00067[c] + cpd00011[c] + 2 cpd00019[c] + cpd03835[c] '	2 S-Adenosyl-L-methionine + Precorrin_6B <=> 2 H+ + CO2 + 2 S-Adenosyl-homocysteine + Precorrin_8	2.1.1.132
973	0	0	0	0	precorrin-6YNADP+ oxidoreductase	Porphyrin and chlorophyll metabolism	Metabolism of cofactors and vitamins	'cpd00006[c] + cpd03760[c] <=> cpd00067[c] + cpd00005[c] + cpd03761[c] '	NADP + Precorrin_6B <=> H+ + NADPH + Precorrin_6A	1.3.1.54
974	0.843562	0.843562	0.842218	0.842218	ADP-D-glycero-D-manno-heptose 6-epimerase	Lipopolysaccharide biosynthesis	Glycan biosynthesis and metabolism	'cpd03830[c] <=> cpd03831[c] '	ADP-D-glycero-D-manno-heptose <=> ADP-L-glycero-D-manno-heptose	5.1.3.20
975	0	0	0	0	Precorrin 8X 11,12-methylmutase	Porphyrin and chlorophyll metabolism	Metabolism of cofactors and vitamins	'cpd00067[c] + cpd03835[c] <=> cpd03832[c] '	H+ + Precorrin_8 <=> Hydrogenobyrinate	5.4.1.2
976	0	0	0	0	S-Adenosyl-L-methionineprecorrin-3B C17-methyltransferase	Porphyrin and chlorophyll metabolism	Metabolism of cofactors and vitamins	'cpd00017[c] + cpd03833[c] <=> 2 cpd00067[c] + cpd00019[c] + cpd03834[c] '	S-Adenosyl-L-methionine + Precorrin_3B <=> 2 H+ + S-Adenosyl-homocysteine + Precorrin_4	2.1.1.131
977	0	0	0	0	S-adenosyl-L-methionineprecorrin-4 C11 methyltransferase	Porphyrin and chlorophyll metabolism	Metabolism of cofactors and vitamins	'cpd00017[c] + cpd03834[c] <=> cpd00067[c] + cpd00019[c] + cpd03839[c] '	S-Adenosyl-L-methionine + Precorrin_4 <=> H+ + S-Adenosyl-homocysteine + Precorrin_5	2.1.1.133
978	0	0	0	0	ATPcob(I)yrinic acid-a,c-diamide Cobeta-adenosyltransferase	Porphyrin and chlorophyll metabolism	Metabolism of cofactors and vitamins	'cpd00002[c] + cpd03915[c] <=> cpd00421[c] + cpd03916[c] '	ATP + Cob(I)yrinate_diamide <=> Triphosphate + Adenosyl_cobyrinate diamide	2.5.1.17
979	0	0	0	0	Adenosylcobalamin 5-phosphate synthase	Porphyrin and chlorophyll metabolism	Metabolism of cofactors and vitamins	'cpd03423[c] + cpd03920[c] <=> cpd00126[c] + cpd00166[c] '	alpha-Ribazole + Adenosylcobinamide-GDP <=> GMP + Calomide	2.7.8.26
980	0	0	0	0	adenosylcobyric acid synthase (glutamine-hydrolysing)	Porphyrin and chlorophyll metabolism	Metabolism of cofactors and vitamins	'4 cpd00001[c] + 4 cpd00002[c] + 4 cpd00053[c] + cpd03916[c] <=> 4 cpd00067[c] + 4 cpd00008[c] + 4 cpd00009[c] + 4 cpd00023[c] + cpd03917[c] '	4 H2O + 4 ATP + 4 L-Glutamine + Adenosyl_cobyrinate diamide <=> 4 H+ + 4 ADP + 4 Phosphate + 4 L-Glutamate + Adenosylcobyric_acid	6.3.5.10
981	0	0	0	0	Taurine, 2-oxoglutarateO2 oxidoreductase (sulfite-forming)	Taurine and hypotaurine metabolism	Metabolism of other amino acids	'cpd00024[c] + cpd00007[c] + cpd00210[c] -> cpd00011[c] + cpd00036[c] + cpd00081[c] + cpd04122[c] '	2-Oxoglutarate + O2 + Taurine -> CO2 + Succinate + Sulfite + Aminoacetaldehyde	1.14.11.17
982	1.64515	1.64515	1.64253	1.64253	Acetyl-CoAD-glucosamine-1-phosphate N-acetyltransferase	Amino sugar and nucleotide sugar metabolism	Carbohydrate metabolism	'cpd00022[c] + cpd03671[c] -> cpd00067[c] + cpd00010[c] + cpd02611[c] '	Acetyl-CoA + D-Glucosamine1-phosphate -> H+ + CoA + N-Acetyl-D-glucosamine1-phosphate	2.3.1.157,2.3.1.4
983	0	0	0	0	AMID5	Styrene degradation	Styrene degradation	'cpd00001[c] + cpd01150[c] -> cpd00013[c] + cpd00400[c] '	H2O + Acrylamide -> NH3 + Acrylate	3.5.1.4
984	0	0	0	0	4-amino-4-deoxychorismate pyruvate-lyase	Folate metabolism	Metabolism of cofactors and vitamins	'cpd08210[c] -> cpd00067[c] + cpd00020[c] + cpd00443[c] '	ADC -> H+ + Pyruvate + ABEE	4.1.3.38
985	0	0	0	0	Farnesyl diphosphateIsopentenyl diphosphate farnesyl transferase	Terpenoid biosynthesis	Metabolism of terpenoids and polyketides	'cpd00113[c] + cpd00350[c] -> cpd00012[c] + cpd08211[c] '	Isopentenyldiphosphate + Farnesyldiphosphate -> PPi + trans,trans,cis-Geranylgeranyl_diphosphate	2.5.1.-
986	0	0	0	0	Acylamide aminohydrolase	Benzoate degradation	Xenobiotics biodegradation and metabolism	'cpd00001[c] + cpd06707[c] -> cpd00013[c] + cpd00153[c] '	H2O + Benzamide -> NH3 + Benzoate	3.5.1.4
987	9.58602	9.58602	0	0	D-arabinitolNAD 4-oxidoreductase	Pentose and glucuronate interconversions	Carbohydrate metabolism	'cpd00003[c] + cpd01307[c] <=> cpd00067[c] + cpd00004[c] + cpd00259[c] '	NAD + D-Lyxitol <=> H+ + NADH + D-Lyxulose	1.1.1.11
988	0	0	51.5519	51.5519	2-dehydro-3-deoxy-D-gluconate-6-phosphate	Pentose phosphate pathway	Carbohydrate metabolism	'cpd02711[c] -> cpd00020[c] + cpd00102[c] '	2-Keto-3-deoxy-6-phosphogluconate -> Pyruvate + Glyceraldehyde3-phosphate	4.1.2.14
989	0	0	0	0	D-mannonate hydro-lyase	Pentose and glucuronate interconversions	Carbohydrate metabolism	'cpd00403[c] -> cpd00001[c] + cpd00176[c] '	D-Mannonate -> H2O + 2-keto-3-deoxygluconate	4.2.1.8
990	0	0	0	0	D-sorbitol-6-phosphateNAD 2-oxidoreductase	Fructose and mannose metabolism	Carbohydrate metabolism	'cpd00003[c] + cpd00804[c] <=> cpd00067[c] + cpd00004[c] + cpd00072[c] '	NAD + Sorbitol_6-phosphate <=> H+ + NADH + D-fructose-6-phosphate
991	0	0	10	10	D-galactarate hydro-lyase	Ascorbate and aldarate metabolism	Carbohydrate metabolism	'cpd00652[c] -> cpd00001[c] + cpd00515[c] '	D-Mucic_acid -> H2O + 5-Dehydro-4-deoxy-D-glucarate	4.2.1.42
992	0	0	0	0	trans-hexaprenyltranstransferase	Biosynthesis of steroids	Lipid metabolism	'cpd00113[c] + cpd00906[c] -> cpd00012[c] + cpd02590[c] '	Isopentenyldiphosphate + all-trans-Hexaprenyl_diphosphate -> PPi + all-trans-Heptaprenyl_diphosphate	2.5.1.30
993	0	0	0	0	PPTT	Biosynthesis of steroids	Lipid metabolism	'cpd00113[c] + cpd02591[c] -> cpd00012[c] + cpd00906[c] '	Isopentenyldiphosphate + pendp -> PPi + all-trans-Hexaprenyl_diphosphate	2.5.1.33
994	0	0	0	0	Hydroxybenzoate octaprenyltransferase	Ubiquinone and other terpenoid-quinone biosynthesis	Metabolism of cofactors and vitamins	'cpd00136[c] + cpd02557[c] -> cpd00012[c] + cpd03443[c] '	4-Hydroxybenzoate + Farnesylfarnesylgeraniol -> PPi + 3-Octaprenyl-4-hydroxybenzoate	2.5.1.-
995	0	0	0	0	benzoate 1,2-dioxygenase	Benzoate degradation	Xenobiotics biodegradation and metabolism	'cpd00067[c] + cpd00004[c] + cpd00007[c] + cpd00153[c] -> cpd00003[c] + cpd03762[c] '	H+ + NADH + O2 + Benzoate -> NAD + cis-1,2-dihydroxybenzoate	1.14.12.10
996	0	0	0	0	benzoate 1,2-dioxygenase (NADP)	Benzoate degradation	Xenobiotics biodegradation and metabolism	'cpd00067[c] + cpd00005[c] + cpd00007[c] + cpd00153[c] -> cpd00006[c] + cpd03762[c] '	H+ + O2 + NADPH + Benzoate -> NADP + cis-1,2-dihydroxybenzoate	1.14.12.10
997	0.611683	0.611683	0.610709	0.610709	Undecaprenyl-diphosphate phosphohydrolase	Peptidoglycan biosynthesis	Glycan biosynthesis and metabolism	'cpd00001[c] + cpd02229[c] -> cpd00067[c] + cpd00009[c] + cpd00286[c] '	H2O + Bactoprenyl_diphosphate -> H+ + Phosphate + Undecaprenylphosphate	3.6.1.27
998	0	0	0	0	UDPMurAc(oyl-L-Ala-D-gamma-Glu-L-Lys-D-Ala-D-Ala)undecaprenyl-	Peptidoglycan biosynthesis	Glycan biosynthesis and metabolism	'cpd00286[c] + cpd02862[c] <=> cpd00091[c] + cpd02948[c] '	UDP-N-acetylmuramoyl-L-alanyl-D-glutamyl-6-carboxy-L-lysyl-D-alanyl-_D-alanine + Undecaprenylphosphate <=> UMP + Undecaprenyl-diphospho-N-acetylmuramoyl-L-alanyl-D-glutamyl-meso-2-6-diaminopimeloyl-D-alanyl-D-alanine	2.7.8.13
999	0.611683	0.611683	0.610709	0.610709	UDPMurAc(oyl-L-Ala-D-gamma-Glu-L-Lys-D-Ala-D-Ala)undecaprenyl-	Peptidoglycan biosynthesis	Glycan biosynthesis and metabolism	'cpd02968[c] + cpd00286[c] <=> cpd00091[c] + cpd03494[c] '	Undecaprenylphosphate + UDPMurAc(oyl-L-Ala-D-gamma-Glu-L-Lys-D-Ala-D-Ala) <=> UMP + MurAc(oyl-L-Ala-D-gamma-Glu-L-Lys-D-Ala-D-Ala)-diphospho-_undecaprenol	2.7.8.13
1000	0	0	0	0	rxn03906	Naphthalene and anthracene degradation	Xenobiotics biodegradation and metabolism	'2 cpd00067[c] + cpd00004[c] + cpd00007[c] + cpd02045[c] -> cpd00001[c] + cpd00003[c] + cpd00011[c] + cpd01932[c] '	2 H+ + NADH + O2 + 1-Hydroxy-2-naphthoate -> H2O + NAD + CO2 + 1,2-Naphthalenediol	1.14.13.1
1001	0	0	0	0	CTP 2-C-Methyl-D-erythritol 4-phosphate cytidylyltransferase	Biosynthesis of steroids	Lipid metabolism	'cpd00052[c] + cpd08286[c] <=> cpd00012[c] + cpd08287[c] '	CTP + 2-C-methyl-D-erythritol4-phosphate <=> PPi + 4-cytidine5-diphospho-2-C-methyl-D-erythritol	2.7.7.60
1002	0	0	0	0	ATP 4-(Cytidine 5-diphospho)-2-C-methyl-D-erythritol	Biosynthesis of steroids	Lipid metabolism	'cpd00002[c] + cpd08287[c] <=> cpd00008[c] + cpd08288[c] '	ATP + 4-cytidine5-diphospho-2-C-methyl-D-erythritol <=> ADP + 2-phospho-4-cytidine5-diphospho-2-C-methyl-D-erythritol	2.7.1.148
1003	0	0	0	0	1-Deoxy-D-xylulose-5-phosphate pyruvate-lyase (carboxylating)	Biosynthesis of steroids	Lipid metabolism	'cpd00067[c] + cpd00020[c] + cpd00102[c] -> cpd00011[c] + cpd08289[c] '	H+ + Pyruvate + Glyceraldehyde3-phosphate -> CO2 + 1-deoxy-D-xylulose5-phosphate	2.2.1.7
1004	0	0	0	0	2-Phospho-4-(cytidine 5-diphospho)-2-C-methyl-D-erythritol	Biosynthesis of steroids	Lipid metabolism	'cpd08288[c] <=> cpd00046[c] + cpd08301[c] '	2-phospho-4-cytidine5-diphospho-2-C-methyl-D-erythritol <=> CMP + 2-C-methyl-D-erythritol2-4-cyclodiphosphate	4.6.1.12
1005	0.843562	0.843562	0.842218	0.842218	D-glycero-D-manno-hepose 1-phosphate adenyltransferase	Lipopolysaccharide biosynthesis	Glycan biosynthesis and metabolism	'cpd00002[c] + cpd04920[c] <=> cpd00012[c] + cpd03830[c] '	ATP + D-Glycero-D-manno-heptose1-phosphate <=> PPi + ADP-D-glycero-D-manno-heptose	2.7.-.-,2.7.7.-
1006	0.843562	0.843562	0.842218	0.842218	sedoheptulose 7-phosphate isomerase	Lipopolysaccharide biosynthesis	Glycan biosynthesis and metabolism	'cpd00238[c] <=> cpd04918[c] '	Sedoheptulose7-phosphate <=> D-Glycero-D-manno-heptose7-phosphate	5.-.-.-
1007	0.843562	0.843562	0.842218	0.842218	D-glycero-D-manno-heptose 7-phosphate kinase	Lipopolysaccharide biosynthesis	Glycan biosynthesis and metabolism	'cpd00002[c] + cpd04918[c] <=> cpd00008[c] + cpd08316[c] '	ATP + D-Glycero-D-manno-heptose7-phosphate <=> ADP + D-Glycero-D-manno-heptose1-7-bisphosphate	2.7.-.-,2.7.1.-
1008	0.843562	0.843562	0.842218	0.842218	D-glycero-D-manno-heptose 1,7-bisphosphate phosphatase	Lipopolysaccharide biosynthesis	Glycan biosynthesis and metabolism	'cpd00001[c] + cpd08316[c] -> cpd00067[c] + cpd00009[c] + cpd04920[c] '	H2O + D-Glycero-D-manno-heptose1-7-bisphosphate -> H+ + Phosphate + D-Glycero-D-manno-heptose1-phosphate	3.1.-.-
1009	0	0	0	0	3D-(3,5/4)-Trihydroxycyclohexane-1,2-dione acylhydrolase (decyclizing)	Inositol phosphate metabolism	Carbohydrate metabolism	'cpd00001[c] + cpd02631[c] -> cpd00067[c] + cpd04242[c] '	H2O + DKDI -> H+ + DKH	3.7.1.-
1010	0	0	0	0	ATP5-dehydro-2-deoxy-D-gluconate 6-phosphotransferase	Inositol phosphate metabolism	Carbohydrate metabolism	'cpd00002[c] + cpd04242[c] -> cpd00008[c] + cpd02721[c] '	ATP + DKH -> ADP + DKHP	2.7.1.92
1011	0	0	0	0	UDP-N-acetylglucosamine-N-acetylmuramyl-(pentapeptide)pyrophosphoryl-undecaprenol N-acetylglucosamine transferase	Peptidoglycan biosynthesis	Glycan biosynthesis and metabolism	'cpd00037[c] + cpd02948[c] <=> cpd00014[c] + cpd03491[c] '	UDP-N-acetylglucosamine + MurAc(oyl-L-Ala-D-gamma-Glu-L-Lys-D-Ala-D-Ala)-diphospho-_undecaprenol <=> UDP + Undecaprenyl-diphospho-N-acetylmuramoyl-(N-acetylglucosamine)-L-alanyl-gamma-D-glutamyl-L-lysyl-D-alanyl-D-alanine	2.4.1.227
1012	0	0	0	0	NAD-dependent threonine 4-phosphate dehydrogenase	Vitamin B6 metabolism	Metabolism of cofactors and vitamins	'cpd00003[c] + cpd03607[c] <=> cpd00067[c] + cpd00004[c] + cpd04539[c] '	NAD + 4-(Phosphonooxy)-threonine <=> H+ + NADH + 2-Amino-3-oxo-4-phosphonooxybutyrate	1.1.1.262
1013	0	0	0	0	1-Deoxy-D-xylulose-5-phosphate isomeroreductase	Biosynthesis of steroids	Lipid metabolism	'cpd00006[c] + cpd08286[c] <=> cpd00067[c] + cpd00005[c] + cpd08289[c] '	NADP + 2-C-methyl-D-erythritol4-phosphate <=> H+ + NADPH + 1-deoxy-D-xylulose5-phosphate	1.1.1.267
1014	0	0	0	0	FMNH2NAD+ oxidoreductase	Riboflavin metabolism	Metabolism of cofactors and vitamins	'cpd00067[c] + cpd00004[c] + cpd00050[c] -> cpd00003[c] + cpd01270[c] '	H+ + NADH + FMN -> NAD + FMNH2	1.5.1.29
1015	0	0	0	0	FMNH2NADP+ oxidoreductase	Riboflavin metabolism	Metabolism of cofactors and vitamins	'cpd00067[c] + cpd00005[c] + cpd00050[c] -> cpd00006[c] + cpd01270[c] '	H+ + NADPH + FMN -> NADP + FMNH2	1.5.1.29
1016	0	0	0	0	nitric oxide, NAD(P)H2oxygen oxidoreductase	Riboflavin metabolism	Metabolism of cofactors and vitamins	'cpd00004[c] + 2 cpd00007[c] + 2 cpd00418[c] -> cpd00067[c] + cpd00003[c] + 2 cpd00209[c] '	NADH + 2 O2 + 2 NO -> H+ + NAD + 2 Nitrate	1.14.12.17
1017	0	0	0	0	nitric oxide, NADPH2oxygen oxidoreductase	Riboflavin metabolism	Metabolism of cofactors and vitamins	'cpd00005[c] + 2 cpd00007[c] + 2 cpd00418[c] -> cpd00067[c] + cpd00006[c] + 2 cpd00209[c] '	2 O2 + NADPH + 2 NO -> H+ + NADP + 2 Nitrate	1.14.12.17
1018	0	0	0	0	sirohydrochlorin cobalt-lyase	Porphyrin and chlorophyll metabolism	Metabolism of cofactors and vitamins	'2 cpd00067[c] + cpd03426[c] + cpd00149[c] <=> cpd08368[c] '	2 H+ + Sirohydrochlorin + Co2+ <=> Cobalt-precorrin_2	4.99.1.3
1019	0	0	0	0	S-adenosyl-L-methioninecobalt-factor-II C20-methyltransferase	Porphyrin and chlorophyll metabolism	Metabolism of cofactors and vitamins	'cpd00017[c] + cpd08368[c] <=> cpd00067[c] + cpd00019[c] + cpd08369[c] '	S-Adenosyl-L-methionine + Cobalt-precorrin_2 <=> H+ + S-Adenosyl-homocysteine + Cobalt-precorrin_3	2.1.1.151
1020	0	0	0	0	precorrin-3B C17-methyltransferase	Porphyrin and chlorophyll metabolism	Metabolism of cofactors and vitamins	'cpd00017[c] + cpd08369[c] <=> cpd00067[c] + cpd00019[c] + cpd08370[c] '	S-Adenosyl-L-methionine + Cobalt-precorrin_3 <=> H+ + S-Adenosyl-homocysteine + Cobalt-precorrin_4	2.1.1.131
1021	0	0	0	0	cobalt-precorrin-4 methyltransferase	Porphyrin and chlorophyll metabolism	Metabolism of cofactors and vitamins	'cpd00017[c] + cpd08370[c] <=> cpd00019[c] + cpd08371[c] '	S-Adenosyl-L-methionine + Cobalt-precorrin_4 <=> S-Adenosyl-homocysteine + Cobalt-precorrin_5	2.1.1.133
1022	0	0	0	0	precorrin-6A reductase	Porphyrin and chlorophyll metabolism	Metabolism of cofactors and vitamins	'cpd00067[c] + cpd00005[c] + cpd08372[c] <=> cpd00006[c] + cpd08373[c] '	H+ + NADPH + Cobalt-precorrin_6 <=> NADP + Cobalt-precorrin_6B	1.3.1.54
1023	0	0	0	0	precorrin-8X methylmutase	Porphyrin and chlorophyll metabolism	Metabolism of cofactors and vitamins	'cpd08375[c] <=> cpd03421[c] '	Cobalt-precorrin_8 <=> Cobyrinate	5.4.1.2
1024	0	0	0	0	pyridoxine 5-phosphate synthase	Vitamin B6 metabolism	Metabolism of cofactors and vitamins	'cpd08289[c] + cpd08449[c] <=> 2 cpd00001[c] + 2 cpd00067[c] + cpd00009[c] + cpd00478[c] '	1-deoxy-D-xylulose5-phosphate + 3-Amino-2-oxopropyl_phosphate <=> 2 H2O + 2 H+ + Phosphate + Pyridoxine_phosphate	2.6.99.2
1025	0	0	0	0	isopentenyl-diphosphateNAD(P)+ oxidoreductase	Biosynthesis of steroids	Lipid metabolism	'cpd00067[c] + cpd00005[c] + cpd08615[c] -> cpd00001[c] + cpd00006[c] + cpd00113[c] '	H+ + NADPH + 1-Hydroxy-2-methyl-2-butenyl_4-diphosphate -> H2O + NADP + Isopentenyldiphosphate	1.17.1.2
1026	0	0	0	0	rxn04132	None	_	'cpd00001[c] + cpd08625[c] -> cpd00011[c] + cpd01567[c] '	H2O + 5-Hydroxyisourate -> CO2 + (R)-Allantoin	Undetermined
1027	0	0	0	0	rxn04133	None	_	'cpd00001[c] + cpd08625[c] -> cpd00011[c] + cpd01092[c] '	H2O + 5-Hydroxyisourate -> CO2 + Allantoin	Undetermined
1028	0	0	0	0	2-Octaprenyl-3-methyl-6-methoxy-1,4-benzoquinone ,NADPH2oxygen	Ubiquinone and other terpenoid-quinone biosynthesis	Metabolism of cofactors and vitamins	'cpd00005[c] + cpd00007[c] + cpd03448[c] -> cpd00001[c] + cpd00006[c] + cpd03449[c] '	O2 + NADPH + 2-Octaprenyl-3-methyl-6-methoxy-1,4-benzoquinone -> H2O + NADP + 2-Octaprenyl-3-methyl-5-hydroxy-6-methoxy-1,4-benzoquinone	1.14.13.-
1029	0	0	0	0	tartrate dehydrogenase	Glyoxylate and dicarboxylate metabolism	Carbohydrate metabolism	'cpd00003[c] + cpd00666[c] <=> cpd00067[c] + cpd00004[c] + cpd02186[c] '	NAD + Tartrate <=> H+ + NADH + Oxaloglycolate	1.1.1.93
1030	0	0	0	0	adenosylcobyric acid(R)-1-aminopropan-2-yl phosphate ligase	Porphyrin and chlorophyll metabolism	Metabolism of cofactors and vitamins	'cpd00002[c] + cpd03917[c] + cpd02547[c] <=> 2 cpd00067[c] + cpd00008[c] + cpd00009[c] + cpd03919[c] '	ATP + Adenosylcobyric_acid + (R)-1-Aminopropan-2-yl_phosphate <=> 2 H+ + ADP + Phosphate + Adenosyl_cobinamide phosphate	6.3.1.10
1031	0	0	0	0	L-threonine-O-3-phosphate carboxy-lyase	Porphyrin and chlorophyll metabolism	Metabolism of cofactors and vitamins	'cpd00067[c] + cpd08928[c] <=> cpd00011[c] + cpd02547[c] '	H+ + L-Threonine_phosphate <=> CO2 + (R)-1-Aminopropan-2-yl_phosphate	4.1.1.81
1032	0	0	0	0	rxn04456	Purine metabolism	Nucleotide metabolism	'cpd00067[c] + cpd09027[c] -> cpd00011[c] + cpd01092[c] '	H+ + 5-Hydroxy-2-oxo-4-ureido-2,5-dihydro-1H-imidazole-5-carboxylate -> CO2 + Allantoin	Undetermined
1033	0	0	0	0	rxn04457	Purine metabolism	Nucleotide metabolism	'cpd00067[c] + cpd09027[c] -> cpd00011[c] + cpd01567[c] '	H+ + 5-Hydroxy-2-oxo-4-ureido-2,5-dihydro-1H-imidazole-5-carboxylate -> CO2 + (R)-Allantoin	Undetermined
1034	0	0	0	0	rxn04674	Ubiquinone and other terpenoid-quinone biosynthesis	Metabolism of cofactors and vitamins	'cpd00017[c] + cpd09410[c] -> cpd00067[c] + cpd00019[c] + cpd01401[c] '	S-Adenosyl-L-methionine + Demethylphylloquinone -> H+ + S-Adenosyl-homocysteine + Vitamin_K1	2.1.1.-
1035	0	0	0	0	coproporphyrinogen-IIIS-adenosyl-L-methionine	Porphyrin and chlorophyll metabolism	Metabolism of cofactors and vitamins	'2 cpd00017[c] + cpd02083[c] <=> 2 cpd00011[c] + 2 cpd00060[c] + cpd00791[c] + 2 cpd03091[c] '	2 S-Adenosyl-L-methionine + CoproporphyrinogenIII <=> 2 CO2 + 2 L-Methionine + ProtoporphyrinogenIX + 2 5'-Deoxyadenosine	1.3.99.22
1036	0	0	0	0	salicylate,NADHoxygen oxidoreductase	Naphthalene and anthracene degradation	Xenobiotics biodegradation and metabolism	'2 cpd00067[c] + cpd00004[c] + cpd00007[c] + cpd09791[c] -> cpd00001[c] + cpd00003[c] + cpd00011[c] + cpd01871[c] '	2 H+ + NADH + O2 + 3-Methylsalicylate -> H2O + NAD + CO2 + 3-Methylcatechol	1.14.13.1
1037	0	0	0	0	salicylate,NADHoxygen oxidoreductase	Naphthalene and anthracene degradation	Xenobiotics biodegradation and metabolism	'2 cpd00067[c] + cpd00004[c] + cpd00007[c] + cpd09812[c] -> cpd00001[c] + cpd00003[c] + cpd00011[c] + cpd09813[c] '	2 H+ + NADH + O2 + 4-Hydroxymethylsalicylate -> H2O + NAD + CO2 + 4-Hydroxymethylcatechol	1.14.13.1
1038	0	0	0	0	salicylate,NADHoxygen oxidoreductase	Naphthalene and anthracene degradation	Xenobiotics biodegradation and metabolism	'2 cpd00067[c] + cpd00004[c] + cpd00007[c] + cpd09806[c] -> cpd00001[c] + cpd00003[c] + cpd00011[c] + cpd04117[c] '	2 H+ + NADH + O2 + m-Cresotic_acid -> H2O + NAD + CO2 + 4-Methylcatechol	1.14.13.1
1039	0	0	0	0	glycinamide ribonucleotide transformylase	Purine metabolism	Nucleotide metabolism	'cpd00002[c] + cpd00047[c] + cpd02394[c] -> cpd00067[c] + cpd00008[c] + cpd00009[c] + cpd02678[c] '	ATP + Formate + GAR -> H+ + ADP + Phosphate + N-Formyl-GAR	2.1.2.-,Undetermined
1040	0	0	0	0	5-methyltetrahydrofolateNAD+ oxidoreductase	Methionine metabolism	Amino acid metabolism	'cpd00067[c] + cpd00004[c] + cpd00125[c] -> cpd00003[c] + cpd00345[c] '	H+ + NADH + 5-10-Methylenetetrahydrofolate -> NAD + 5-Methyltetrahydrofolate	1.5.1.20
1041	0	0	0	0	L-phenylalanine,tetrahydrobiopterinoxygen	Folate metabolism	Metabolism of cofactors and vitamins	'cpd00007[c] + cpd00066[c] + cpd00233[c] -> cpd00069[c] + cpd03897[c] '	O2 + L-Phenylalanine + Tetrahydrobiopterin -> L-Tyrosine + 4a-Hydroxytetrahydrobiopterin	1.14.16.1
1042	0	0	0	0	dimethyallyl diphosphateNADP+ oxidoreductase	Metabolism of terpenoids and polyketides	Metabolism of terpenoids and polyketides	'cpd00067[c] + cpd00005[c] + cpd08615[c] -> cpd00001[c] + cpd00006[c] + cpd00202[c] '	H+ + NADPH + 1-Hydroxy-2-methyl-2-butenyl_4-diphosphate -> H2O + NADP + DMAPP	1.17.1.2
1043	0	0	0	0	ATPcobinamide Cobeta-adenosyltransferase	Porphyrin and chlorophyll metabolism	Metabolism of cofactors and vitamins	'cpd00002[c] + cpd03422[c] <=> cpd00421[c] + cpd03918[c] '	ATP + Cobinamide <=> Triphosphate + Adenosyl_cobinamide	2.5.1.17
1044	0	0	0	0	prephytoene diphosphategeranylgeranyl-diphosphate	Carotenoid biosynthesis	Metabolism of terpenoids and polyketides	'cpd02168[c] -> cpd00012[c] + cpd03205[c] '	Prephytoene_diphosphate -> PPi + Phytoene	2.5.1.32
1045	0	0	0	0	3,4-Dihydroxy-2-butanone 4-phosphate synthase	Riboflavin metabolism	Metabolism of cofactors and vitamins	'cpd00171[c] -> cpd00067[c] + cpd00047[c] + cpd11225[c] '	D-Ribulose5-phosphate -> H+ + Formate + 3-4-dihydroxy-2-butanone4-phosphate	Undetermined
1046	0	0	0	0	adenosylcobyric acid(R)-1-aminopropan-2-ol ligase (ADP-forming)	Porphyrin and chlorophyll metabolism	Metabolism of cofactors and vitamins	'cpd00002[c] + cpd03917[c] + cpd02039[c] <=> cpd00067[c] + cpd00008[c] + cpd00009[c] + cpd03918[c] '	ATP + Adenosylcobyric_acid + 1-Aminopropan-2-ol <=> H+ + ADP + Phosphate + Adenosyl_cobinamide	6.3.1.10
1047	-62.0038	-62.0038	-416.95	-416.95	carbamate hydro-lyase	Nitrogen metabolism	Energy metabolism	'2 cpd00067[c] + cpd01101[c] <=> cpd00011[c] + cpd00013[c] '	2 H+ + Carbamate <=> CO2 + NH3	4.2.1.104
1048	0	0	0	0	rxn05116	Vitamin B6 metabolism	Metabolism of cofactors and vitamins	'cpd00067[c] + cpd04539[c] -> cpd00011[c] + cpd08449[c] '	H+ + 2-Amino-3-oxo-4-phosphonooxybutyrate -> CO2 + 3-Amino-2-oxopropyl_phosphate	Undetermined
1049	0	0	0	0	gamma-glutamyl-gamma aminobutyric acid dehydrogenase	Arginine and proline metabolism	Amino acid metabolism	'cpd00001[c] + cpd00006[c] + cpd11341[c] <=> 2 cpd00067[c] + cpd00005[c] + cpd11408[c] '	H2O + NADP + gamma-glutamyl-gamma-butyraldehyde <=> 2 H+ + NADPH + gamma-Glutamyl-GABA	1.2.1.-
1050	0	0	0	0	Orthophosphate-ABC transport	Transport	_	'cpd00001[c] + cpd00002[c] + cpd00009[e] -> cpd00067[c] + cpd00008[c] + 2 cpd00009[c] '	H2O + ATP + Phosphate -> H+ + ADP + 2 Phosphate	TC-3.A.1.7,3.A.1.7
1051	0	0	0	0	L-Glutamate-ABC transport	Transport	_	'cpd00001[c] + cpd00002[c] + cpd00023[e] -> cpd00067[c] + cpd00008[c] + cpd00009[c] + cpd00023[c] '	H2O + ATP + L-Glutamate -> H+ + ADP + Phosphate + L-Glutamate	Undetermined
1052	10	10	0	0	D-Glucose-ABC transport	Transport	_	'cpd00001[c] + cpd00002[c] + cpd00027[e] -> cpd00067[c] + cpd00008[c] + cpd00009[c] + cpd00027[c] '	H2O + ATP + D-Glucose -> H+ + ADP + Phosphate + D-Glucose
1053	0	0	0	0	Zinc-ABC transport	Transport	_	'cpd00001[c] + cpd00002[c] + cpd00034[e] -> cpd00067[c] + cpd00008[c] + cpd00009[c] + cpd00034[c] '	H2O + ATP + Zn2+ -> H+ + ADP + Phosphate + Zn2+	TC-3.A.1.15,3.A.1.15
1054	0	0	1.20688	1.20688	L-Lysine-ABC transport	Transport	_	'cpd00001[c] + cpd00002[c] + cpd00039[e] -> cpd00067[c] + cpd00008[c] + cpd00009[c] + cpd00039[c] '	H2O + ATP + L-Lysine -> H+ + ADP + Phosphate + L-Lysine	Undetermined
1055	0	0	0	0	L-Aspartate-ABC transport	Transport	_	'cpd00001[c] + cpd00002[c] + cpd00041[e] -> cpd00067[c] + cpd00008[c] + cpd00009[c] + cpd00041[c] '	H2O + ATP + L-Aspartate -> H+ + ADP + Phosphate + L-Aspartate	Undetermined
1056	0	0	0	0	Sulfate-ABC transport	Transport	_	'cpd00001[c] + cpd00002[c] + cpd00048[e] -> cpd00067[c] + cpd00008[c] + cpd00009[c] + cpd00048[c] '	H2O + ATP + Sulfate -> H+ + ADP + Phosphate + Sulfate	Undetermined
1057	0	0	10	10	L-Glutamine-ABC transport	Transport	_	'cpd00001[c] + cpd00002[c] + cpd00053[e] -> cpd00067[c] + cpd00008[c] + cpd00009[c] + cpd00053[c] '	H2O + ATP + L-Glutamine -> H+ + ADP + Phosphate + L-Glutamine	3.A.1.3
1058	0	0	0	0	L-Ornithine-ABC transport	Transport	_	'cpd00001[c] + cpd00002[c] + cpd00064[e] -> cpd00067[c] + cpd00008[c] + cpd00009[c] + cpd00064[c] '	H2O + ATP + Ornithine -> H+ + ADP + Phosphate + Ornithine	Undetermined
1059	0	0	2.13424	2.13424	sn-Glycerol ABC transport	Transport	_	'cpd00001[c] + cpd00002[c] + cpd00080[e] -> cpd00067[c] + cpd00008[c] + cpd00009[c] + cpd00080[c] '	H2O + ATP + Glycerol-3-phosphate -> H+ + ADP + Phosphate + Glycerol-3-phosphate	Undetermined
1060	0	0	10	10	D-Ribose ABC transport	Transport	_	'cpd00001[c] + cpd00002[c] + cpd00105[e] -> cpd00067[c] + cpd00008[c] + cpd00009[c] + cpd00105[c] '	H2O + ATP + D-Ribose -> H+ + ADP + Phosphate + D-Ribose	3.A.1.2
1061	0	0	0	0	L-Leucine-ABC transport	Transport	_	'cpd00001[c] + cpd00002[c] + cpd00107[e] -> cpd00067[c] + cpd00008[c] + cpd00009[c] + cpd00107[c] '	H2O + ATP + L-Leucine -> H+ + ADP + Phosphate + L-Leucine	Undetermined
1062	0	0	0	0	Putrescine-ABC transport	Transport	_	'cpd00001[c] + cpd00002[c] + cpd00118[e] -> cpd00067[c] + cpd00008[c] + cpd00009[c] + cpd00118[c] '	H2O + ATP + Putrescine -> H+ + ADP + Phosphate + Putrescine	Undetermined
1063	0	0	0	0	L-Histidine-ABC transport	Transport	_	'cpd00001[c] + cpd00002[c] + cpd00119[e] -> cpd00067[c] + cpd00008[c] + cpd00009[c] + cpd00119[c] '	H2O + ATP + L-Histidine -> H+ + ADP + Phosphate + L-Histidine	Undetermined
1064	0	0	0	0	L-Proline-ABC transport	Transport	_	'cpd00001[c] + cpd00002[c] + cpd00129[e] -> cpd00067[c] + cpd00008[c] + cpd00009[c] + cpd00129[c] '	H2O + ATP + L-Proline -> H+ + ADP + Phosphate + L-Proline	Undetermined
1065	0	0	10	10	D-Xylose-ABC transport	Transport	_	'cpd00001[c] + cpd00002[c] + cpd00154[e] -> cpd00067[c] + cpd00008[c] + cpd00009[c] + cpd00154[c] '	H2O + ATP + Xylose -> H+ + ADP + Phosphate + Xylose	Undetermined
1066	0	0	3.36867	3.36867	L-Valine-ABC transport	Transport	_	'cpd00001[c] + cpd00002[c] + cpd00156[e] -> cpd00067[c] + cpd00008[c] + cpd00009[c] + cpd00156[c] '	H2O + ATP + L-Valine -> H+ + ADP + Phosphate + L-Valine	Undetermined
1067	10	10	0	0	Maltose-ABC transport	Transport	_	'cpd00001[c] + cpd00002[c] + cpd00179[e] -> cpd00067[c] + cpd00008[c] + cpd00009[c] + cpd00179[c] '	H2O + ATP + Maltose -> H+ + ADP + Phosphate + Maltose	3.A.1.1
1068	0	0	0	0	Nitrate-ABC transport	Transport	_	'cpd00001[c] + cpd00002[c] + cpd00209[e] -> cpd00067[c] + cpd00008[c] + cpd00009[c] + cpd00209[c] '	H2O + ATP + Nitrate -> H+ + ADP + Phosphate + Nitrate	Undetermined
1069	0	0	0	0	Taurine-ABC transport	Transport	_	'cpd00001[c] + cpd00002[c] + cpd00210[e] -> cpd00067[c] + cpd00008[c] + cpd00009[c] + cpd00210[c] '	H2O + ATP + Taurine -> H+ + ADP + Phosphate + Taurine	3.A.1.17
1070	0	0	10	10	L-Arabinose-ABC transport	Transport	_	'cpd00001[c] + cpd00002[c] + cpd00224[e] -> cpd00067[c] + cpd00008[c] + cpd00009[c] + cpd00224[c] '	H2O + ATP + L-Arabinose -> H+ + ADP + Phosphate + L-Arabinose	3.A.1.2
1071	0	0	0	0	Nickel-ABC transport	Transport	_	'cpd00001[c] + cpd00002[c] + cpd00244[e] -> cpd00067[c] + cpd00008[c] + cpd00009[c] + cpd00244[c] '	H2O + ATP + Ni2+ -> H+ + ADP + Phosphate + Ni2+	Undetermined
1072	0	0	0	0	Spermidine-ABC transport	Transport	_	'cpd00001[c] + cpd00002[c] + cpd00264[e] -> cpd00067[c] + cpd00008[c] + cpd00009[c] + cpd00264[c] '	H2O + ATP + Spermidine -> H+ + ADP + Phosphate + Spermidine	Undetermined
1073	0	0	0	0	Thiosulfate-ABC transport	Transport	_	'cpd00001[c] + cpd00002[c] + cpd00268[e] -> cpd00067[c] + cpd00008[c] + cpd00009[c] + cpd00268[c] '	H2O + ATP + H2S2O3 -> H+ + ADP + Phosphate + H2S2O3	Undetermined
1074	0	0	1.92058	1.92058	L-Isoleucine-ABC transport	Transport	_	'cpd00001[c] + cpd00002[c] + cpd00322[e] -> cpd00067[c] + cpd00008[c] + cpd00009[c] + cpd00322[c] '	H2O + ATP + L-Isoleucine -> H+ + ADP + Phosphate + L-Isoleucine	Undetermined
1075	0	0	0	0	Betaine-ABC transport	Transport	_	'cpd00001[c] + cpd00002[c] + cpd00540[e] -> cpd00067[c] + cpd00008[c] + cpd00009[c] + cpd00540[c] '	H2O + ATP + BET -> H+ + ADP + Phosphate + BET	3.A.1.12
1076	0	0	0	0	D-Methionine-ABC transport	Transport	_	'cpd00001[c] + cpd00002[c] + cpd00637[e] -> cpd00067[c] + cpd00008[c] + cpd00009[c] + cpd00637[c] '	H2O + ATP + D-Methionine -> H+ + ADP + Phosphate + D-Methionine	Undetermined
1077	0	0	0	0	Vitamin ABC transport	Transport	_	'cpd00001[c] + cpd00002[c] + cpd03424[e] -> cpd00067[c] + cpd00008[c] + cpd00009[c] + cpd03424[c] '	H2O + ATP + Vitamin_B12 -> H+ + ADP + Phosphate + Vitamin_B12	Undetermined
1078	0	0	0	0	Ferrichrome ABC transport	Transport	_	'cpd00001[c] + cpd00002[c] + cpd03724[e] -> cpd00067[c] + cpd00008[c] + cpd00009[c] + cpd03724[c] '	H2O + ATP + Ferrichrome -> H+ + ADP + Phosphate + Ferrichrome	Undetermined
1079	0	0	0	0	Fe3+-ABC transport	Transport	_	'cpd00001[c] + cpd00002[c] + cpd10516[e] -> cpd00067[c] + cpd00008[c] + cpd00009[c] + cpd10516[c] '	H2O + ATP + fe3 -> H+ + ADP + Phosphate + fe3	3.6.3.30
1080	3.76839	3.76839	-10	-0.179905	Uracil ion-coupled transport	Transport	_	'cpd00067[e] + cpd00092[e] <=> cpd00067[c] + cpd00092[c] '	H+ + Uracil <=> H+ + Uracil	TC-2.A.40,2.A.40
1081	0.205475	0.205475	10	10	Cytidine ion-coupled transport	Transport	_	'cpd00067[e] + cpd00367[e] <=> cpd00067[c] + cpd00367[c] '	H+ + Cytidine <=> H+ + Cytidine	Undetermined
1082	0	0	-4.84119	-4.84119	Uridine ion-coupled transport	Transport	_	'cpd00067[e] + cpd00249[e] <=> cpd00067[c] + cpd00249[c] '	H+ + Uridine <=> H+ + Uridine	Undetermined
1083	0	0	0	0	Thymidine ion-coupled transport	Transport	_	'cpd00067[e] + cpd00184[e] <=> cpd00067[c] + cpd00184[c] '	H+ + Thymidine <=> H+ + Thymidine	Undetermined
1084	-6.50216	-6.50216	-8.68339	1.13671	Hypoxanthine ion-coupled transport	Transport	_	'cpd00067[e] + cpd00226[e] <=> cpd00067[c] + cpd00226[c] '	H+ + HYXN <=> H+ + HYXN	Undetermined
1085	10	10	2.72083	2.72083	Xanthine ion-coupled transport	Transport	_	'cpd00067[e] + cpd00309[e] <=> cpd00067[c] + cpd00309[c] '	H+ + XAN <=> H+ + XAN	TC-2.A.40,2.A.40
1086	0	0	-11.0114	-1.19128	Deoxycytidine ion-coupled transport	Transport	_	'cpd00067[e] + cpd00654[e] <=> cpd00067[c] + cpd00654[c] '	H+ + Deoxycytidine <=> H+ + Deoxycytidine	Undetermined
1087	0	0	0	0	Potassium uptake	Transport	_	'cpd00205[e] <=> cpd00205[c] '	K+ <=> K+	1.A.1
1088	-667.508	1000	-670.122	1000	Proton sodium antiport	Transport	_	'cpd00067[c] + cpd00971[e] <=> cpd00067[e] + cpd00971[c] '	H+ + Na+ <=> H+ + Na+	Undetermined
1089	-191.897	-120.917	10	10	Sodium-alanine symporter	Transport	_	'cpd00035[e] + cpd00971[e] <=> cpd00035[c] + cpd00971[c] '	L-Alanine + Na+ <=> L-Alanine + Na+	Undetermined
1090	0	0	0	0	L-Methionine ABC transport	Transport	_	'cpd00001[c] + cpd00002[c] + cpd00060[e] -> cpd00067[c] + cpd00008[c] + cpd00009[c] + cpd00060[c] '	H2O + ATP + L-Methionine -> H+ + ADP + Phosphate + L-Methionine	Undetermined
1091	0	0	10	10	D-Glucose transport via PEP:Pyr PTS	Transport	_	'cpd00027[e] + cpd00061[c] -> cpd00020[c] + cpd00079[c] '	D-Glucose + Phosphoenolpyruvate -> Pyruvate + D-glucose-6-phosphate
1092	0	0	0	0	NCAIR synthetase and NCAIR mutase	Purine metabolism	Nucleotide metabolism	'cpd00002[c] + cpd00242[c] + cpd02140[c] <=> cpd00067[c] + cpd00008[c] + cpd00009[c] + cpd02893[c] '	ATP + bicarbonate + AIR <=> H+ + ADP + Phosphate + 5'-Phosphoribosyl-4-carboxy-5-aminoimidazole	Undetermined
1093	0	0	0	0	Ribonucleotide reductase ADP	Purine metabolism	Nucleotide metabolism	'cpd00008[c] + cpd11421[c] <=> cpd00001[c] + cpd00177[c] + cpd11420[c] '	ADP + trdrd <=> H2O + dADP + trdox	1.17.4.1
1094	0	0	0.365264	0.365264	Ribonucleotide reductase GDP	Purine metabolism	Nucleotide metabolism	'cpd00031[c] + cpd11421[c] <=> cpd00001[c] + cpd00295[c] + cpd11420[c] '	GDP + trdrd <=> H2O + dGDP + trdox	1.17.4.1
1095	0	0	0	0	adenosine 3,5-bisphosphate,sulfiteoxidized-thioredoxin oxidoreductase	Sulfur metabolism	Sulfur metabolism	'cpd00044[c] + cpd11421[c] <=> cpd00081[c] + cpd11420[c] + cpd00045[c] '	3-phosphoadenylylsulfate + trdrd <=> Sulfite + trdox + Adenosine_3-5-bisphosphate	1.8.4.8
1096	0	0	0	0	FACOAL140(ISO)	Fatty acid metabolism	Lipid metabolism	'cpd00002[c] + cpd00067[c] + cpd00010[c] + cpd11430[c] <=> cpd00012[c] + cpd00018[c] + cpd11435[c] '	ATP + H+ + CoA + fa1 <=> PPi + AMP + fa1coa	6.2.1.3
1097	0	0	0	0	FACOAL150(anteiso)	Fatty acid metabolism	Lipid metabolism	'cpd00002[c] + cpd00067[c] + cpd00010[c] + cpd11438[c] <=> cpd00012[c] + cpd00018[c] + cpd11439[c] '	ATP + H+ + CoA + fa4 <=> PPi + AMP + fa4coa	6.2.1.3
1098	0	0	0	0	FACOAL150(ISO)	Fatty acid metabolism	Lipid metabolism	'cpd00002[c] + cpd00067[c] + cpd00010[c] + cpd11436[c] <=> cpd00012[c] + cpd00018[c] + cpd11437[c] '	ATP + H+ + CoA + fa3 <=> PPi + AMP + fa3coa	6.2.1.3
1099	0	0	0	0	FACOAL160(ISO)	Fatty acid metabolism	Lipid metabolism	'cpd00002[c] + cpd00067[c] + cpd00010[c] + cpd11440[c] <=> cpd00012[c] + cpd00018[c] + cpd11441[c] '	ATP + H+ + CoA + fa6 <=> PPi + AMP + fa6coa	6.2.1.3
1100	0	0	0	0	FACOAL170(anteiso)	Fatty acid metabolism	Lipid metabolism	'cpd00002[c] + cpd00067[c] + cpd00010[c] + cpd11433[c] <=> cpd00012[c] + cpd00018[c] + cpd11434[c] '	ATP + H+ + CoA + fa12 <=> PPi + AMP + fa12coa	6.2.1.3
1101	0	0	0	0	FACOAL170(ISO)	Fatty acid metabolism	Lipid metabolism	'cpd00002[c] + cpd00067[c] + cpd00010[c] + cpd11431[c] <=> cpd00012[c] + cpd00018[c] + cpd11432[c] '	ATP + H+ + CoA + fa11 <=> PPi + AMP + fa11coa	6.2.1.3
1102	0	0	0	0	APSPTi	Sulfur metabolism	Sulfur metabolism	'cpd00193[c] + cpd11421[c] <=> cpd00081[c] + cpd00018[c] + cpd11420[c] '	APS + trdrd <=> Sulfite + AMP + trdox	1.8.4.10
1103	0	0	0	0	GGTT	Metabolism of terpenoids and polyketides	Metabolism of terpenoids and polyketides	'cpd00113[c] + cpd00289[c] -> cpd00012[c] + cpd02591[c] '	Isopentenyldiphosphate + Geranylgeranyl_diphosphate -> PPi + pendp	Undetermined
1104	0.546039	0.546039	2.10172	2.10172	TRDR	Pyrimidine metabolism	Nucleotide metabolism	'cpd00067[c] + cpd00005[c] + cpd11420[c] <=> cpd00006[c] + cpd11421[c] '	H+ + NADPH + trdox <=> NADP + trdrd	1.6.4.5,1.8.1.9
1105	0	0	0	0	MECDPDH	Metabolism of terpenoids and polyketides	Metabolism of terpenoids and polyketides	'cpd00067[c] + cpd00004[c] + cpd08301[c] <=> cpd00001[c] + cpd00003[c] + cpd08615[c] '	H+ + NADH + 2-C-methyl-D-erythritol2-4-cyclodiphosphate <=> H2O + NAD + 1-Hydroxy-2-methyl-2-butenyl_4-diphosphate	Undetermined
1106	10	10	10	10	GLUt2	Transport	_	'cpd00023[e] + cpd00067[e] <=> cpd00067[c] + cpd00023[c] '	L-Glutamate + H+ <=> H+ + L-Glutamate
1107	1.01679	1.01679	10	10	HISt2	Transport	_	'cpd00067[e] + cpd00119[e] <=> cpd00067[c] + cpd00119[c] '	H+ + L-Histidine <=> H+ + L-Histidine
1108	1.0478	1.0478	-8.95387	-0.216578	TYRt6	Transport	_	'cpd00067[e] + cpd00069[e] <=> cpd00067[c] + cpd00069[c] '	H+ + L-Tyrosine <=> H+ + L-Tyrosine	TC-2.A.3.1,2.A.3.1
1109	0	0	0	0	LYSt3r	Transport	_	'cpd00067[e] + cpd00039[c] -> cpd00067[c] + cpd00039[e] '	H+ + L-Lysine -> H+ + L-Lysine	Undetermined
1110	1.56135	1.56135	-8.44113	0.296158	PHEt6	Transport	_	'cpd00066[e] + cpd00067[e] <=> cpd00067[c] + cpd00066[c] '	L-Phenylalanine + H+ <=> H+ + L-Phenylalanine	TC-2.A.3.1,2.A.3.1
1111	3.08197	3.08197	10	10	SERt2	Transport	_	'cpd00054[e] + cpd00067[e] <=> cpd00067[c] + cpd00054[c] '	L-Serine + H+ <=> H+ + L-Serine
1112	-16.7544	-16.7544	-27.8248	-27.8248	PIt6	Transport	_	'cpd00009[e] + cpd00067[e] <=> cpd00067[c] + cpd00009[c] '	Phosphate + H+ <=> H+ + Phosphate	TC-2.A.20,2.A.20
1113	0	0	0	0	ZN2t4	Transport	_	'cpd00067[e] + cpd00205[e] + cpd00034[c] <=> cpd00067[c] + cpd00034[e] + cpd00205[c] '	H+ + K+ + Zn2+ <=> H+ + Zn2+ + K+	Undetermined
1114	-9.86862	-9.86862	-1.13671	-1.13671	INSt2r	Transport	_	'cpd00067[e] + cpd00246[e] <=> cpd00067[c] + cpd00246[c] '	H+ + Inosine <=> H+ + Inosine	Undetermined
1115	0.180192	0.180192	0.179905	10	DADNt2	Transport	_	'cpd00067[e] + cpd00438[e] <=> cpd00067[c] + cpd00438[c] '	H+ + Deoxyadenosine <=> H+ + Deoxyadenosine	Undetermined
1116	10	10	1.26788	1.26788	ADNt2r	Transport	_	'cpd00067[e] + cpd00182[e] <=> cpd00067[c] + cpd00182[c] '	H+ + Adenosine <=> H+ + Adenosine	Undetermined
1117	-50.7168	-50.7168	-61.9627	-61.9627	H2Ot5	Transport	_	'cpd00001[e] <=> cpd00001[c] '	H2O <=> H2O	Undetermined
1118	5.46181	5.46181	5.45311	5.45311	(3R)-3-Hydroxybutanoyl-[acyl-carrier-protein] hydro-lyase	Fatty acid biosynthesis	Lipid metabolism	'cpd11478[c] <=> cpd00001[c] + cpd11465[c] '	(R)-3-Hydroxybutanoyl-[acyl-carrier_protein] <=> H2O + But-2-enoyl-[acyl-carrier_protein]	4.2.1.58
1119	5.46181	5.46181	5.45311	5.45311	(3R)-3-Hydroxybutanoyl-[acyl-carrier-protein] hydro-lyase	Fatty acid biosynthesis	Lipid metabolism	'cpd11479[c] <=> cpd00001[c] + cpd11473[c] '	D-3-Hydroxyhexanoyl-[acp] <=> H2O + (2E)-Hexenoyl-[acp]	2.3.1.85,2.3.1.86,4.2.1.58
1120	5.46181	5.46181	5.45311	5.45311	(3R)-3-Hydroxybutanoyl-[acyl-carrier-protein] hydro-lyase	Fatty acid biosynthesis	Lipid metabolism	'cpd11480[c] <=> cpd00001[c] + cpd11469[c] '	D-3-Hydroxydodecanoyl-[acp] <=> H2O + (2E)-Dodecenoyl-[acp]	2.3.1.85,2.3.1.86,4.2.1.58,4.2.1.60,4.2.1.61
1121	2.21555	2.21555	2.21202	2.21202	(3R)-3-Hydroxypalmitoyl-[acyl-carrier-protein] hydro-lyase	Fatty acid biosynthesis	Lipid metabolism	'cpd11481[c] <=> cpd00001[c] + cpd11477[c] '	R-3-hydroxypalmitoyl-acyl-carrierprotein- <=> H2O + (2E)-Hexadecenoyl-[acp]	2.3.1.85,2.3.1.86,4.2.1.61
1122	5.46181	5.46181	5.45311	5.45311	(3R)-3-Hydroxybutanoyl-[acyl-carrier-protein] hydro-lyase	Fatty acid biosynthesis	Lipid metabolism	'cpd11482[c] <=> cpd00001[c] + cpd11475[c] '	(R)-3-Hydroxydecanoyl-[acyl-carrier_protein] <=> H2O + (2E)-Decenoyl-[acp]	2.3.1.85,2.3.1.86,4.2.1.58,4.2.1.60,4.2.1.61
1123	5.46181	5.46181	5.45311	5.45311	(3R)-3-Hydroxybutanoyl-[acyl-carrier-protein] hydro-lyase	Fatty acid biosynthesis	Lipid metabolism	'cpd11483[c] <=> cpd00001[c] + cpd11471[c] '	(R)-3-Hydroxyoctanoyl-[acyl-carrier_protein] <=> H2O + (2E)-Octenoyl-[acp]	2.3.1.85,2.3.1.86,4.2.1.58,4.2.1.59,4.2.1.61
1124	4.2711	4.2711	4.26429	4.26429	(3R)-3-Hydroxypalmitoyl-[acyl-carrier-protein] hydro-lyase	Fatty acid biosynthesis	Lipid metabolism	'cpd11484[c] <=> cpd00001[c] + cpd11467[c] '	HMA <=> H2O + (2E)-Tetradecenoyl-[acp]	2.3.1.85,2.3.1.86,4.2.1.61
1125	-3.95802	-3.95802	-3.95171	-3.95171	(3R)-3-Hydroxypalmitoyl-[acyl-carrier-protein]NADP+ oxidoreductase	Fatty acid biosynthesis	Lipid metabolism	'cpd00006[c] + cpd11481[c] <=> cpd00067[c] + cpd00005[c] + cpd11485[c] '	NADP + R-3-hydroxypalmitoyl-acyl-carrierprotein- <=> H+ + NADPH + 3-oxohexadecanoyl-acp	1.1.1.100,2.3.1.85,2.3.1.86
1126	-5.46181	-5.46181	-5.45311	-5.45311	(3R)-3-Hydroxyhexanoyl-[acyl-carrier-protein]NADP+ oxidoreductase	Fatty acid biosynthesis	Lipid metabolism	'cpd00006[c] + cpd11479[c] <=> cpd00067[c] + cpd00005[c] + cpd11486[c] '	NADP + D-3-Hydroxyhexanoyl-[acp] <=> H+ + NADPH + 3-Oxohexanoyl-[acp]	1.1.1.100,2.3.1.85,2.3.1.86
1127	-5.46181	-5.46181	-5.45311	-5.45311	(3R)-3-Hydroxydecanoyl-[acyl-carrier-protein]NADP+ oxidoreductase	Fatty acid biosynthesis	Lipid metabolism	'cpd00006[c] + cpd11482[c] <=> cpd00067[c] + cpd00005[c] + cpd11487[c] '	NADP + (R)-3-Hydroxydecanoyl-[acyl-carrier_protein] <=> H+ + NADPH + 3-oxodecanoyl-acp	1.1.1.100,2.3.1.85,2.3.1.86
1128	-5.46181	-5.46181	-5.45311	-5.45311	(3R)-3-Hydroxybutanoyl-[acyl-carrier protein]NADP+ oxidoreductase	Fatty acid biosynthesis	Lipid metabolism	'cpd00006[c] + cpd11478[c] <=> cpd00067[c] + cpd00005[c] + cpd11488[c] '	NADP + (R)-3-Hydroxybutanoyl-[acyl-carrier_protein] <=> H+ + NADPH + Acetoacetyl-ACP	1.1.1.100,2.3.1.85,2.3.1.86
1129	-5.46181	-5.46181	-5.45311	-5.45311	(3R)-3-Hydroxydodecanoyl-[acyl-carrier-protein]NADP+ oxidoreductase	Fatty acid biosynthesis	Lipid metabolism	'cpd00006[c] + cpd11480[c] <=> cpd00067[c] + cpd00005[c] + cpd11489[c] '	NADP + D-3-Hydroxydodecanoyl-[acp] <=> H+ + NADPH + 3-oxododecanoyl-acp	1.1.1.100,2.3.1.85,2.3.1.86
1130	-5.46181	-5.46181	-5.45311	-5.45311	(3R)-3-Hydroxyoctanoyl-[acyl-carrier-protein]NADP+ oxidoreductase	Fatty acid biosynthesis	Lipid metabolism	'cpd00006[c] + cpd11483[c] <=> cpd00067[c] + cpd00005[c] + cpd11490[c] '	NADP + (R)-3-Hydroxyoctanoyl-[acyl-carrier_protein] <=> H+ + NADPH + 3-oxooctanoyl-acp	1.1.1.100,2.3.1.85,2.3.1.86
1131	-5.11466	-5.11466	-5.10651	-5.10651	(3R)-3-Hydroxytetradecanoyl-[acyl-carrier-protein]NADP+	Fatty acid biosynthesis	Lipid metabolism	'cpd00006[c] + cpd11484[c] <=> cpd00067[c] + cpd00005[c] + cpd11491[c] '	NADP + HMA <=> H+ + NADPH + 3-oxotetradecanoyl-acp	1.1.1.100,2.3.1.85,2.3.1.86
1132	5.46181	5.46181	5.45311	5.45311	Octanoyl-[acyl-carrier protein]malonyl-[acyl-carrier-protein]	Fatty acid biosynthesis	Lipid metabolism	'cpd00067[c] + cpd11470[c] + cpd11492[c] -> cpd00011[c] + cpd11493[c] + cpd11487[c] '	H+ + Octanoyl-ACP + Malonyl-acyl-carrierprotein- -> CO2 + ACP + 3-oxodecanoyl-acp	2.3.1.41,2.3.1.85,2.3.1.86,2.3.1.179,2.3.1.180
1133	3.95802	3.95802	3.95171	3.95171	Tetradecanoyl-[acyl-carrier protein]malonyl-[acyl-carrier-protein]	Fatty acid biosynthesis	Lipid metabolism	'cpd00067[c] + cpd11492[c] + cpd11466[c] -> cpd00011[c] + cpd11493[c] + cpd11485[c] '	H+ + Malonyl-acyl-carrierprotein- + Myristoyl-ACP -> CO2 + ACP + 3-oxohexadecanoyl-acp	2.3.1.41,2.3.1.85,2.3.1.86,2.3.1.179,2.3.1.180
1134	5.11466	5.11466	5.10651	5.10651	dodecanoyl-[acyl-carrier-protein]malonyl-[acyl-carrier-protein]	Fatty acid biosynthesis	Lipid metabolism	'cpd00067[c] + cpd11492[c] + cpd11468[c] -> cpd00011[c] + cpd11493[c] + cpd11491[c] '	H+ + Malonyl-acyl-carrierprotein- + Dodecanoyl-ACP -> CO2 + ACP + 3-oxotetradecanoyl-acp	2.3.1.41,2.3.1.85,2.3.1.86,2.3.1.179,2.3.1.180
1135	5.46181	5.46181	5.45311	5.45311	butyryl-[acyl-carrier protein]malonyl-[acyl-carrier-protein]	Fatty acid biosynthesis	Lipid metabolism	'cpd00067[c] + cpd11492[c] + cpd11464[c] -> cpd00011[c] + cpd11493[c] + cpd11486[c] '	H+ + Malonyl-acyl-carrierprotein- + Butyryl-ACP -> CO2 + ACP + 3-Oxohexanoyl-[acp]	2.3.1.41,2.3.1.85,2.3.1.86,2.3.1.179,2.3.1.180
1136	5.46181	5.46181	5.45311	5.45311	Acyl-[acyl-carrier-protein]malonyl-[acyl-carrier-protein]	Fatty acid biosynthesis	Lipid metabolism	'cpd00067[c] + cpd11494[c] + cpd11492[c] -> cpd00011[c] + cpd11493[c] + cpd11488[c] '	H+ + Acetyl-ACP + Malonyl-acyl-carrierprotein- -> CO2 + ACP + Acetoacetyl-ACP	2.3.1.41,2.3.1.85,2.3.1.86,2.3.1.179,2.3.1.180
1137	5.46181	5.46181	5.45311	5.45311	Decanoyl-[acyl-carrier protein]malonyl-[acyl-carrier-protein]	Fatty acid biosynthesis	Lipid metabolism	'cpd00067[c] + cpd11492[c] + cpd11474[c] -> cpd00011[c] + cpd11493[c] + cpd11489[c] '	H+ + Malonyl-acyl-carrierprotein- + Decanoyl-ACP -> CO2 + ACP + 3-oxododecanoyl-acp	2.3.1.41,2.3.1.85,2.3.1.86,2.3.1.179,2.3.1.180
1138	5.46181	5.46181	5.45311	5.45311	acetyl-CoA[acyl-carrier-protein] S-acetyltransferase	Fatty acid biosynthesis	Lipid metabolism	'cpd00022[c] + cpd11493[c] <=> cpd00010[c] + cpd11494[c] '	Acetyl-CoA + ACP <=> CoA + Acetyl-ACP	2.3.1.179,2.3.1.180,2.3.1.38,2.3.1.41,2.3.1.85,2.3.1.86
1139	5.46181	5.46181	5.45311	5.45311	hexanoyl-[acyl-carrier protein]malonyl-[acyl-carrier-protein]	Fatty acid biosynthesis	Lipid metabolism	'cpd00067[c] + cpd11472[c] + cpd11492[c] -> cpd00011[c] + cpd11493[c] + cpd11490[c] '	H+ + Hexanoyl-ACP + Malonyl-acyl-carrierprotein- -> CO2 + ACP + 3-oxooctanoyl-acp	2.3.1.41,2.3.1.85,2.3.1.86,2.3.1.179,2.3.1.180
1140	4.2711	4.2711	4.26429	4.26429	Tetradecanoyl-[acyl-carrier protein]malonyl-CoA	Fatty acid biosynthesis	Lipid metabolism	'cpd00067[c] + cpd00005[c] + cpd11467[c] -> cpd00006[c] + cpd11466[c] '	H+ + NADPH + (2E)-Tetradecenoyl-[acp] -> NADP + Myristoyl-ACP	1.3.1.10,2.3.1.85
1141	5.46181	5.46181	5.45311	5.45311	Octanoyl-[acyl-carrier protein]malonyl-CoA	Fatty acid biosynthesis	Lipid metabolism	'cpd00067[c] + cpd00005[c] + cpd11471[c] -> cpd00006[c] + cpd11470[c] '	H+ + NADPH + (2E)-Octenoyl-[acp] -> NADP + Octanoyl-ACP	1.3.1.10,2.3.1.85
1142	5.46181	5.46181	5.45311	5.45311	Butyryl-[acyl-carrier protein]malonyl-CoA	Fatty acid biosynthesis	Lipid metabolism	'cpd00067[c] + cpd00005[c] + cpd11465[c] -> cpd00006[c] + cpd11464[c] '	H+ + NADPH + But-2-enoyl-[acyl-carrier_protein] -> NADP + Butyryl-ACP	1.3.1.10
1143	2.21555	2.21555	2.21202	2.21202	Hexadecanoyl-[acyl-carrier proteinmalonyl-CoA	Fatty acid biosynthesis	Lipid metabolism	'cpd00067[c] + cpd00005[c] + cpd11477[c] -> cpd00006[c] + cpd11476[c] '	H+ + NADPH + (2E)-Hexadecenoyl-[acp] -> NADP + hexadecanoyl-acp	1.3.1.10,2.3.1.85
1144	5.46181	5.46181	5.45311	5.45311	Dodecanoyl-[acyl-carrier protein] malonyl-CoA	Fatty acid biosynthesis	Lipid metabolism	'cpd00067[c] + cpd00005[c] + cpd11469[c] -> cpd00006[c] + cpd11468[c] '	H+ + NADPH + (2E)-Dodecenoyl-[acp] -> NADP + Dodecanoyl-ACP	1.3.1.10,2.3.1.85
1145	5.46181	5.46181	5.45311	5.45311	Decanoyl-[acyl-carrier protein]malonyl-CoA	Fatty acid biosynthesis	Lipid metabolism	'cpd00067[c] + cpd00005[c] + cpd11475[c] -> cpd00006[c] + cpd11474[c] '	H+ + NADPH + (2E)-Decenoyl-[acp] -> NADP + Decanoyl-ACP	1.3.1.10,2.3.1.85
1146	5.46181	5.46181	5.45311	5.45311	Hexanoyl-[acyl-carrier protein]oxoacyl- and enoyl-reducing and	Fatty acid biosynthesis	Lipid metabolism	'cpd00067[c] + cpd00005[c] + cpd11473[c] -> cpd00006[c] + cpd11472[c] '	H+ + NADPH + (2E)-Hexenoyl-[acp] -> NADP + Hexanoyl-ACP	1.3.1.10,2.3.1.85
1147	0	0	0	0	2-methylbutanoyl-CoA[acyl-carrier-protein] transferase	Fatty acid biosynthesis	Lipid metabolism	'cpd11493[c] + cpd00760[c] <=> cpd00010[c] + cpd11495[c] '	ACP + 2-Methylbutyryl-CoA <=> CoA + 2-methylbutyryl-ACP	2.3.1.0
1148	0	0	0	0	4-methyl-3-oxo-hexanoyl-ACPmalonyl-[acyl-carrier-protein] C-acyltransferase (decarboxylating)	Fatty acid biosynthesis	Lipid metabolism	'cpd00067[c] + cpd11492[c] + cpd11495[c] -> cpd00011[c] + cpd11493[c] + cpd11496[c] '	H+ + Malonyl-acyl-carrierprotein- + 2-methylbutyryl-ACP -> CO2 + ACP + 4-methyl-3-oxo-hexanoyl-ACP	2.3.1.0
1149	0	0	0	0	4-methyl-3-oxo-hexanoyl-ACPNADP+ oxidoreductase	Fatty acid biosynthesis	Lipid metabolism	'cpd00067[c] + cpd00005[c] + cpd11496[c] <=> cpd00006[c] + cpd11497[c] '	H+ + NADPH + 4-methyl-3-oxo-hexanoyl-ACP <=> NADP + 4-methyl-3-hydroxy-hexanoyl-ACP	1.1.1.0
1150	0	0	0	0	4-methyl-3-hydroxy-hexanoyl-ACP hydro-lyase	Fatty acid biosynthesis	Lipid metabolism	'cpd11497[c] <=> cpd00001[c] + cpd11498[c] '	4-methyl-3-hydroxy-hexanoyl-ACP <=> H2O + 4-methyl-trans-hex-2-enoyl-ACP	4.2.1.0
1151	0	0	0	0	4-methyl-trans-hex-2-enoyl-ACPNADP+ oxidoreductase (A-specific)	Fatty acid biosynthesis	Lipid metabolism	'cpd00067[c] + cpd00005[c] + cpd11498[c] <=> cpd00006[c] + cpd11499[c] '	H+ + NADPH + 4-methyl-trans-hex-2-enoyl-ACP <=> NADP + 4-methyl-hexanoyl-ACP	1.3.1.0
1152	0	0	0	0	4-methyl-hexanoyl-ACPmalonyl-[acyl-carrier-protein] C-acyltransferase (decarboxylating)	Fatty acid biosynthesis	Lipid metabolism	'cpd00067[c] + cpd11492[c] + cpd11499[c] -> cpd00011[c] + cpd11493[c] + cpd11500[c] '	H+ + Malonyl-acyl-carrierprotein- + 4-methyl-hexanoyl-ACP -> CO2 + ACP + 6-methyl-3-oxo-octanoyl-ACP	2.3.1.0
1153	0	0	0	0	6-methyl-3-oxo-octanoyl-ACPNADP+ oxidoreductase	Fatty acid biosynthesis	Lipid metabolism	'cpd00067[c] + cpd00005[c] + cpd11500[c] <=> cpd00006[c] + cpd11501[c] '	H+ + NADPH + 6-methyl-3-oxo-octanoyl-ACP <=> NADP + 6-methyl-3-hydroxy-octanoyl-ACP	1.1.1.0
1154	0	0	0	0	6-methyl-3-hydroxy-octanoyl-ACP hydro-lyase	Fatty acid biosynthesis	Lipid metabolism	'cpd11501[c] <=> cpd00001[c] + cpd11502[c] '	6-methyl-3-hydroxy-octanoyl-ACP <=> H2O + 6-methyl-trans-oct-2-enoyl-ACP	4.2.1.0
1155	0	0	0	0	6-methyl-trans-oct-2-enoyl-ACPNADP+ oxidoreductase (A-specific)	Fatty acid biosynthesis	Lipid metabolism	'cpd00067[c] + cpd00005[c] + cpd11502[c] <=> cpd00006[c] + cpd11503[c] '	H+ + NADPH + 6-methyl-trans-oct-2-enoyl-ACP <=> NADP + 6-methyl-octanoyl-ACP	1.3.1.0
1156	0	0	0	0	6-methyl-octanoyl-ACPmalonyl-[acyl-carrier-protein] C-acyltransferase (decarboxylating)	Fatty acid biosynthesis	Lipid metabolism	'cpd00067[c] + cpd11492[c] + cpd11503[c] -> cpd00011[c] + cpd11493[c] + cpd11504[c] '	H+ + Malonyl-acyl-carrierprotein- + 6-methyl-octanoyl-ACP -> CO2 + ACP + 8-methyl-3-oxo-decanoyl-ACP	2.3.1.0
1157	0	0	0	0	8-methyl-3-oxo-decanoyl-ACPNADP+ oxidoreductase	Fatty acid biosynthesis	Lipid metabolism	'cpd00067[c] + cpd00005[c] + cpd11504[c] <=> cpd00006[c] + cpd11505[c] '	H+ + NADPH + 8-methyl-3-oxo-decanoyl-ACP <=> NADP + 8-methyl-3-hydroxy-decanoyl-ACP	1.1.1.0
1158	0	0	0	0	8-methyl-3-hydroxy-decanoyl-ACP hydro-lyase	Fatty acid biosynthesis	Lipid metabolism	'cpd11505[c] <=> cpd00001[c] + cpd11506[c] '	8-methyl-3-hydroxy-decanoyl-ACP <=> H2O + 8-methyl-trans-dec-2-enoyl-ACP	4.2.1.0
1159	0	0	0	0	8-methyl-trans-dec-2-enoyl-ACPNADP+ oxidoreductase (A-specific)	Fatty acid biosynthesis	Lipid metabolism	'cpd00067[c] + cpd00005[c] + cpd11506[c] <=> cpd00006[c] + cpd11507[c] '	H+ + NADPH + 8-methyl-trans-dec-2-enoyl-ACP <=> NADP + 8-methyl-decanoyl-ACP	1.3.1.0
1160	0	0	0	0	8-methyl-decanoyl-ACPmalonyl-[acyl-carrier-protein] C-acyltransferase (decarboxylating)	Fatty acid biosynthesis	Lipid metabolism	'cpd00067[c] + cpd11492[c] + cpd11507[c] -> cpd00011[c] + cpd11493[c] + cpd11508[c] '	H+ + Malonyl-acyl-carrierprotein- + 8-methyl-decanoyl-ACP -> CO2 + ACP + 10-methyl-3-oxo-dodecanoyl-ACP	2.3.1.0
1161	0	0	0	0	10-methyl-3-oxo-dodecanoyl-ACPNADP+ oxidoreductase	Fatty acid biosynthesis	Lipid metabolism	'cpd00067[c] + cpd00005[c] + cpd11508[c] <=> cpd00006[c] + cpd11509[c] '	H+ + NADPH + 10-methyl-3-oxo-dodecanoyl-ACP <=> NADP + 10-methyl-3-hydroxy-dodecanoyl-ACP	1.1.1.0
1162	0	0	0	0	10-methyl-3-hydroxy-dodecanoyl-ACP hydro-lyase	Fatty acid biosynthesis	Lipid metabolism	'cpd11509[c] <=> cpd00001[c] + cpd11510[c] '	10-methyl-3-hydroxy-dodecanoyl-ACP <=> H2O + 10-methyl-trans-dodec-2-enoyl-ACP	4.2.1.0
1163	0	0	0	0	10-methyl-trans-dodec-2-enoyl-ACPNADP+ oxidoreductase (A-specific)	Fatty acid biosynthesis	Lipid metabolism	'cpd00067[c] + cpd00005[c] + cpd11510[c] <=> cpd00006[c] + cpd11511[c] '	H+ + NADPH + 10-methyl-trans-dodec-2-enoyl-ACP <=> NADP + 10-methyl-dodecanoyl-ACP	1.3.1.0
1164	0	0	0	0	10-methyl-dodecanoyl-ACPmalonyl-[acyl-carrier-protein] C-acyltransferase (decarboxylating)	Fatty acid biosynthesis	Lipid metabolism	'cpd00067[c] + cpd11492[c] + cpd11511[c] -> cpd00011[c] + cpd11493[c] + cpd11512[c] '	H+ + Malonyl-acyl-carrierprotein- + 10-methyl-dodecanoyl-ACP -> CO2 + ACP + 12-methyl-3-oxo-tetra-decanoyl-ACP	2.3.1.0
1165	0	0	0	0	12-methyl-3-oxo-tetra-decanoyl-ACPNADP+ oxidoreductase	Fatty acid biosynthesis	Lipid metabolism	'cpd00067[c] + cpd00005[c] + cpd11512[c] <=> cpd00006[c] + cpd11513[c] '	H+ + NADPH + 12-methyl-3-oxo-tetra-decanoyl-ACP <=> NADP + 12-methyl-3-hydroxy-tetra-decanoyl-ACP	1.1.1.0
1166	0	0	0	0	12-methyl-3-hydroxy-tetra-decanoyl-ACP hydro-lyase	Fatty acid biosynthesis	Lipid metabolism	'cpd11513[c] <=> cpd00001[c] + cpd11514[c] '	12-methyl-3-hydroxy-tetra-decanoyl-ACP <=> H2O + 12-methyl-trans-tetra-dec-2-enoyl-ACP	4.2.1.0
1167	0	0	0	0	12-methyl-trans-tetra-dec-2-enoyl-ACPNADP+ oxidoreductase (A-specific)	Fatty acid biosynthesis	Lipid metabolism	'cpd00067[c] + cpd00005[c] + cpd11514[c] <=> cpd00006[c] + cpd11515[c] '	H+ + NADPH + 12-methyl-trans-tetra-dec-2-enoyl-ACP <=> NADP + 12-methyl-tetra-decanoyl-ACP	1.3.1.0
1168	0	0	0	0	12-methyl-tetra-decanoyl-ACPmalonyl-[acyl-carrier-protein] C-acyltransferase (decarboxylating)	Fatty acid biosynthesis	Lipid metabolism	'cpd00067[c] + cpd11492[c] + cpd11515[c] -> cpd00011[c] + cpd11493[c] + cpd11516[c] '	H+ + Malonyl-acyl-carrierprotein- + 12-methyl-tetra-decanoyl-ACP -> CO2 + ACP + 14-methyl-3-oxo-hexa-decanoyl-ACP	2.3.1.0
1169	0	0	0	0	14-methyl-3-oxo-hexa-decanoyl-ACPNADP+ oxidoreductase	Fatty acid biosynthesis	Lipid metabolism	'cpd00067[c] + cpd00005[c] + cpd11516[c] <=> cpd00006[c] + cpd11517[c] '	H+ + NADPH + 14-methyl-3-oxo-hexa-decanoyl-ACP <=> NADP + 14-methyl-3-hydroxy-hexa-decanoyl-ACP	1.1.1.0
1170	0	0	0	0	14-methyl-3-hydroxy-hexa-decanoyl-ACP hydro-lyase	Fatty acid biosynthesis	Lipid metabolism	'cpd11517[c] <=> cpd00001[c] + cpd11518[c] '	14-methyl-3-hydroxy-hexa-decanoyl-ACP <=> H2O + 14-methyl-trans-hexa-dec-2-enoyl-ACP	4.2.1.0
1171	0	0	0	0	14-methyl-trans-hexa-dec-2-enoyl-ACPNADP+ oxidoreductase (A-specific)	Fatty acid biosynthesis	Lipid metabolism	'cpd00067[c] + cpd00005[c] + cpd11518[c] <=> cpd00006[c] + cpd11519[c] '	H+ + NADPH + 14-methyl-trans-hexa-dec-2-enoyl-ACP <=> NADP + 14-methyl-hexa-decanoyl-ACP	1.3.1.0
1172	0	0	0	0	3-methylbutanoyl-CoA[acyl-carrier-protein] transferase	Fatty acid biosynthesis	Lipid metabolism	'cpd11493[c] + cpd01882[c] <=> cpd00010[c] + cpd11520[c] '	ACP + Isovaleryl-CoA <=> CoA + isovaleryl-ACP	2.3.1.0
1173	0	0	0	0	3-methylbutanoyl-ACPmalonyl-[acyl-carrier-protein] C-acyltransferase (decarboxylating)	Fatty acid biosynthesis	Lipid metabolism	'cpd00067[c] + cpd11492[c] + cpd11520[c] -> cpd00011[c] + cpd11493[c] + cpd11521[c] '	H+ + Malonyl-acyl-carrierprotein- + isovaleryl-ACP -> CO2 + ACP + 5-methyl-3-oxo-hexanoyl-ACP	2.3.1.0
1174	0	0	0	0	5-methyl-3-oxo-hexanoyl-ACPNADP+ oxidoreductase	Fatty acid biosynthesis	Lipid metabolism	'cpd00067[c] + cpd00005[c] + cpd11521[c] <=> cpd00006[c] + cpd11522[c] '	H+ + NADPH + 5-methyl-3-oxo-hexanoyl-ACP <=> NADP + 5-methyl-3-hydroxy-hexanoyl-ACP	1.1.1.0
1175	0	0	0	0	5-methyl-3-hydroxy-hexanoyl-ACP hydro-lyase	Fatty acid biosynthesis	Lipid metabolism	'cpd11522[c] <=> cpd00001[c] + cpd11523[c] '	5-methyl-3-hydroxy-hexanoyl-ACP <=> H2O + 5-methyl-trans-hex-2-enoyl-ACP	4.2.1.0
1176	0	0	0	0	5-methyl-trans-hex-2-enoyl-ACPNADP+ oxidoreductase (A-specific)	Fatty acid biosynthesis	Lipid metabolism	'cpd00067[c] + cpd00005[c] + cpd11523[c] <=> cpd00006[c] + cpd11524[c] '	H+ + NADPH + 5-methyl-trans-hex-2-enoyl-ACP <=> NADP + 5-methyl-hexanoyl-ACP	1.3.1.0
1177	0	0	0	0	5-methyl-hexanoyl-ACPmalonyl-[acyl-carrier-protein] C-acyltransferase (decarboxylating)	Fatty acid biosynthesis	Lipid metabolism	'cpd00067[c] + cpd11492[c] + cpd11524[c] -> cpd00011[c] + cpd11493[c] + cpd11525[c] '	H+ + Malonyl-acyl-carrierprotein- + 5-methyl-hexanoyl-ACP -> CO2 + ACP + 7-methyl-3-oxo-octanoyl-ACP	2.3.1.0
1178	0	0	0	0	7-methyl-3-oxo-octanoyl-ACPNADP+ oxidoreductase	Fatty acid biosynthesis	Lipid metabolism	'cpd00067[c] + cpd00005[c] + cpd11525[c] <=> cpd00006[c] + cpd11526[c] '	H+ + NADPH + 7-methyl-3-oxo-octanoyl-ACP <=> NADP + 7-methyl-3-hydroxy-octanoyl-ACP	1.1.1.0
1179	0	0	0	0	7-methyl-3-hydroxy-octanoyl-ACP hydro-lyase	Fatty acid biosynthesis	Lipid metabolism	'cpd11526[c] <=> cpd00001[c] + cpd11527[c] '	7-methyl-3-hydroxy-octanoyl-ACP <=> H2O + 7-methyl-trans-oct-2-enoyl-ACP	4.2.1.0
1180	0	0	0	0	7-methyl-trans-oct-2-enoyl-ACPNADP+ oxidoreductase (A-specific)	Fatty acid biosynthesis	Lipid metabolism	'cpd00067[c] + cpd00005[c] + cpd11527[c] <=> cpd00006[c] + cpd11528[c] '	H+ + NADPH + 7-methyl-trans-oct-2-enoyl-ACP <=> NADP + 7-methyl-octanoyl-ACP	1.3.1.0
1181	0	0	0	0	7-methyl-octanoyl-ACPmalonyl-[acyl-carrier-protein] C-acyltransferase (decarboxylating)	Fatty acid biosynthesis	Lipid metabolism	'cpd00067[c] + cpd11492[c] + cpd11528[c] -> cpd00011[c] + cpd11493[c] + cpd11529[c] '	H+ + Malonyl-acyl-carrierprotein- + 7-methyl-octanoyl-ACP -> CO2 + ACP + 9-methyl-3-oxo-decanoyl-ACP	2.3.1.0
1182	0	0	0	0	9-methyl-3-oxo-decanoyl-ACPNADP+ oxidoreductase	Fatty acid biosynthesis	Lipid metabolism	'cpd00067[c] + cpd00005[c] + cpd11529[c] <=> cpd00006[c] + cpd11530[c] '	H+ + NADPH + 9-methyl-3-oxo-decanoyl-ACP <=> NADP + 9-methyl-3-hydroxy-decanoyl-ACP	1.1.1.0
1183	0	0	0	0	9-methyl-3-hydroxy-decanoyl-ACP hydro-lyase	Fatty acid biosynthesis	Lipid metabolism	'cpd11530[c] <=> cpd00001[c] + cpd11531[c] '	9-methyl-3-hydroxy-decanoyl-ACP <=> H2O + 9-methyl-trans-dec-2-enoyl-ACP	4.2.1.0
1184	0	0	0	0	9-methyl-trans-dec-2-enoyl-ACPNADP+ oxidoreductase (A-specific)	Fatty acid biosynthesis	Lipid metabolism	'cpd00067[c] + cpd00005[c] + cpd11531[c] <=> cpd00006[c] + cpd11532[c] '	H+ + NADPH + 9-methyl-trans-dec-2-enoyl-ACP <=> NADP + 9-methyl-decanoyl-ACP	1.3.1.0
1185	0	0	0	0	9-methyl-decanoyl-ACPmalonyl-[acyl-carrier-protein] C-acyltransferase (decarboxylating)	Fatty acid biosynthesis	Lipid metabolism	'cpd00067[c] + cpd11492[c] + cpd11532[c] -> cpd00011[c] + cpd11493[c] + cpd11533[c] '	H+ + Malonyl-acyl-carrierprotein- + 9-methyl-decanoyl-ACP -> CO2 + ACP + 11-methyl-3-oxo-dodecanoyl-ACP	2.3.1.0
1186	0	0	0	0	11-methyl-3-oxo-dodecanoyl-ACPNADP+ oxidoreductase	Fatty acid biosynthesis	Lipid metabolism	'cpd00067[c] + cpd00005[c] + cpd11533[c] <=> cpd00006[c] + cpd11534[c] '	H+ + NADPH + 11-methyl-3-oxo-dodecanoyl-ACP <=> NADP + 11-methyl-3-hydroxy-dodecanoyl-ACP	1.1.1.0
1187	0	0	0	0	11-methyl-3-hydroxy-dodecanoyl-ACP hydro-lyase	Fatty acid biosynthesis	Lipid metabolism	'cpd11534[c] <=> cpd00001[c] + cpd11535[c] '	11-methyl-3-hydroxy-dodecanoyl-ACP <=> H2O + 11-methyl-trans-dodec-2-enoyl-ACP	4.2.1.0
1188	0	0	0	0	11-methyl-trans-dodec-2-enoyl-ACPNADP+ oxidoreductase (A-specific)	Fatty acid biosynthesis	Lipid metabolism	'cpd00067[c] + cpd00005[c] + cpd11535[c] <=> cpd00006[c] + cpd11536[c] '	H+ + NADPH + 11-methyl-trans-dodec-2-enoyl-ACP <=> NADP + 11-methyl-dodecanoyl-ACP	1.3.1.0
1189	0	0	0	0	11-methyl-dodecanoyl-ACPmalonyl-[acyl-carrier-protein] C-acyltransferase (decarboxylating)	Fatty acid biosynthesis	Lipid metabolism	'cpd00067[c] + cpd11492[c] + cpd11536[c] -> cpd00011[c] + cpd11493[c] + cpd11537[c] '	H+ + Malonyl-acyl-carrierprotein- + 11-methyl-dodecanoyl-ACP -> CO2 + ACP + 13-methyl-3-oxo-tetra-decanoyl-ACP	2.3.1.0
1190	0	0	0	0	13-methyl-3-oxo-tetra-decanoyl-ACPNADP+ oxidoreductase	Fatty acid biosynthesis	Lipid metabolism	'cpd00067[c] + cpd00005[c] + cpd11537[c] <=> cpd00006[c] + cpd11538[c] '	H+ + NADPH + 13-methyl-3-oxo-tetra-decanoyl-ACP <=> NADP + 13-methyl-3-hydroxy-tetra-decanoyl-ACP	1.1.1.0
1191	0	0	0	0	13-methyl-3-hydroxy-tetra-decanoyl-ACP hydro-lyase	Fatty acid biosynthesis	Lipid metabolism	'cpd11538[c] <=> cpd00001[c] + cpd11539[c] '	13-methyl-3-hydroxy-tetra-decanoyl-ACP <=> H2O + 13-methyl-trans-tetra-dec-2-enoyl-ACP	4.2.1.0
1192	0	0	0	0	13-methyl-trans-tetra-dec-2-enoyl-ACPNADP+ oxidoreductase (A-specific)	Fatty acid biosynthesis	Lipid metabolism	'cpd00067[c] + cpd00005[c] + cpd11539[c] <=> cpd00006[c] + cpd11540[c] '	H+ + NADPH + 13-methyl-trans-tetra-dec-2-enoyl-ACP <=> NADP + 13-methyl-tetra-decanoyl-ACP	1.3.1.0
1193	0	0	0	0	13-methyl-tetra-decanoyl-ACPmalonyl-[acyl-carrier-protein] C-acyltransferase (decarboxylating)	Fatty acid biosynthesis	Lipid metabolism	'cpd00067[c] + cpd11492[c] + cpd11540[c] -> cpd00011[c] + cpd11493[c] + cpd11541[c] '	H+ + Malonyl-acyl-carrierprotein- + 13-methyl-tetra-decanoyl-ACP -> CO2 + ACP + 15-methyl-3-oxo-hexa-decanoyl-ACP	2.3.1.0
1194	0	0	0	0	15-methyl-3-oxo-hexa-decanoyl-ACPNADP+ oxidoreductase	Fatty acid biosynthesis	Lipid metabolism	'cpd00067[c] + cpd00005[c] + cpd11541[c] <=> cpd00006[c] + cpd11542[c] '	H+ + NADPH + 15-methyl-3-oxo-hexa-decanoyl-ACP <=> NADP + 15-methyl-3-hydroxy-hexa-decanoyl-ACP	1.1.1.0
1195	0	0	0	0	15-methyl-3-hydroxy-hexa-decanoyl-ACP hydro-lyase	Fatty acid biosynthesis	Lipid metabolism	'cpd11542[c] <=> cpd00001[c] + cpd11543[c] '	15-methyl-3-hydroxy-hexa-decanoyl-ACP <=> H2O + 15-methyl-trans-hexa-dec-2-enoyl-ACP	4.2.1.0
1196	0	0	0	0	15-methyl-trans-hexa-dec-2-enoyl-ACPNADP+ oxidoreductase (A-specific)	Fatty acid biosynthesis	Lipid metabolism	'cpd00067[c] + cpd00005[c] + cpd11543[c] <=> cpd00006[c] + cpd11544[c] '	H+ + NADPH + 15-methyl-trans-hexa-dec-2-enoyl-ACP <=> NADP + 15-methyl-hexa-decanoyl-ACP	1.3.1.0
1197	0	0	0	0	2-methylpropionyl-CoA[acyl-carrier-protein] transferase	Fatty acid biosynthesis	Lipid metabolism	'cpd00481[c] + cpd11493[c] <=> cpd00010[c] + cpd11545[c] '	Isobutyryl-CoA + ACP <=> CoA + isobutyryl-ACP	2.3.1.0
1198	0	0	0	0	2-methylpropionyl-ACPmalonyl-[acyl-carrier-protein] C-acyltransferase (decarboxylating)	Fatty acid biosynthesis	Lipid metabolism	'cpd00067[c] + cpd11492[c] + cpd11545[c] -> cpd00011[c] + cpd11493[c] + cpd11546[c] '	H+ + Malonyl-acyl-carrierprotein- + isobutyryl-ACP -> CO2 + ACP + 4-methyl-3-oxo-pentanoyl-ACP	2.3.1.0
1199	0	0	0	0	4-methyl-3-oxo-pentanoyl-ACPNADP+ oxidoreductase	Fatty acid biosynthesis	Lipid metabolism	'cpd00067[c] + cpd00005[c] + cpd11546[c] <=> cpd00006[c] + cpd11547[c] '	H+ + NADPH + 4-methyl-3-oxo-pentanoyl-ACP <=> NADP + 4-methyl-3-hydroxy-pentanoyl-ACP	1.1.1.0
1200	0	0	0	0	4-methyl-3-hydroxy-pentanoyl-ACP hydro-lyase	Fatty acid biosynthesis	Lipid metabolism	'cpd11547[c] <=> cpd00001[c] + cpd11548[c] '	4-methyl-3-hydroxy-pentanoyl-ACP <=> H2O + 4-methyl-trans-pent-2-enoyl-ACP	4.2.1.0
1201	0	0	0	0	4-methyl-trans-pent-2-enoyl-ACPNADP+ oxidoreductase (A-specific)	Fatty acid biosynthesis	Lipid metabolism	'cpd00067[c] + cpd00005[c] + cpd11548[c] <=> cpd00006[c] + cpd11549[c] '	H+ + NADPH + 4-methyl-trans-pent-2-enoyl-ACP <=> NADP + 4-methyl-pentanoyl-ACP	1.3.1.0
1202	0	0	0	0	4-methyl-pentanoyl-ACPmalonyl-[acyl-carrier-protein] C-acyltransferase (decarboxylating)	Fatty acid biosynthesis	Lipid metabolism	'cpd00067[c] + cpd11492[c] + cpd11549[c] -> cpd00011[c] + cpd11493[c] + cpd11550[c] '	H+ + Malonyl-acyl-carrierprotein- + 4-methyl-pentanoyl-ACP -> CO2 + ACP + 6-methyl-3-oxo-heptanoyl-ACP	2.3.1.0
1203	0	0	0	0	6-methyl-3-oxo-heptanoyl-ACPNADP+ oxidoreductase	Fatty acid biosynthesis	Lipid metabolism	'cpd00067[c] + cpd00005[c] + cpd11550[c] <=> cpd00006[c] + cpd11551[c] '	H+ + NADPH + 6-methyl-3-oxo-heptanoyl-ACP <=> NADP + 6-methyl-3-hydroxy-heptanoyl-ACP	1.1.1.0
1204	0	0	0	0	6-methyl-3-hydroxy-heptanoyl-ACP hydro-lyase	Fatty acid biosynthesis	Lipid metabolism	'cpd11551[c] <=> cpd00001[c] + cpd11552[c] '	6-methyl-3-hydroxy-heptanoyl-ACP <=> H2O + 6-methyl-trans-hept-2-enoyl-ACP	4.2.1.0
1205	0	0	0	0	6-methyl-trans-hept-2-enoyl-ACPNADP+ oxidoreductase (A-specific)	Fatty acid biosynthesis	Lipid metabolism	'cpd00067[c] + cpd00005[c] + cpd11552[c] <=> cpd00006[c] + cpd11553[c] '	H+ + NADPH + 6-methyl-trans-hept-2-enoyl-ACP <=> NADP + 6-methyl-heptanoyl-ACP	1.3.1.0
1206	0	0	0	0	6-methyl-heptanoyl-ACPmalonyl-[acyl-carrier-protein] C-acyltransferase (decarboxylating)	Fatty acid biosynthesis	Lipid metabolism	'cpd00067[c] + cpd11492[c] + cpd11553[c] -> cpd00011[c] + cpd11493[c] + cpd11554[c] '	H+ + Malonyl-acyl-carrierprotein- + 6-methyl-heptanoyl-ACP -> CO2 + ACP + 8-methyl-3-oxo-nonanoyl-ACP	2.3.1.0
1207	0	0	0	0	8-methyl-3-oxo-nonanoyl-ACPNADP+ oxidoreductase	Fatty acid biosynthesis	Lipid metabolism	'cpd00067[c] + cpd00005[c] + cpd11554[c] <=> cpd00006[c] + cpd11555[c] '	H+ + NADPH + 8-methyl-3-oxo-nonanoyl-ACP <=> NADP + 8-methyl-3-hydroxy-nonanoyl-ACP	1.1.1.0
1208	0	0	0	0	8-methyl-3-hydroxy-nonanoyl-ACP hydro-lyase	Fatty acid biosynthesis	Lipid metabolism	'cpd11555[c] <=> cpd00001[c] + cpd11556[c] '	8-methyl-3-hydroxy-nonanoyl-ACP <=> H2O + 8-methyl-trans-non-2-enoyl-ACP	4.2.1.0
1209	0	0	0	0	8-methyl-trans-non-2-enoyl-ACPNADP+ oxidoreductase (A-specific)	Fatty acid biosynthesis	Lipid metabolism	'cpd00067[c] + cpd00005[c] + cpd11556[c] <=> cpd00006[c] + cpd11557[c] '	H+ + NADPH + 8-methyl-trans-non-2-enoyl-ACP <=> NADP + 8-methyl-nonanoyl-ACP	1.3.1.0
1210	0	0	0	0	8-methyl-nonanoyl-ACPmalonyl-[acyl-carrier-protein] C-acyltransferase (decarboxylating)	Fatty acid biosynthesis	Lipid metabolism	'cpd00067[c] + cpd11492[c] + cpd11557[c] -> cpd00011[c] + cpd11493[c] + cpd11558[c] '	H+ + Malonyl-acyl-carrierprotein- + 8-methyl-nonanoyl-ACP -> CO2 + ACP + 10-methyl-3-oxo-undecanoyl-ACP	2.3.1.0
1211	0	0	0	0	10-methyl-3-oxo-undecanoyl-ACPNADP+ oxidoreductase	Fatty acid biosynthesis	Lipid metabolism	'cpd00067[c] + cpd00005[c] + cpd11558[c] <=> cpd00006[c] + cpd11559[c] '	H+ + NADPH + 10-methyl-3-oxo-undecanoyl-ACP <=> NADP + 10-methyl-3-hydroxy-undecanoyl-ACP	1.1.1.0
1212	0	0	0	0	10-methyl-3-hydroxy-undecanoyl-ACP hydro-lyase	Fatty acid biosynthesis	Lipid metabolism	'cpd11559[c] <=> cpd00001[c] + cpd11560[c] '	10-methyl-3-hydroxy-undecanoyl-ACP <=> H2O + 10-methyl-trans-undec-2-enoyl-ACP	4.2.1.0
1213	0	0	0	0	10-methyl-trans-undec-2-enoyl-ACPNADP+ oxidoreductase (A-specific)	Fatty acid biosynthesis	Lipid metabolism	'cpd00067[c] + cpd00005[c] + cpd11560[c] <=> cpd00006[c] + cpd11561[c] '	H+ + NADPH + 10-methyl-trans-undec-2-enoyl-ACP <=> NADP + 10-methyl-undecanoyl-ACP	1.3.1.0
1214	0	0	0	0	10-methyl-undecanoyl-ACPmalonyl-[acyl-carrier-protein] C-acyltransferase (decarboxylating)	Fatty acid biosynthesis	Lipid metabolism	'cpd00067[c] + cpd11492[c] + cpd11561[c] -> cpd00011[c] + cpd11493[c] + cpd11562[c] '	H+ + Malonyl-acyl-carrierprotein- + 10-methyl-undecanoyl-ACP -> CO2 + ACP + 12-methyl-3-oxo-tridecanoyl-ACP	2.3.1.0
1215	0	0	0	0	12-methyl-3-oxo-tridecanoyl-ACPNADP+ oxidoreductase	Fatty acid biosynthesis	Lipid metabolism	'cpd00067[c] + cpd00005[c] + cpd11562[c] <=> cpd00006[c] + cpd11563[c] '	H+ + NADPH + 12-methyl-3-oxo-tridecanoyl-ACP <=> NADP + 12-methyl-3-hydroxy-tridecanoyl-ACP	1.1.1.0
1216	0	0	0	0	12-methyl-3-hydroxy-tridecanoyl-ACP hydro-lyase	Fatty acid biosynthesis	Lipid metabolism	'cpd11563[c] <=> cpd00001[c] + cpd11564[c] '	12-methyl-3-hydroxy-tridecanoyl-ACP <=> H2O + 12-methyl-trans-tridec-2-enoyl-ACP	4.2.1.0
1217	0	0	0	0	12-methyl-trans-tridec-2-enoyl-ACPNADP+ oxidoreductase (A-specific)	Fatty acid biosynthesis	Lipid metabolism	'cpd00067[c] + cpd00005[c] + cpd11564[c] <=> cpd00006[c] + cpd11565[c] '	H+ + NADPH + 12-methyl-trans-tridec-2-enoyl-ACP <=> NADP + 12-methyl-tridecanoyl-ACP	1.3.1.0
1218	0	0	0	0	12-methyl-tridecanoyl-ACPmalonyl-[acyl-carrier-protein] C-acyltransferase (decarboxylating)	Fatty acid biosynthesis	Lipid metabolism	'cpd00067[c] + cpd11492[c] + cpd11565[c] -> cpd00011[c] + cpd11493[c] + cpd11566[c] '	H+ + Malonyl-acyl-carrierprotein- + 12-methyl-tridecanoyl-ACP -> CO2 + ACP + 14-methyl-3-oxo-pentadecanoyl-ACP	2.3.1.0
1219	0	0	0	0	14-methyl-3-oxo-pentadecanoyl-ACPNADP+ oxidoreductase	Fatty acid biosynthesis	Lipid metabolism	'cpd00067[c] + cpd00005[c] + cpd11566[c] <=> cpd00006[c] + cpd11567[c] '	H+ + NADPH + 14-methyl-3-oxo-pentadecanoyl-ACP <=> NADP + 14-methyl-3-hydroxy-pentadecanoyl-ACP	1.1.1.0
1220	0	0	0	0	14-methyl-3-hydroxy-pentadecanoyl-ACP hydro-lyase	Fatty acid biosynthesis	Lipid metabolism	'cpd11567[c] <=> cpd00001[c] + cpd11568[c] '	14-methyl-3-hydroxy-pentadecanoyl-ACP <=> H2O + 14-methyl-trans-pentadec-2-enoyl-ACP	4.2.1.0
1221	0	0	0	0	14-methyl-trans-pentadec-2-enoyl-ACPNADP+ oxidoreductase (A-specific)	Fatty acid biosynthesis	Lipid metabolism	'cpd00067[c] + cpd00005[c] + cpd11568[c] <=> cpd00006[c] + cpd11569[c] '	H+ + NADPH + 14-methyl-trans-pentadec-2-enoyl-ACP <=> NADP + 14-methyl-pentadecanoyl-ACP	1.3.1.0
1222	0	0	0	0	12-methyl-tetra-decanoyl-ACP[acyl-carrier-protein] transferase	Fatty acid biosynthesis	Lipid metabolism	'cpd00010[c] + cpd11515[c] <=> cpd11493[c] + cpd11439[c] '	CoA + 12-methyl-tetra-decanoyl-ACP <=> ACP + fa4coa	2.3.1.0
1223	0	0	0	0	14-methyl-hexa-decanoyl-ACP[acyl-carrier-protein] transferase	Fatty acid biosynthesis	Lipid metabolism	'cpd00010[c] + cpd11519[c] <=> cpd11493[c] + cpd11434[c] '	CoA + 14-methyl-hexa-decanoyl-ACP <=> ACP + fa12coa	2.3.1.0
1224	0	0	0	0	13-methyl-tetra-decanoyl-ACP[acyl-carrier-protein] transferase	Fatty acid biosynthesis	Lipid metabolism	'cpd00010[c] + cpd11540[c] <=> cpd11493[c] + cpd11437[c] '	CoA + 13-methyl-tetra-decanoyl-ACP <=> ACP + fa3coa	2.3.1.0
1225	0	0	0	0	15-methyl-hexa-decanoyl-ACP[acyl-carrier-protein] transferase	Fatty acid biosynthesis	Lipid metabolism	'cpd00010[c] + cpd11544[c] <=> cpd11493[c] + cpd11432[c] '	CoA + 15-methyl-hexa-decanoyl-ACP <=> ACP + fa11coa	2.3.1.0
1226	0	0	0	0	12-methyl-tridecanoyl-ACP[acyl-carrier-protein] transferase	Fatty acid biosynthesis	Lipid metabolism	'cpd00010[c] + cpd11565[c] <=> cpd11493[c] + cpd11435[c] '	CoA + 12-methyl-tridecanoyl-ACP <=> ACP + fa1coa	2.3.1.0
1227	0	0	0	0	14-methyl-pentadecanoyl-ACP[acyl-carrier-protein] transferase	Fatty acid biosynthesis	Lipid metabolism	'cpd00010[c] + cpd11569[c] <=> cpd11493[c] + cpd11441[c] '	CoA + 14-methyl-pentadecanoyl-ACP <=> ACP + fa6coa	2.3.1.0
1228	0	0	0	0	tetradecanoyl-ACP[acyl-carrier-protein] transferase	Fatty acid biosynthesis	Lipid metabolism	'cpd00010[c] + cpd11466[c] <=> cpd11493[c] + cpd01695[c] '	CoA + Myristoyl-ACP <=> ACP + Myristoyl-CoA	2.3.1.1
1229	0	0.789574	0	0.788316	hexadecanoyl-ACP[acyl-carrier-protein] transferase	Fatty acid biosynthesis	Lipid metabolism	'cpd00010[c] + cpd11476[c] <=> cpd11493[c] + cpd00134[c] '	CoA + hexadecanoyl-acp <=> ACP + Palmitoyl-CoA	2.3.1.2
1230	0.416651	0.416651	0.415987	0.415987	stearyl-ACP[acyl-carrier-protein] transferase	Fatty acid biosynthesis	Lipid metabolism	'cpd00010[c] + cpd11573[c] <=> cpd11493[c] + cpd00327[c] '	CoA + Octodecanoyl-ACP <=> ACP + strcoa	2.3.1.3
1231	1.42598	1.42598	1.42371	1.42371	3-Oxooctodecanoyl-ACPmalonyl-[acyl-carrier-protein] C-acyltransferase (decarboxylating)	Fatty acid biosynthesis	Lipid metabolism	'cpd00067[c] + cpd11492[c] + cpd11476[c] -> cpd00011[c] + cpd11493[c] + cpd11570[c] '	H+ + Malonyl-acyl-carrierprotein- + hexadecanoyl-acp -> CO2 + ACP + 3-Oxooctodecanoyl-ACP	2.3.1.0
1232	1.42598	1.42598	1.42371	1.42371	3-Hydroxyoctodecanoyl-ACPNADP+ oxidoreductase	Fatty acid biosynthesis	Lipid metabolism	'cpd00067[c] + cpd00005[c] + cpd11570[c] <=> cpd00006[c] + cpd11571[c] '	H+ + NADPH + 3-Oxooctodecanoyl-ACP <=> NADP + 3-Hydroxyoctodecanoyl-ACP	1.1.1.0
1233	1.42598	1.42598	1.42371	1.42371	trans-Octodec-2-enoyl-ACP hydro-lyase	Fatty acid biosynthesis	Lipid metabolism	'cpd11571[c] <=> cpd00001[c] + cpd11572[c] '	3-Hydroxyoctodecanoyl-ACP <=> H2O + trans-Octodec-2-enoyl-ACP	4.2.1.0
1234	0.416651	0.416651	0.415987	0.415987	Octodecanoyl-ACPNADP+ oxidoreductase (A-specific)	Fatty acid biosynthesis	Lipid metabolism	'cpd00067[c] + cpd00005[c] + cpd11572[c] <=> cpd00006[c] + cpd11573[c] '	H+ + NADPH + trans-Octodec-2-enoyl-ACP <=> NADP + Octodecanoyl-ACP	1.3.1.0
1235	50.3243	50.3243	50.2441	50.2441	malonyl-ACP[acyl-carrier-protein] transferase	Fatty acid biosynthesis	Lipid metabolism	'cpd11493[c] + cpd00070[c] <=> cpd00010[c] + cpd11492[c] '	ACP + Malonyl-CoA <=> CoA + Malonyl-acyl-carrierprotein-	2.3.1.0,2.3.1.39,2.3.1.85,2.3.1.86
1236	-9.76716	-9.76716	10	10	Ammonia transport via diffusion	Transport	_	'cpd00013[e] <=> cpd00013[c] '	NH3 <=> NH3	Undetermined
1237	-191.485	-191.485	3.00296	10	CO2 transport via diffusion	Transport	_	'cpd00011[e] <=> cpd00011[c] '	CO2 <=> CO2	Undetermined
1238	10	10	10	10	O2 transport via diffusion	Transport	_	'cpd00007[e] <=> cpd00007[c] '	O2 <=> O2	Undetermined
1239	-1.69972	-1.69972	0	0	acetoacetate transport via proton symport	Transport	_	'cpd00067[e] + cpd00142[e] <=> cpd00067[c] + cpd00142[c] '	H+ + Acetoacetate <=> H+ + Acetoacetate	Undetermined
1240	10	10	0	0	N-Acetyl-D-glucosamine transport via PEPPyr PTS	Transport	_	'cpd00122[e] + cpd00061[c] <=> cpd00020[c] + cpd00293[c] '	N-Acetyl-D-glucosamine + Phosphoenolpyruvate <=> Pyruvate + N-Acetyl-D-glucosamine_6-phosphate	2.7.1.69
1241	0	10	10	10	D-alanine transport in via proton symport	Transport	_	'cpd00067[e] + cpd00117[e] -> cpd00067[c] + cpd00117[c] '	H+ + D-Alanine -> H+ + D-Alanine
1242	0	0	0	0	Arsenate transporter	Transport	_	'cpd01048[c] -> cpd01048[e] '	Arsenate -> Arsenate	Undetermined
1243	0	0	0	0	arsenite transporter via uniport	Transport	_	'cpd04098[c] <=> cpd04098[e] '	Arsenite <=> Arsenite	Undetermined
1244	0	0	0	0	butanesulfonate transport via ABC system	Transport	_	'cpd00001[c] + cpd00002[c] + cpd11596[e] -> cpd00067[c] + cpd00008[c] + cpd00009[c] + cpd11596[c] '	H2O + ATP + butanesulfonate -> H+ + ADP + Phosphate + butanesulfonate	Undetermined
1245	0	0	0	0	calcium transport in/out via proton antiporter	Transport	_	'cpd00067[e] + cpd00063[c] <=> cpd00067[c] + cpd00063[e] '	H+ + Ca2+ <=> H+ + Ca2+	TC-2.A.19,2.A.19
1246	0	0	0	0	Cobalamin uptake in via ABC transport	Transport	_	'cpd00001[c] + cpd00002[c] + cpd00423[e] -> cpd00067[c] + cpd00008[c] + cpd00009[c] + cpd00423[c] '	H2O + ATP + Vitamin_B12r -> H+ + ADP + Phosphate + Vitamin_B12r	Undetermined
1247	0	0	0	0	cadmium transport out via ABC system	Transport	_	'cpd00001[c] + cpd00002[c] + cpd01012[c] -> cpd00067[c] + cpd00008[c] + cpd00009[c] + cpd01012[e] '	H2O + ATP + Cd2+ -> H+ + ADP + Phosphate + Cd2+	TC-3.A.3,3.A.3
1248	0	0	0	0	cadminum transport out via antiport	Transport	_	'cpd00067[e] + cpd00205[e] + cpd01012[c] <=> cpd00067[c] + cpd01012[e] + cpd00205[c] '	H+ + K+ + Cd2+ <=> H+ + Cd2+ + K+	Undetermined
1249	0	0	0	0	chromate transport out via proton antiport	Transport	_	'cpd00067[e] + cpd11595[c] <=> cpd00067[c] + cpd11595[e] '	H+ + chromate_H2O4Cr <=> H+ + chromate_H2O4Cr	TC-2.A.51,2.A.51
1250	0	0	10	10	cytosine transport in via proton symport	Transport	_	'cpd00067[e] + cpd00307[e] -> cpd00067[c] + cpd00307[c] '	H+ + Cytosine -> H+ + Cytosine	Undetermined
1251	0	0	0	0	Copper export via ATPase	Transport	_	'cpd00001[c] + cpd00002[c] + cpd00058[c] -> cpd00067[c] + cpd00008[c] + cpd00009[c] + cpd00058[e] '	H2O + ATP + Cu2+ -> H+ + ADP + Phosphate + Cu2+	TC-3.A.3,3.A.3
1252	10	10	10	10	Dipeptide transport via ABC system (ala-asp)	Transport	_	'cpd00001[c] + cpd00002[c] + cpd11593[e] -> cpd00067[c] + cpd00008[c] + cpd00009[c] + cpd11593[c] '	H2O + ATP + ala-L-asp-L -> H+ + ADP + Phosphate + ala-L-asp-L	TC-3.A.1.5,3.A.1.5
1253	10	10	10	10	Dipeptide transport via ABC system (gly-glu)	Transport	_	'cpd00001[c] + cpd00002[c] + cpd11592[e] -> cpd00067[c] + cpd00008[c] + cpd00009[c] + cpd11592[c] '	H2O + ATP + gly-glu-L -> H+ + ADP + Phosphate + gly-glu-L	TC-3.A.1.5,3.A.1.5
1254	0	0	0	0	Dipeptide transport via ABC system (gly-met)	Transport	_	'cpd00001[c] + cpd00002[c] + cpd11591[e] -> cpd00067[c] + cpd00008[c] + cpd00009[c] + cpd11591[c] '	H2O + ATP + Gly-Met -> H+ + ADP + Phosphate + Gly-Met	TC-3.A.1.5,3.A.1.5
1255	1.10262	1.10262	1.10087	1.10087	Dipeptide transport via ABC system (met-ala)	Transport	_	'cpd00001[c] + cpd00002[c] + cpd11590[e] -> cpd00067[c] + cpd00008[c] + cpd00009[c] + cpd11590[c] '	H2O + ATP + met-L-ala-L -> H+ + ADP + Phosphate + met-L-ala-L	TC-3.A.1.5,3.A.1.5
1256	10	10	10	10	Dipeptide transport via ABC system (gly-asp)	Transport	_	'cpd00001[c] + cpd00002[c] + cpd11589[e] -> cpd00067[c] + cpd00008[c] + cpd00009[c] + cpd11589[c] '	H2O + ATP + gly-asp-L -> H+ + ADP + Phosphate + gly-asp-L	TC-3.A.1.5,3.A.1.5
1257	0	0	10	10	Dipeptide transport via ABC system (gly-pro-L)	Transport	_	'cpd00001[c] + cpd00002[c] + cpd11588[e] -> cpd00067[c] + cpd00008[c] + cpd00009[c] + cpd11588[c] '	H2O + ATP + gly-pro-L -> H+ + ADP + Phosphate + gly-pro-L	TC-3.A.1.5,3.A.1.5
1258	0	0	0	0.396484	Dipeptide transport via ABC system (cgly)	Transport	_	'cpd00001[c] + cpd00002[c] + cpd01017[e] -> cpd00067[c] + cpd00008[c] + cpd00009[c] + cpd01017[c] '	H2O + ATP + Cys-Gly -> H+ + ADP + Phosphate + Cys-Gly	TC-3.A.1.5,3.A.1.5
1259	10	10	10	10	Dipeptide transport via ABC system (ala-gln)	Transport	_	'cpd00001[c] + cpd00002[c] + cpd11587[e] -> cpd00067[c] + cpd00008[c] + cpd00009[c] + cpd11587[c] '	H2O + ATP + Ala-Gln -> H+ + ADP + Phosphate + Ala-Gln	TC-3.A.1.5,3.A.1.5
1260	10	10	10	10	Dipeptide transport via ABC system (ala-glu)	Transport	_	'cpd00001[c] + cpd00002[c] + cpd11586[e] -> cpd00067[c] + cpd00008[c] + cpd00009[c] + cpd11586[c] '	H2O + ATP + ala-L-glu-L -> H+ + ADP + Phosphate + ala-L-glu-L	TC-3.A.1.5,3.A.1.5
1261	0	0	10	10	Dipeptide transport via ABC system (ala-gly)	Transport	_	'cpd00001[c] + cpd00002[c] + cpd11585[e] -> cpd00067[c] + cpd00008[c] + cpd00009[c] + cpd11585[c] '	H2O + ATP + L-alanylglycine -> H+ + ADP + Phosphate + L-alanylglycine	TC-3.A.1.5,3.A.1.5
1262	0	0	10	10	Dipeptide transport via ABC system (ala-his)	Transport	_	'cpd00001[c] + cpd00002[c] + cpd11584[e] -> cpd00067[c] + cpd00008[c] + cpd00009[c] + cpd11584[c] '	H2O + ATP + Ala-His -> H+ + ADP + Phosphate + Ala-His	TC-3.A.1.5,3.A.1.5
1263	0	0	4.37845	4.37845	Dipeptide transport via ABC system (ala-leu)	Transport	_	'cpd00001[c] + cpd00002[c] + cpd11583[e] -> cpd00067[c] + cpd00008[c] + cpd00009[c] + cpd11583[c] '	H2O + ATP + Ala-Leu -> H+ + ADP + Phosphate + Ala-Leu	TC-3.A.1.5,3.A.1.5
1264	4.32269	4.32269	2.39523	2.39523	Dipeptide transport via ABC system (ala-thr)	Transport	_	'cpd00001[c] + cpd00002[c] + cpd11582[e] -> cpd00067[c] + cpd00008[c] + cpd00009[c] + cpd11582[c] '	H2O + ATP + ala-L-Thr-L -> H+ + ADP + Phosphate + ala-L-Thr-L	TC-3.A.1.5,3.A.1.5
1265	10	10	1.26271	10	Dipeptide transport via ABC system (gly-asn)	Transport	_	'cpd00001[c] + cpd00002[c] + cpd11581[e] -> cpd00067[c] + cpd00008[c] + cpd00009[c] + cpd11581[c] '	H2O + ATP + gly-asn-L -> H+ + ADP + Phosphate + gly-asn-L	TC-3.A.1.5,3.A.1.5
1266	10	10	10	10	Dipeptide transport via ABC system (gly-gln)	Transport	_	'cpd00001[c] + cpd00002[c] + cpd11580[e] -> cpd00067[c] + cpd00008[c] + cpd00009[c] + cpd11580[c] '	H2O + ATP + Gly-Gln -> H+ + ADP + Phosphate + Gly-Gln	TC-3.A.1.5,3.A.1.5
1267	10	10	10	10	Deoxyribose transport via ABC system	Transport	_	'cpd00001[c] + cpd00002[c] + cpd01242[e] -> cpd00067[c] + cpd00008[c] + cpd00009[c] + cpd01242[c] '	H2O + ATP + Thyminose -> H+ + ADP + Phosphate + Thyminose	Undetermined
1268	0	0	10	10	ethanolamine transport in/out via proton symport	Transport	_	'cpd00067[e] + cpd00162[e] -> cpd00067[c] + cpd00162[c] '	H+ + Aminoethanol -> H+ + Aminoethanol	TC-2.A.3.5,2.A.3.5
1269	0	0	0	0	ethanesulfonate transport via ABC system	Transport	_	'cpd00001[c] + cpd00002[c] + cpd11579[e] -> cpd00067[c] + cpd00008[c] + cpd00009[c] + cpd11579[c] '	H2O + ATP + ethanesulfonate -> H+ + ADP + Phosphate + ethanesulfonate	Undetermined
1270	0	0	0	0	iron (II) transport via ABC system	Transport	_	'cpd00001[c] + cpd00002[c] + cpd10515[e] -> cpd00067[c] + cpd00008[c] + cpd00009[c] + cpd10515[c] '	H2O + ATP + Fe2+ -> H+ + ADP + Phosphate + Fe2+	3.6.3.30
1271	-990	677.508	-990	680.122	fumarate transport in/out via proton symport	Transport	_	'cpd00067[e] + cpd00106[e] <=> cpd00067[c] + cpd00106[c] '	H+ + Fumarate <=> H+ + Fumarate	TC-2.A.56,2.A.56
1272	0	0	10	10	galactarate transport in via proton symport	Transport	_	'cpd00067[e] + cpd00652[e] -> cpd00067[c] + cpd00652[c] '	H+ + D-Mucic_acid -> H+ + D-Mucic_acid	TC-2.A.3.1,2.A.3.1
1273	0	0	0	0	glucarate transport in via proton symport	Transport	_	'cpd00067[e] + cpd00609[e] -> cpd00067[c] + cpd00609[c] '	H+ + D-Glucarate -> H+ + D-Glucarate	TC-2.A.3.1,2.A.3.1
1274	0	0	0	0	glucuronate transport in via proton symport	Transport	_	'cpd00067[e] + cpd00164[e] -> cpd00067[c] + cpd00164[c] '	H+ + Glucuronate -> H+ + Glucuronate	TC-2.A.1.14,2.A.1.14
1275	-10	-10	0.206542	0.206542	glycerol transport in/out via diffusion reversible	Transport	_	'cpd00100[c] <=> cpd00100[e] '	Glycerol <=> Glycerol	Undetermined
1276	0	0	0	0	glycine transport in/out via proton symport	Transport	_	'cpd00033[e] + cpd00067[e] <=> cpd00067[c] + cpd00033[c] '	Glycine + H+ <=> H+ + Glycine
1277	0	0	0	0	hexanesulfonate transport via ABC system	Transport	_	'cpd00001[c] + cpd00002[c] + cpd11578[e] -> cpd00067[c] + cpd00008[c] + cpd00009[c] + cpd11578[c] '	H2O + ATP + hexanesulfonate -> H+ + ADP + Phosphate + hexanesulfonate	Undetermined
1278	0	0	0	0	Isethionate transport via ABC system	Transport	_	'cpd00001[c] + cpd00002[c] + cpd03048[e] -> cpd00067[c] + cpd00008[c] + cpd00009[c] + cpd03048[c] '	H2O + ATP + Isethionate -> H+ + ADP + Phosphate + Isethionate	Undetermined
1279	0	0	0	0	cysteate transport via ABC system	Transport	_	'cpd00001[c] + cpd00002[c] + cpd00395[e] -> cpd00067[c] + cpd00008[c] + cpd00009[c] + cpd00395[c] '	H2O + ATP + L-Cysteate -> H+ + ADP + Phosphate + L-Cysteate	Undetermined
1280	10	10	10	10	L-lactate reversible transport via proton symport	Transport	_	'cpd00067[e] + cpd00159[e] <=> cpd00067[c] + cpd00159[c] '	H+ + L-Lactate <=> H+ + L-Lactate	Undetermined
1281	0	1000	0	1000	L-malate transport in via proton symport	Transport	_	'cpd00067[e] + cpd00130[e] -> cpd00067[c] + cpd00130[c] '	H+ + L-Malate -> H+ + L-Malate	TC-2.A.56,2.A.56
1282	0	0	0	0	Maltotriose transport via ABC system	Transport	_	'cpd00001[c] + cpd00002[c] + cpd01262[e] -> cpd00067[c] + cpd00008[c] + cpd00009[c] + cpd01262[c] '	H2O + ATP + Amylotriose -> H+ + ADP + Phosphate + Amylotriose	Undetermined
1283	0	0	0	0	L-methionine S-oxide transport via ABC system	Transport	_	'cpd00001[c] + cpd00002[c] + cpd01914[e] -> cpd00067[c] + cpd00008[c] + cpd00009[c] + cpd01914[c] '	H2O + ATP + L-Methionine_S-oxide -> H+ + ADP + Phosphate + L-Methionine_S-oxide	Undetermined
1284	0	0	0	0	L-methionine R-oxide transport via ABC system	Transport	_	'cpd00001[c] + cpd00002[c] + cpd11576[e] -> cpd00067[c] + cpd00008[c] + cpd00009[c] + cpd11576[c] '	H2O + ATP + L-methionine_R-oxide -> H+ + ADP + Phosphate + L-methionine_R-oxide	Undetermined
1285	0	0	0	0	magnesium transport in/out via permease (no H+)	Transport	_	'cpd00254[e] -> cpd00254[c] '	Mg -> Mg	TC-1.A.35,1.A.35
1286	0	0	0	0	manganese transport in via proton symport	Transport	_	'cpd00030[e] + cpd00067[e] -> cpd00067[c] + cpd00030[c] '	Mn2+ + H+ -> H+ + Mn2+	TC-2.A.55,2.A.55
1287	0	0	0	0	molybdate transport via ABC system	Transport	_	'cpd00001[c] + cpd00002[c] + cpd11574[e] -> cpd00067[c] + cpd00008[c] + cpd00009[c] + cpd11574[c] '	H2O + ATP + Molybdate -> H+ + ADP + Phosphate + Molybdate	TC-3.A.1.8,3.A.1.8
1288	0	0	0	0	MOPS transport via ABC system	Transport	_	'cpd00001[c] + cpd00002[c] + cpd11575[e] -> cpd00067[c] + cpd00008[c] + cpd00009[c] + cpd11575[c] '	H2O + ATP + MOPS -> H+ + ADP + Phosphate + MOPS	Undetermined
1289	0	0	0	0	methanesulfonate transport via ABC system	Transport	_	'cpd00001[c] + cpd00002[c] + cpd08023[e] -> cpd00067[c] + cpd00008[c] + cpd00009[c] + cpd08023[c] '	H2O + ATP + methanesulfonate -> H+ + ADP + Phosphate + methanesulfonate	Undetermined
1290	10	10	10	10	nitrite transport in via proton symport	Transport	_	'cpd00067[e] + cpd00075[e] -> cpd00067[c] + cpd00075[c] '	H+ + Nitrite -> H+ + Nitrite	Undetermined
1291	10	10	10	10	nitrate transport in via proton symport	Transport	_	'cpd00067[e] + cpd00209[e] -> cpd00067[c] + cpd00209[c] '	H+ + Nitrate -> H+ + Nitrate	Undetermined
1292	2.27997	2.27997	10	10	L-proline transport in via proton symport	Transport	_	'cpd00067[e] + cpd00129[e] -> cpd00067[c] + cpd00129[c] '	H+ + L-Proline -> H+ + L-Proline	Undetermined
1293	0	0	0	0	D-ribose transport out via ABC system	Transport	_	'cpd00001[c] + cpd00002[c] + cpd00105[c] -> cpd00067[c] + cpd00008[c] + cpd00009[c] + cpd00105[e] '	H2O + ATP + D-Ribose -> H+ + ADP + Phosphate + D-Ribose	TC-3.A.1.2,3.A.1.2
1294	0	0	10	10	D-serine transport in/out via proton symport	Transport	_	'cpd00067[e] + cpd00550[e] <=> cpd00067[c] + cpd00550[c] '	H+ + D-Serine <=> H+ + D-Serine
1295	0	0	0	0	sulfate transport in via proton symport	Transport	_	'cpd00048[e] + cpd00067[e] -> cpd00067[c] + cpd00048[c] '	Sulfate + H+ -> H+ + Sulfate	TC-2.A.53,2.A.53
1296	10	10	10	10	succinate transporter in/out via proton symport	Transport	_	'cpd00036[e] + cpd00067[e] <=> cpd00067[c] + cpd00036[c] '	Succinate + H+ <=> H+ + Succinate	TC-2.A.56,2.A.56
1297	0	0	0	0	sulfoacetate transport via ABC system	Transport	_	'cpd00001[c] + cpd00002[c] + cpd09878[e] -> cpd00067[c] + cpd00008[c] + cpd00009[c] + cpd09878[c] '	H2O + ATP + Sulfoacetate -> H+ + ADP + Phosphate + Sulfoacetate	Undetermined
1298	0.607698	0.607698	0.60673	0.60673	L-tryptophan transport in via proton symport	Transport	_	'cpd00065[e] + cpd00067[e] -> cpd00067[c] + cpd00065[c] '	L-Tryptophan + H+ -> H+ + L-Tryptophan	TC-2.A.3.1,2.A.3.1
1299	0	0	0	0	Urea transport via facilitate diffusion	Transport	_	'cpd00073[e] <=> cpd00073[c] '	Urea <=> Urea	Undetermined
1300	0	0	0	0	galacturonate transport in via proton symport	Transport	_	'cpd00067[e] + cpd00280[e] -> cpd00067[c] + cpd00280[c] '	H+ + D-Galacturonate -> H+ + D-Galacturonate	TC-2.A.1.14,2.A.1.14
1301	0	0	0	0	2-dehydro-3-deoxy-D-gluconate transport via proton symport, reversible	Transport	_	'cpd00067[e] + cpd00176[e] <=> cpd00067[c] + cpd00176[c] '	H+ + 2-keto-3-deoxygluconate <=> H+ + 2-keto-3-deoxygluconate	Undetermined
1302	0	0	0	0	allantoin transport in via proton symport	Transport	_	'cpd00067[e] + cpd01092[e] -> cpd00067[c] + cpd01092[c] '	H+ + Allantoin -> H+ + Allantoin	Undetermined
1303	0	0	0	0	butanoate transport in via proton symport	Transport	_	'cpd00067[e] + cpd00211[e] -> cpd00067[c] + cpd00211[c] '	H+ + Butyrate -> H+ + Butyrate	Undetermined
1304	11.0981	11.0981	0	0	Putrescine transport in via proton symport	Transport	_	'cpd00067[e] + cpd00118[e] -> cpd00067[c] + cpd00118[c] '	H+ + Putrescine -> H+ + Putrescine	Undetermined
1305	0	0	0	0	acyl-CoA dehydrogenase (hexadecanoyl-CoA)	Fatty acid metabolism	Lipid metabolism	'cpd00067[c] + cpd00004[c] + cpd03126[c] -> cpd00003[c] + cpd00134[c] '	H+ + NADH + (2E)-Hexadecenoyl-CoA -> NAD + Palmitoyl-CoA	1.3.99.3
1306	0	0	0	0	fatty-acid--CoA ligase (tetradecanoate)	Fatty acid metabolism	Lipid metabolism	'cpd00002[c] + cpd00067[c] + cpd00010[c] + cpd03847[c] -> cpd00012[c] + cpd00018[c] + cpd01695[c] '	ATP + H+ + CoA + Myristic_acid -> PPi + AMP + Myristoyl-CoA	6.2.1.3
1307	0	0	0	0	FMN-dependent monooxygenase (taurine)	None	_	'cpd00007[c] + cpd00210[c] + cpd01270[c] -> cpd00001[c] + cpd00081[c] + cpd00050[c] + cpd04122[c] '	O2 + Taurine + FMNH2 -> H2O + Sulfite + FMN + Aminoacetaldehyde	Undetermined
1308	0	0	-53.0405	-53.0405	FerredoxinNADP+ oxidoreductase	Sulfur metabolism	Sulfur metabolism	'cpd00067[c] + cpd00006[c] + cpd11620[c] <=> cpd00005[c] + cpd11621[c] '	H+ + NADP + Reducedferredoxin <=> NADPH + Oxidizedferredoxin	1.18.1.2
1309	0	0	0	0	O-Succinyl-L-homoserine succinate-lyase (adding cysteine)	Methionine metabolism	Amino acid metabolism	'cpd00239[c] + cpd00822[c] -> cpd00067[c] + cpd00036[c] + cpd00135[c] '	H2S + O-Succinyl-L-homoserine -> H+ + Succinate + Homocysteine	2.5.1.48,4.2.99.9,2.5.1.-
1310	0	0	0	0	CoAapo-[acyl-carrier-protein] pantetheinephosphotransferase	Pantothenate and CoA biosynthesis	Metabolism of cofactors and vitamins	'cpd00010[c] + cpd12370[c] <=> cpd11493[c] + cpd00045[c] '	CoA + apo-ACP <=> ACP + Adenosine_3-5-bisphosphate	2.7.8.7
1311	0	0	1.37119	1.37119	2-Deoxyuridine 5-diphosphateoxidized-thioredoxin	Pyrimidine metabolism	Nucleotide metabolism	'cpd00014[c] + cpd11421[c] -> cpd00001[c] + cpd00978[c] + cpd11420[c] '	UDP + trdrd -> H2O + dUDP + trdox	1.17.4.1
1312	0.546039	0.546039	0.365264	0.365264	2-Deoxycytidine diphosphateoxidized-thioredoxin 2-oxidoreductase	Pyrimidine metabolism	Nucleotide metabolism	'cpd00096[c] + cpd11421[c] -> cpd00001[c] + cpd00533[c] + cpd11420[c] '	CDP + trdrd -> H2O + dCDP + trdox	1.17.4.1
1313	0	0	0	0	L-methionineoxidized-thioredoxin S-oxidoreductase	Methionine metabolism	Amino acid metabolism	'cpd00001[c] + cpd00060[c] + cpd11420[c] <=> cpd11421[c] + cpd01914[c] '	H2O + L-Methionine + trdox <=> trdrd + L-Methionine_S-oxide	1.8.4.13,1.8.4.14
1314	0	0	0	0	O-Acetyl-L-homoserine acetate-lyase (adding methanethiol)	Methionine metabolism	Amino acid metabolism	'cpd00790[c] + cpd00268[c] + cpd11421[c] <=> cpd00029[c] + cpd00081[c] + cpd00135[c] + cpd11420[c] '	O-Acetyl-L-homoserine + H2S2O3 + trdrd <=> Acetate + Sulfite + Homocysteine + trdox	2.5.1.49
1315	0	0	0	0	(S)-2-methylbutanoyl-CoAenzyme N6-(dihydrolipoyl)lysine	Valine, leucine and isoleucine degradation	Amino acid metabolism	'cpd00010[c] + cpd14703[c] -> cpd00449[c] + cpd00760[c] '	CoA + S-(2-Methylbutanoyl)-dihydrolipoamide-E -> Dihydrolipoamide + 2-Methylbutyryl-CoA	2.3.1.168
1316	0.180192	0.180192	0	0	glycinelipoylprotein oxidoreductase (decarboxylating and	Glycine, serine and threonine metabolism	Amino acid metabolism	'cpd00067[c] + cpd00033[c] + cpd12005[c] -> cpd00011[c] + cpd11830[c] '	H+ + Glycine + Lipoylprotein -> CO2 + S-Aminomethyldihydrolipoylprotein	1.4.4.2
1317	0.180192	0.180192	0	0	dihydrolipoylproteinNAD+ oxidoreductase	Glycine, serine and threonine metabolism	Amino acid metabolism	'cpd00003[c] + cpd12225[c] -> cpd00067[c] + cpd00004[c] + cpd12005[c] '	NAD + Dihydrolipolprotein -> H+ + NADH + Lipoylprotein	1.8.1.4
1318	0	0	0	0	Lauroyl-CoAacetyl-CoA C-acyltransferase	Fatty acid metabolism	Lipid metabolism	'cpd00022[c] + cpd01260[c] <=> cpd00010[c] + cpd12689[c] '	Acetyl-CoA + Lauroyl-CoA <=> CoA + 3-Oxotetradecanoyl-CoA	2.3.1.16
1319	0	0	0	0	NADPHprotein-disulfide oxidoreductase	None	_	'cpd00006[c] + cpd12072[c] <=> cpd00067[c] + cpd00005[c] + cpd12139[c] '	NADP + Protein_dithiol <=> H+ + NADPH + Protein_disulfide	1.8.1.8
1320	0	0	0	0	3-methylbutanoyl-CoAenzyme N6-(dihydrolipoyl)lysine	Valine, leucine and isoleucine degradation	Amino acid metabolism	'cpd00010[c] + cpd14699[c] -> cpd00449[c] + cpd01882[c] '	CoA + S-(3-Methylbutanoyl)-dihydrolipoamide-E -> Dihydrolipoamide + Isovaleryl-CoA	2.3.1.168
1321	0	0	0	0	L-glutamate-semialdehyde NADP+	Porphyrin and chlorophyll metabolism	Metabolism of cofactors and vitamins	'cpd00067[c] + cpd00005[c] + cpd12227[c] <=> cpd00006[c] + cpd02345[c] + cpd11912[c] '	H+ + NADPH + L-Glutamyl-tRNA-Glu <=> NADP + L-Glutamate1-semialdehyde + tRNA-Glu	1.2.1.70
1322	0.180192	0.180192	0	0	S-aminomethyldihydrolipoylprotein(6S)-tetrahydrofolate	Folate metabolism	Metabolism of cofactors and vitamins	'cpd00087[c] + cpd11830[c] -> cpd00013[c] + cpd00125[c] + cpd12225[c] '	Tetrahydrofolate + S-Aminomethyldihydrolipoylprotein -> NH3 + 5-10-Methylenetetrahydrofolate + Dihydrolipolprotein	2.1.2.10
1323	0.421781	0.421781	0.421109	0.421109	UDP-3-O-(3-hydroxymyristoyl)glucosamine acyltransferase	Lipopolysaccharide biosynthesis	Glycan biosynthesis and metabolism	'cpd03584[c] + cpd11484[c] -> cpd00067[c] + cpd11493[c] + cpd02835[c] '	UDP-3-O-(beta-hydroxymyristoyl)-D-glucosamine + HMA -> H+ + ACP + UDP-2,3-bis(3-hydroxytetradecanoyl)glucosamine	2.3.1.-
1324	0.421781	0.421781	0.421109	0.421109	(R)-3-Hydroxytetradecanoly-[acyl-carrier-protein]UDP-N-acetyl-	Lipopolysaccharide biosynthesis	Glycan biosynthesis and metabolism	'cpd00037[c] + cpd11484[c] -> cpd11493[c] + cpd02886[c] '	UDP-N-acetylglucosamine + HMA -> ACP + UDP-3-O-(beta-hydroxymyristoyl)-N-acetylglucosamine	2.3.1.129
1325	0	0	0	0	(S)-3-Hydroxytetradecanoyl-CoANAD+ oxidoreductase	Fatty acid metabolism	Lipid metabolism	'cpd00003[c] + cpd03115[c] -> cpd00067[c] + cpd00004[c] + cpd12689[c] '	NAD + (S)-3-Hydroxytetradecanoyl-CoA -> H+ + NADH + 3-Oxotetradecanoyl-CoA	1.1.1.35,1.1.1.211
1326	0.21089	0.21089	0.210554	0.210554	Endotoxin Synthesis (myristoyl transferase)	Lipopolysaccharide biosynthesis	Glycan biosynthesis and metabolism	'cpd11466[c] + cpd03736[c] -> cpd11493[c] + cpd03587[c] '	Myristoyl-ACP + Lauroyl-KDO2-lipid_IV(A) -> ACP + kdo2-lipid_a	2.3.1.-
1327	0.21089	0.21089	0.210554	0.210554	Endotoxin Synthesis (lauroyl transferase)	Lipopolysaccharide biosynthesis	Glycan biosynthesis and metabolism	'cpd11468[c] + cpd03586[c] -> cpd11493[c] + cpd03736[c] '	Dodecanoyl-ACP + kdo2-lipid_iva -> ACP + Lauroyl-KDO2-lipid_IV(A)	2.3.1.-
1328	0	0	0	0	L-GlutamatetRNA(Glu) ligase (AMP-forming)	Alanine, aspartate and glutamate metabolism	Amino acid metabolism	'cpd00002[c] + cpd00067[c] + cpd00023[c] + cpd11912[c] -> cpd00012[c] + cpd00018[c] + cpd12227[c] '	ATP + H+ + L-Glutamate + tRNA-Glu -> PPi + AMP + L-Glutamyl-tRNA-Glu	6.1.1.17,6.1.1.24
1329	0	0	0	0	rxn06979	Porphyrin and chlorophyll metabolism	Metabolism of cofactors and vitamins	'2 cpd00001[c] + 2 cpd00002[c] + 2 cpd00053[c] + cpd03421[c] <=> 2 cpd00067[c] + 2 cpd00008[c] + 2 cpd00009[c] + 2 cpd00023[c] + cpd03914[c] '	2 H2O + 2 ATP + 2 L-Glutamine + Cobyrinate <=> 2 H+ + 2 ADP + 2 Phosphate + 2 L-Glutamate + Cob(II)yrinate_diamide	6.3.1.-
1330	0	0	0	0	glycine oxidase	Thiamine metabolism	Metabolism of cofactors and vitamins	'cpd00033[c] -> 3 cpd00067[c] + cpd14545[c] '	Glycine -> 3 H+ + Iminoglycine	1.4.3.19
1331	0	0	0	0	peptide-methioninethioredoxin-disulfide S-oxidoreductase	None	_	'cpd00001[c] + cpd11420[c] + cpd12237[c] <=> cpd11421[c] + cpd14507[c] '	H2O + trdox + Peptide-L-methionine <=> trdrd + Peptide-L-methionine_(R)-S-oxide	1.8.4.12
1332	0	0	0	0	rxn07586	Porphyrin and chlorophyll metabolism	Metabolism of cofactors and vitamins	'cpd00001[c] + cpd08371[c] <=> cpd00067[c] + cpd00071[c] + cpd14960[c] '	H2O + Cobalt-precorrin_5 <=> H+ + Acetaldehyde + Cobalt-precorrin_5B	Undetermined
1333	0	0	0	0	rxn07587	Porphyrin and chlorophyll metabolism	Metabolism of cofactors and vitamins	'cpd00017[c] + cpd14960[c] <=> cpd00067[c] + cpd00019[c] + cpd08372[c] '	S-Adenosyl-L-methionine + Cobalt-precorrin_5B <=> H+ + S-Adenosyl-homocysteine + Cobalt-precorrin_6	Undetermined
1334	0	0	0	0	rxn07588	Porphyrin and chlorophyll metabolism	Metabolism of cofactors and vitamins	'cpd00017[c] + cpd08373[c] <=> cpd00067[c] + cpd00019[c] + cpd14961[c] '	S-Adenosyl-L-methionine + Cobalt-precorrin_6B <=> H+ + S-Adenosyl-homocysteine + Cobalt-precorrin_7	Undetermined
1335	0	0	0	0	rxn07589	Porphyrin and chlorophyll metabolism	Metabolism of cofactors and vitamins	'cpd00017[c] + cpd14961[c] <=> cpd00011[c] + cpd00019[c] + cpd08375[c] '	S-Adenosyl-L-methionine + Cobalt-precorrin_7 <=> CO2 + S-Adenosyl-homocysteine + Cobalt-precorrin_8	Undetermined
1336	0	0	0	0	D-glucarate hydro-lyase	Ascorbate and aldarate metabolism	Carbohydrate metabolism	'cpd00609[c] -> cpd00001[c] + cpd02439[c] '	D-Glucarate -> H2O + 2-Dehydro-3-deoxy-D-glucarate	4.2.1.40
1337	0	0	0	0	UDP-N-acetylglucosamineundecaprenylphosphate N-acetylglucosamine -1-phosphate transferase	None	_	'cpd00037[c] + cpd00286[c] <=> cpd00091[c] + cpd00946[c] '	UDP-N-acetylglucosamine + Undecaprenylphosphate <=> UMP + Undecaprenyl_diphospho N-acetyl-glucosamine	Undetermined
1338	0	0	0	0	1-tetradecanoyl-sn-glycerol 3-phosphate O-acyltransferase (n-C120)	Glycerolipid metabolism	Lipid metabolism	'cpd11468[c] + cpd15325[c] -> cpd11493[c] + cpd15521[c] '	Dodecanoyl-ACP + 1-dodecanoyl-sn-glycerol_3-phosphate -> ACP + 1,2-didodecanoyl-sn-glycerol_3-phosphate	2.3.1.51
1339	0	0	0	0	1-tetradecanoyl-sn-glycerol 3-phosphate O-acyltransferase (n-C140)	Glycerolipid metabolism	Lipid metabolism	'cpd11466[c] + cpd15331[c] -> cpd11493[c] + cpd15522[c] '	Myristoyl-ACP + 1-tetradecanoyl-sn-glycerol_3-phosphate -> ACP + 1,2-ditetradecanoyl-sn-glycerol_3-phosphate	2.3.1.51
1340	0	0	0	0	1-tetradec-7-enoyl-sn-glycerol 3-phosphate O-acyltransferase (n-C141)	Glycerolipid metabolism	Lipid metabolism	'cpd15294[c] + cpd15330[c] -> cpd11493[c] + cpd15523[c] '	Tetradecenoyl-ACP + 1-tetradec-7-enoyl-sn-glycerol_3-phosphate -> ACP + 1,2-ditetradec-7-enoyl-sn-glycerol_3-phosphate	2.3.1.51
1341	0	0.335629	0	0.335095	1-hexadecanoyl-sn-glycerol 3-phosphate O-acyltransferase (n-C160)	Glycerolipid metabolism	Lipid metabolism	'cpd15327[c] + cpd11476[c] -> cpd11493[c] + cpd15524[c] '	1-hexadecanoyl-sn-glycerol_3-phosphate + hexadecanoyl-acp -> ACP + 1,2-dihexadecanoyl-sn-glycerol_3-phosphate	2.3.1.51
1342	0.287996	0.287996	0.287538	0.287538	1-hexadec-7-enoyl-sn-glycerol 3-phosphate O-acyltransferase (n-C161)	Glycerolipid metabolism	Lipid metabolism	'cpd15239[c] + cpd15326[c] -> cpd11493[c] + cpd15525[c] '	Hexadecenoyl-ACP + 1-hexadec-9-enoyl-sn-glycerol_3-phosphate -> ACP + 1,2-dihexadec-9-enoyl-sn-glycerol_3-phosphate	2.3.1.51
1343	0	0	0	0	1-octadecanoyl-sn-glycerol 3-phosphate O-acyltransferase (n-C180)	Glycerolipid metabolism	Lipid metabolism	'cpd15329[c] + cpd15268[c] -> cpd11493[c] + cpd15526[c] '	1-octadecanoyl-sn-glycerol_3-phosphate + Octadecanoyl-ACP -> ACP + 1,2-dioctadecanoyl-sn-glycerol_3-phosphate	2.3.1.51
1344	0.487986	0.487986	0.487209	0.487209	1-octadec-7-enoyl-sn-glycerol 3-phosphate O-acyltransferase (n-C181)	Glycerolipid metabolism	Lipid metabolism	'cpd11825[c] + cpd15328[c] -> cpd11493[c] + cpd15527[c] '	Octadecenoyl-ACP + 1-octadec-11-enoyl-sn-glycerol_3-phosphate -> ACP + 1,2-dioctadec-11-enoyl-sn-glycerol_3-phosphate	2.3.1.51
1345	0	0	0	0	Biotin synthase	Biotin metabolism	Metabolism of cofactors and vitamins	'cpd00017[c] + cpd01311[c] + cpd00074[c] -> cpd00067[c] + cpd00060[c] + cpd00104[c] + cpd03091[c] '	S-Adenosyl-L-methionine + Dethiobiotin + S -> H+ + L-Methionine + BIOT + 5'-Deoxyadenosine	2.8.1.6
1346	0	0	0	0	cob(I)alamin adenosyltransferase	Porphyrin and chlorophyll metabolism	Metabolism of cofactors and vitamins	'cpd00002[c] + cpd00635[c] <=> cpd00421[c] + cpd00166[c] '	ATP + Cbl <=> Triphosphate + Calomide	2.5.1.17
1347	0	0	0	0	D-Amino acid dehydrogenase	Phenylalanine metabolism	Amino acid metabolism	'cpd00001[c] + cpd00015[c] + cpd00117[c] -> cpd00020[c] + cpd00982[c] + cpd00013[c] '	H2O + FAD + D-Alanine -> Pyruvate + FADH2 + NH3	1.4.99.1
1348	0	0	0	0	diacylglycerol kinase (n-C120)	Glycerolipid metabolism	Lipid metabolism	'cpd00002[c] + cpd15306[c] <=> cpd00008[c] + cpd15521[c] '	ATP + 1,2-Diacyl-sn-glycerol_didodecanoyl <=> ADP + 1,2-didodecanoyl-sn-glycerol_3-phosphate	2.7.1.107
1349	0	0	0	0	diacylglycerol kinase (n-C140)	Glycerolipid metabolism	Lipid metabolism	'cpd00002[c] + cpd15307[c] <=> cpd00008[c] + cpd15522[c] '	ATP + 1,2-Diacyl-sn-glycerol_ditetradecanoyl <=> ADP + 1,2-ditetradecanoyl-sn-glycerol_3-phosphate	2.7.1.107
1350	0	0	0	0	diacylglycerol kinase (n-C141)	Glycerolipid metabolism	Lipid metabolism	'cpd00002[c] + cpd15308[c] <=> cpd00008[c] + cpd15523[c] '	ATP + 1,2-Diacyl-sn-glycerol_ditetradec-7-enoyl <=> ADP + 1,2-ditetradec-7-enoyl-sn-glycerol_3-phosphate	2.7.1.107
1351	0	0	0	0	diacylglycerol kinase (n-C160)	Glycerolipid metabolism	Lipid metabolism	'cpd00002[c] + cpd15309[c] <=> cpd00008[c] + cpd15524[c] '	ATP + 1,2-Diacyl-sn-glycerol_dihexadecanoyl <=> ADP + 1,2-dihexadecanoyl-sn-glycerol_3-phosphate	2.7.1.107
1352	0	0	0	0	diacylglycerol kinase (n-C161)	Glycerolipid metabolism	Lipid metabolism	'cpd00002[c] + cpd15310[c] <=> cpd00008[c] + cpd15525[c] '	ATP + 1,2-Diacyl-sn-glycerol_dihexadec-9-enoyl <=> ADP + 1,2-dihexadec-9-enoyl-sn-glycerol_3-phosphate	2.7.1.107
1353	0	0	0	0	diacylglycerol kinase (n-C180)	Glycerolipid metabolism	Lipid metabolism	'cpd00002[c] + cpd15311[c] <=> cpd00008[c] + cpd15526[c] '	ATP + 1,2-Diacyl-sn-glycerol_dioctadecanoyl <=> ADP + 1,2-dioctadecanoyl-sn-glycerol_3-phosphate	2.7.1.107
1354	0	0	0	0	diacylglycerol kinase (n-C181)	Glycerolipid metabolism	Lipid metabolism	'cpd00002[c] + cpd15312[c] <=> cpd00008[c] + cpd15527[c] '	ATP + 1,2-Diacyl-sn-glycerol_dioctadec-11-enoyl <=> ADP + 1,2-dioctadec-11-enoyl-sn-glycerol_3-phosphate	2.7.1.107
1355	0	0	0	0	CDP-diacylglycerol synthetase (n-C120)	Glycerolipid metabolism	Lipid metabolism	'cpd00052[c] + cpd15521[c] <=> cpd00012[c] + cpd15417[c] '	CTP + 1,2-didodecanoyl-sn-glycerol_3-phosphate <=> PPi + CDP-1,2-didodecanoylglycerol	2.7.7.41
1356	0	0	0	0	CDP-diacylglycerol synthetase (n-C140)	Glycerolipid metabolism	Lipid metabolism	'cpd00052[c] + cpd15522[c] <=> cpd00012[c] + cpd15423[c] '	CTP + 1,2-ditetradecanoyl-sn-glycerol_3-phosphate <=> PPi + CDP-1,2-ditetradecanoylglycerol	2.7.7.41
1357	0	0	0	0	CDP-diacylglycerol synthetase (n-C141)	Glycerolipid metabolism	Lipid metabolism	'cpd00052[c] + cpd15523[c] <=> cpd00012[c] + cpd15422[c] '	CTP + 1,2-ditetradec-7-enoyl-sn-glycerol_3-phosphate <=> PPi + CDP-1,2-ditetradec-7-enoylglycerol	2.7.7.41
1358	0.335629	0.335629	0.335095	0.335095	CDP-diacylglycerol synthetase (n-C160)	Glycerolipid metabolism	Lipid metabolism	'cpd00052[c] + cpd15524[c] <=> cpd00012[c] + cpd15419[c] '	CTP + 1,2-dihexadecanoyl-sn-glycerol_3-phosphate <=> PPi + CDP-1,2-dihexadecanoylglycerol	2.7.7.41
1359	0.287996	0.287996	0.287538	0.287538	CDP-diacylglycerol synthetase (n-C161)	Glycerolipid metabolism	Lipid metabolism	'cpd15525[c] + cpd00052[c] <=> cpd00012[c] + cpd15418[c] '	1,2-dihexadec-9-enoyl-sn-glycerol_3-phosphate + CTP <=> PPi + CDP-1,2-dihexadec-9-enoylglycerol	2.7.7.41
1360	0.172234	0.172234	0.17196	0.17196	CDP-diacylglycerol synthetase (n-C180)	Glycerolipid metabolism	Lipid metabolism	'cpd00052[c] + cpd15526[c] <=> cpd00012[c] + cpd15421[c] '	CTP + 1,2-dioctadecanoyl-sn-glycerol_3-phosphate <=> PPi + CDP-1,2-dioctadecanoylglycerol	2.7.7.41
1361	0.487986	0.487986	0.487209	0.487209	CDP-diacylglycerol synthetase (n-C181)	Glycerolipid metabolism	Lipid metabolism	'cpd00052[c] + cpd15527[c] <=> cpd00012[c] + cpd15420[c] '	CTP + 1,2-dioctadec-11-enoyl-sn-glycerol_3-phosphate <=> PPi + CDP-1,2-dioctadec-11-enoylglycerol	2.7.7.41
1362	0	0	0	0	dihydoorotic acid dehydrogenase (quinone8)	Pyrimidine metabolism	Nucleotide metabolism	'cpd15560[c] + cpd00282[c] -> cpd15561[c] + cpd00247[c] '	Ubiquinone-8 + S-Dihydroorotate -> Ubiquinol-8 + Orotate	1.3.3.1
1363	0	0	0	0	dihydroorotic acid (menaquinone-8)	Pyrimidine metabolism	Nucleotide metabolism	'cpd00282[c] + cpd15500[c] -> cpd00247[c] + cpd15499[c] '	S-Dihydroorotate + Menaquinone_8 -> Orotate + Menaquinol_8	1.3.3.1
1364	0	0	0	0	2,5-diketo-D-gluconate reductase	None	_	'cpd00067[c] + cpd00005[c] + cpd01793[c] <=> cpd00006[c] + cpd15351[c] '	H+ + NADPH + 2,5-diketo-D-gluconate <=> NADP + 2-Dehydro-L-gulonate	Undetermined
1365	0	0	0	0	1-hydroxy-2-methyl-2-(E)-butenyl 4-diphosphate reductase (dmpp)	Metabolism of terpenoids and polyketides	Metabolism of terpenoids and polyketides	'cpd00067[c] + cpd00004[c] + cpd08615[c] -> cpd00001[c] + cpd00003[c] + cpd00202[c] '	H+ + NADH + 1-Hydroxy-2-methyl-2-butenyl_4-diphosphate -> H2O + NAD + DMAPP	Undetermined
1366	0	0	0	0	Dimethyl sulfoxide reductase (Menaquinol 8)	None	_	'cpd15499[c] + cpd08021[c] -> cpd00001[c] + cpd15500[c] + cpd00450[c] '	Menaquinol_8 + DMSO -> H2O + Menaquinone_8 + Methyl_sulfide	Undetermined
1367	0	0	0	0	Dimethyl sulfoxide reductase (Demethylmenaquinol 8)	None	_	'cpd08021[c] + cpd15353[c] -> cpd00001[c] + cpd00450[c] + cpd15352[c] '	DMSO + 2-Demethylmenaquinol_8 -> H2O + Methyl_sulfide + 2-Demethylmenaquinone_8	Undetermined
1368	0	0	0	0	FMNH2-dependent monooxygenase	None	_	'cpd00007[c] + cpd01270[c] + cpd03048[c] -> cpd00001[c] + cpd00081[c] + cpd00050[c] + cpd00229[c] '	O2 + FMNH2 + Isethionate -> H2O + Sulfite + FMN + Glycolaldehyde	Undetermined
1369	0	0	0	0	FMNH2-dependent monooxygenase (methanesulfonate)	None	_	'cpd00007[c] + cpd01270[c] + cpd08023[c] -> cpd00001[c] + cpd00081[c] + cpd00050[c] + cpd00055[c] '	O2 + FMNH2 + methanesulfonate -> H2O + Sulfite + FMN + Formaldehyde	Undetermined
1370	0	0	0	0	FMNH2-dependent monooxygenase (ethanesulfonate)	None	_	'cpd00007[c] + cpd01270[c] + cpd11579[c] -> cpd00001[c] + cpd00071[c] + cpd00081[c] + cpd00050[c] '	O2 + FMNH2 + ethanesulfonate -> H2O + Acetaldehyde + Sulfite + FMN	Undetermined
1371	0	0	0	0	FMNH2-dependent monooxygenase (butanesulfonate)	None	_	'cpd00007[c] + cpd01270[c] + cpd11596[c] -> cpd00001[c] + cpd00081[c] + cpd00050[c] + cpd01011[c] '	O2 + FMNH2 + butanesulfonate -> H2O + Sulfite + FMN + Butanal	Undetermined
1372	0	0	0	0	FMNH2-dependent monooxygenase (sulfoacetate)	None	_	'cpd00007[c] + cpd01270[c] + cpd09878[c] -> cpd00001[c] + cpd00081[c] + cpd00040[c] + cpd00050[c] '	O2 + FMNH2 + Sulfoacetate -> H2O + Sulfite + Glyoxalate + FMN	Undetermined
1373	10	96.7287	10	1000	fumarate reductase	Citrate cycle (TCA cycle)	Citrate cycle (TCA cycle)	'cpd00106[c] + cpd15499[c] -> cpd00036[c] + cpd15500[c] '	Fumarate + Menaquinol_8 -> Succinate + Menaquinone_8	1.3.99.1
1374	0	86.7287	0	1000	fumarate reductase	Citrate cycle (TCA cycle)	Citrate cycle (TCA cycle)	'cpd00106[c] + cpd15353[c] -> cpd00036[c] + cpd15352[c] '	Fumarate + 2-Demethylmenaquinol_8 -> Succinate + 2-Demethylmenaquinone_8	1.3.99.1
1375	0	0	0	0	glycerol-3-phosphate acyltransferase (C120)	Glycerolipid metabolism	Lipid metabolism	'cpd00080[c] + cpd11468[c] -> cpd11493[c] + cpd15325[c] '	Glycerol-3-phosphate + Dodecanoyl-ACP -> ACP + 1-dodecanoyl-sn-glycerol_3-phosphate	2.3.1.15
1376	0	0	0	0	glycerol-3-phosphate acyltransferase (C140)	Glycerolipid metabolism	Lipid metabolism	'cpd00080[c] + cpd11466[c] -> cpd11493[c] + cpd15331[c] '	Glycerol-3-phosphate + Myristoyl-ACP -> ACP + 1-tetradecanoyl-sn-glycerol_3-phosphate	2.3.1.15
1377	0	0	0	0	glycerol-3-phosphate acyltransferase (C141)	Glycerolipid metabolism	Lipid metabolism	'cpd00080[c] + cpd15294[c] -> cpd11493[c] + cpd15330[c] '	Glycerol-3-phosphate + Tetradecenoyl-ACP -> ACP + 1-tetradec-7-enoyl-sn-glycerol_3-phosphate	2.3.1.15
1378	0	0.453945	0	0.453221	glycerol-3-phosphate acyltransferase (C160)	Glycerolipid metabolism	Lipid metabolism	'cpd00080[c] + cpd11476[c] -> cpd11493[c] + cpd15327[c] '	Glycerol-3-phosphate + hexadecanoyl-acp -> ACP + 1-hexadecanoyl-sn-glycerol_3-phosphate	2.3.1.15
1379	0.287996	0.287996	0.287538	0.287538	glycerol-3-phosphate acyltransferase (C161)	Glycerolipid metabolism	Lipid metabolism	'cpd15239[c] + cpd00080[c] -> cpd11493[c] + cpd15326[c] '	Hexadecenoyl-ACP + Glycerol-3-phosphate -> ACP + 1-hexadec-9-enoyl-sn-glycerol_3-phosphate	2.3.1.15
1380	0	0	0	0	glycerol-3-phosphate acyltransferase (C180)	Glycerolipid metabolism	Lipid metabolism	'cpd00080[c] + cpd15268[c] -> cpd11493[c] + cpd15329[c] '	Glycerol-3-phosphate + Octadecanoyl-ACP -> ACP + 1-octadecanoyl-sn-glycerol_3-phosphate	2.3.1.15
1381	0.487986	0.487986	0.487209	0.487209	glycerol-3-phosphate acyltransferase (C181)	Glycerolipid metabolism	Lipid metabolism	'cpd11825[c] + cpd00080[c] -> cpd11493[c] + cpd15328[c] '	Octadecenoyl-ACP + Glycerol-3-phosphate -> ACP + 1-octadec-11-enoyl-sn-glycerol_3-phosphate	2.3.1.15
1382	0	0	0	0	glycerol-3-phosphate dehydrogenase (ubiquinone-8)	Citrate cycle (TCA cycle)	Citrate cycle (TCA cycle)	'cpd15560[c] + cpd00080[c] -> cpd00095[c] + cpd15561[c] '	Ubiquinone-8 + Glycerol-3-phosphate -> Ubiquinol-8 + Glycerone-phosphate	1.1.99.5
1383	0	0	0	0	glycerol-3-phosphate dehydrogenase (menaquinone-8)	Citrate cycle (TCA cycle)	Citrate cycle (TCA cycle)	'cpd00080[c] + cpd15500[c] -> cpd00095[c] + cpd15499[c] '	Glycerol-3-phosphate + Menaquinone_8 -> Glycerone-phosphate + Menaquinol_8	1.1.99.5
1384	0	0	0	0	glycerol-3-phosphate dehydrogenase (demethylmenaquinone-8)	Citrate cycle (TCA cycle)	Citrate cycle (TCA cycle)	'cpd00080[c] + cpd15352[c] -> cpd00095[c] + cpd15353[c] '	Glycerol-3-phosphate + 2-Demethylmenaquinone_8 -> Glycerone-phosphate + 2-Demethylmenaquinol_8	1.1.99.5
1385	0.21089	0.21089	0.210554	0.210554	galactosyltransferase I (LPS core synthesis)	Lipopolysaccharide biosynthesis	Glycan biosynthesis and metabolism	'cpd00026[c] + cpd15479[c] <=> cpd00014[c] + cpd15469[c] '	UDP-glucose + glucosyl-inner_core oligosaccharide lipid A <=> UDP + galactosyl-glucosyl-inner_core oligosaccharide lipid A	2.4.1.-
1386	0.21089	0.21089	0.210554	0.210554	glucosyltransferase I (LPS core synthesis)	Lipopolysaccharide biosynthesis	Glycan biosynthesis and metabolism	'cpd00026[c] + cpd15489[c] <=> cpd00014[c] + cpd15479[c] '	UDP-glucose + inner_core oligosaccharide lipid A <=> UDP + glucosyl-inner_core oligosaccharide lipid A	2.4.1.-
1387	0.21089	0.21089	0.210554	0.210554	glucosyltransferase II (LPS core synthesis)	Lipopolysaccharide biosynthesis	Glycan biosynthesis and metabolism	'cpd00026[c] + cpd15469[c] <=> cpd00014[c] + cpd15475[c] '	UDP-glucose + galactosyl-glucosyl-inner_core oligosaccharide lipid A <=> UDP + glucosyl-galactosyl-glucosyl-inner_core oligosaccharide lipid A	2.4.1.-
1388	0.21089	0.21089	0.210554	0.210554	heptosyltransferase IV (LPS core synthesis)	Lipopolysaccharide biosynthesis	Glycan biosynthesis and metabolism	'cpd03831[c] + cpd15477[c] <=> cpd00008[c] + cpd15432[c] '	ADP-L-glycero-D-manno-heptose + glucosyl-glucosyl-galactosyl-glucosyl-inner_core oligosaccharide lipid A <=> ADP + core_oligosaccharide lipid A	Undetermined
1389	0.21089	0.21089	0.210554	0.210554	glucosyltransferase III (LPS core synthesis)	Lipopolysaccharide biosynthesis	Glycan biosynthesis and metabolism	'cpd00026[c] + cpd15475[c] <=> cpd00014[c] + cpd15477[c] '	UDP-glucose + glucosyl-galactosyl-glucosyl-inner_core oligosaccharide lipid A <=> UDP + glucosyl-glucosyl-galactosyl-glucosyl-inner_core oligosaccharide lipid A	2.4.1.-
1390	0	0	0	0	Glycolate oxidase	Glyoxylate and dicarboxylate metabolism	Carbohydrate metabolism	'cpd00139[c] + cpd15560[c] -> cpd15561[c] + cpd00040[c] '	Ubiquinone-8 + Glycolate -> Ubiquinol-8 + Glyoxalate	Undetermined
1391	0	86.7287	0	934.298	Glycolate oxidase	Glyoxylate and dicarboxylate metabolism	Carbohydrate metabolism	'cpd00139[c] + cpd15500[c] -> cpd00040[c] + cpd15499[c] '	Glycolate + Menaquinone_8 -> Glyoxalate + Menaquinol_8	Undetermined
1392	0	86.7287	0	0	Glycolate oxidase	Glyoxylate and dicarboxylate metabolism	Carbohydrate metabolism	'cpd00139[c] + cpd15352[c] -> cpd00040[c] + cpd15353[c] '	Glycolate + 2-Demethylmenaquinone_8 -> Glyoxalate + 2-Demethylmenaquinol_8	Undetermined
1393	0	0	0	0	Glycerophosphodiester phosphodiesterase (Glycerophosphoglycerol)	Glycerophospholipid metabolism	Lipid metabolism	'cpd00001[c] + cpd02090[c] <=> cpd00080[c] + cpd00100[c] '	H2O + Glycerophosphoglycerol <=> Glycerol-3-phosphate + Glycerol	3.1.4.46
1394	0	0	0	0	Heme O synthase	Porphyrin and chlorophyll metabolism	Metabolism of cofactors and vitamins	'cpd00001[c] + cpd00028[c] + cpd00350[c] <=> cpd00012[c] + cpd11313[c] '	H2O + Heme + Farnesyldiphosphate <=> PPi + hemeO	2.5.1.-
1395	0.21089	0.21089	0.210554	0.210554	LPS heptose kinase I (LPS core synthesis)	Lipopolysaccharide biosynthesis	Glycan biosynthesis and metabolism	'cpd00002[c] + cpd15484[c] <=> cpd00008[c] + cpd15549[c] '	ATP + heptosyl-heptosyl-kdo2-lipidA <=> ADP + phospho-heptosyl-heptosyl-kdo2-lipidA	2.7.-.-
1396	0.21089	0.21089	0.210554	0.210554	LPS heptose kinase II (LPS core synthesis)	Lipopolysaccharide biosynthesis	Glycan biosynthesis and metabolism	'cpd00002[c] + cpd15488[c] <=> cpd00008[c] + cpd15550[c] '	ATP + heptosyl-phospho-heptosyl-heptosyl-kdo2-lipidA <=> ADP + phospho-heptosyl-phospho-heptosyl-heptosyl-kdo2-lipidA	Undetermined
1397	0.21089	0.21089	0.210554	0.210554	heptosyltransferase I (LPS core synthesis)	Lipopolysaccharide biosynthesis	Glycan biosynthesis and metabolism	'cpd03587[c] + cpd03831[c] <=> cpd00008[c] + cpd15485[c] '	kdo2-lipid_a + ADP-L-glycero-D-manno-heptose <=> ADP + heptosyl-kdo2-lipidA	2.4.1.-
1398	0.21089	0.21089	0.210554	0.210554	heptosyltransferase II (LPS core synthesis)	Lipopolysaccharide biosynthesis	Glycan biosynthesis and metabolism	'cpd03831[c] + cpd15485[c] <=> cpd00008[c] + cpd15484[c] '	ADP-L-glycero-D-manno-heptose + heptosyl-kdo2-lipidA <=> ADP + heptosyl-heptosyl-kdo2-lipidA	2.4.1.-
1399	0.21089	0.21089	0.210554	0.210554	heptosyltransferase III (LPS core synthesis)	Lipopolysaccharide biosynthesis	Glycan biosynthesis and metabolism	'cpd03831[c] + cpd15549[c] <=> cpd00008[c] + cpd15488[c] '	ADP-L-glycero-D-manno-heptose + phospho-heptosyl-heptosyl-kdo2-lipidA <=> ADP + heptosyl-phospho-heptosyl-heptosyl-kdo2-lipidA	2.4.1.-
1400	0	0	0	0	1-hydroxy-2-methyl-2-(E)-butenyl 4-diphosphate reductase (ipdp)	Metabolism of terpenoids and polyketides	Metabolism of terpenoids and polyketides	'cpd00067[c] + cpd00004[c] + cpd08615[c] -> cpd00001[c] + cpd00003[c] + cpd00113[c] '	H+ + NADH + 1-Hydroxy-2-methyl-2-butenyl_4-diphosphate -> H2O + NAD + Isopentenyldiphosphate	Undetermined
1401	0	0	0	0	D-lactate dehydrogenase	Pyruvate metabolism	Carbohydrate metabolism	'cpd00221[c] + cpd15560[c] -> cpd00020[c] + cpd15561[c] '	D-Lactate + Ubiquinone-8 -> Pyruvate + Ubiquinol-8	1.1.2.4
1402	0	0	0	0	L-Lactate dehydrogenase (ubiquinone)	Pyruvate metabolism	Carbohydrate metabolism	'cpd15560[c] + cpd00159[c] -> cpd00020[c] + cpd15561[c] '	Ubiquinone-8 + L-Lactate -> Pyruvate + Ubiquinol-8	1.1.2.3
1403	10	10	0	10	L-Lactate dehydrogenase (menaquinone)	Pyruvate metabolism	Carbohydrate metabolism	'cpd00159[c] + cpd15500[c] -> cpd00020[c] + cpd15499[c] '	L-Lactate + Menaquinone_8 -> Pyruvate + Menaquinol_8	1.1.2.3
1404	0.21089	0.21089	0.210554	0.210554	3-deoxy-D-manno-octulosonic acid transferase III (LPS core biosynthesis)	Lipopolysaccharide biosynthesis	Glycan biosynthesis and metabolism	'cpd02546[c] + cpd15550[c] <=> cpd00046[c] + cpd15492[c] '	CMP-KDO + phospho-heptosyl-phospho-heptosyl-heptosyl-kdo2-lipidA <=> CMP + kdo-phospho-heptosyl-phospho-heptosyl-heptosyl-kdo2-lipidA	Undetermined
1405	0	76.7287	0	990	NADH dehydrogenase (menaquinone-8 0 protons)	Oxidative phosphorylation	Energy metabolism	'cpd00067[c] + cpd00004[c] + cpd15500[c] -> cpd00003[c] + cpd15499[c] '	H+ + NADH + Menaquinone_8 -> NAD + Menaquinol_8	1.6.5.3
1406	0	0	0	0	NADH dehydrogenase (ubiquinone-8 )	Oxidative phosphorylation	Energy metabolism	'cpd00067[c] + cpd00004[c] + cpd15560[c] -> cpd00003[c] + cpd15561[c] '	H+ + NADH + Ubiquinone-8 -> NAD + Ubiquinol-8	1.6.5.3
1407	0	76.7287	0	1000	NADH dehydrogenase (demethylmenaquinone-8 0 protons)	Oxidative phosphorylation	Energy metabolism	'cpd00067[c] + cpd00004[c] + cpd15352[c] -> cpd00003[c] + cpd15353[c] '	H+ + NADH + 2-Demethylmenaquinone_8 -> NAD + 2-Demethylmenaquinol_8	1.6.5.3
1408	0	0	0	0	phosphatidylglycerol phosphate phosphatase (n-C140)	Glycerophospholipid metabolism	Lipid metabolism	'cpd00001[c] + cpd15542[c] -> cpd00067[c] + cpd00009[c] + cpd15535[c] '	H2O + Phosphatidylglycerophosphate_didodecanoyl -> H+ + Phosphate + Phosphatidylglycerol_didodecanoyl	3.1.3.27
1409	0	0	0	0	phosphatidylglycerol phosphate phosphatase (n-C140)	Glycerophospholipid metabolism	Lipid metabolism	'cpd00001[c] + cpd15543[c] -> cpd00067[c] + cpd00009[c] + cpd15536[c] '	H2O + Phosphatidylglycerophosphate_ditetradecanoyl -> H+ + Phosphate + Phosphatidylglycerol_ditetradecanoyl	3.1.3.27
1410	0	0	0	0	phosphatidylglycerol phosphate phosphatase (n-C141)	Glycerophospholipid metabolism	Lipid metabolism	'cpd00001[c] + cpd15544[c] -> cpd00067[c] + cpd00009[c] + cpd15537[c] '	H2O + Phosphatidylglycerophosphate_ditetradec-7-enoyl -> H+ + Phosphate + Phosphatidylglycerol_ditetradec-7-enoyl	3.1.3.27
1411	0.145922	0.145922	0.145689	0.145689	phosphatidylglycerol phosphate phosphatase (n-C160)	Glycerophospholipid metabolism	Lipid metabolism	'cpd00001[c] + cpd15545[c] -> cpd00067[c] + cpd00009[c] + cpd15538[c] '	H2O + Phosphatidylglycerophosphate_dihexadecanoyl -> H+ + Phosphate + Phosphatidylglycerol_dihexadecanoyl	3.1.3.27
1412	0.12522	0.12522	0.12502	0.12502	phosphatidylglycerol phosphate phosphatase (n-C161)	Glycerophospholipid metabolism	Lipid metabolism	'cpd00001[c] + cpd15546[c] -> cpd00067[c] + cpd00009[c] + cpd15539[c] '	H2O + Phosphatidylglycerophosphate_dihexadec-9-enoyl -> H+ + Phosphate + Phosphatidylglycerol_dihexadec-9-enoyl	3.1.3.27
1413	0.172234	0.172234	0.17196	0.17196	phosphatidylglycerol phosphate phosphatase (n-C180)	Glycerophospholipid metabolism	Lipid metabolism	'cpd00001[c] + cpd15547[c] -> cpd00067[c] + cpd00009[c] + cpd15540[c] '	H2O + Phosphatidylglycerophosphate_dioctadecanoyl -> H+ + Phosphate + Phosphatidylglycerol_dioctadecanoyl	3.1.3.27
1414	0.114823	0.114823	0.11464	0.11464	phosphatidylglycerol phosphate phosphatase (n-C181)	Glycerophospholipid metabolism	Lipid metabolism	'cpd00001[c] + cpd15548[c] -> cpd00067[c] + cpd00009[c] + cpd15541[c] '	H2O + Phosphatidylglycerophosphate_dioctadec-11-enoyl -> H+ + Phosphate + Phosphatidylglycerol_dioctadec-11-enoyl	3.1.3.27
1415	0	0	0	0	Phosphatidylglycerol synthase (n-C120)	Glycerophospholipid metabolism	Lipid metabolism	'cpd00080[c] + cpd15417[c] <=> cpd00046[c] + cpd15542[c] '	Glycerol-3-phosphate + CDP-1,2-didodecanoylglycerol <=> CMP + Phosphatidylglycerophosphate_didodecanoyl	2.7.8.5
1416	0	0	0	0	Phosphatidylglycerol synthase (n-C140)	Glycerophospholipid metabolism	Lipid metabolism	'cpd00080[c] + cpd15423[c] <=> cpd00046[c] + cpd15543[c] '	Glycerol-3-phosphate + CDP-1,2-ditetradecanoylglycerol <=> CMP + Phosphatidylglycerophosphate_ditetradecanoyl	2.7.8.5
1417	0	0	0	0	Phosphatidylglycerol synthase (n-C141)	Glycerophospholipid metabolism	Lipid metabolism	'cpd00080[c] + cpd15422[c] <=> cpd00046[c] + cpd15544[c] '	Glycerol-3-phosphate + CDP-1,2-ditetradec-7-enoylglycerol <=> CMP + Phosphatidylglycerophosphate_ditetradec-7-enoyl	2.7.8.5
1418	0.145922	0.145922	0.145689	0.145689	Phosphatidylglycerol synthase (n-C160)	Glycerophospholipid metabolism	Lipid metabolism	'cpd00080[c] + cpd15419[c] <=> cpd00046[c] + cpd15545[c] '	Glycerol-3-phosphate + CDP-1,2-dihexadecanoylglycerol <=> CMP + Phosphatidylglycerophosphate_dihexadecanoyl	2.7.8.5
1419	0.12522	0.12522	0.12502	0.12502	Phosphatidylglycerol synthase (n-C161)	Glycerophospholipid metabolism	Lipid metabolism	'cpd00080[c] + cpd15418[c] <=> cpd00046[c] + cpd15546[c] '	Glycerol-3-phosphate + CDP-1,2-dihexadec-9-enoylglycerol <=> CMP + Phosphatidylglycerophosphate_dihexadec-9-enoyl	2.7.8.5
1420	0.172234	0.172234	0.17196	0.17196	Phosphatidylglycerol synthase (n-C180)	Glycerophospholipid metabolism	Lipid metabolism	'cpd00080[c] + cpd15421[c] <=> cpd00046[c] + cpd15547[c] '	Glycerol-3-phosphate + CDP-1,2-dioctadecanoylglycerol <=> CMP + Phosphatidylglycerophosphate_dioctadecanoyl	2.7.8.5
1421	0.114823	0.114823	0.11464	0.11464	Phosphatidylglycerol synthase (n-C181)	Glycerophospholipid metabolism	Lipid metabolism	'cpd00080[c] + cpd15420[c] <=> cpd00046[c] + cpd15548[c] '	Glycerol-3-phosphate + CDP-1,2-dioctadec-11-enoylglycerol <=> CMP + Phosphatidylglycerophosphate_dioctadec-11-enoyl	2.7.8.5
1422	0	0	0	0	pyruvate oxidase	Pyruvate metabolism	Carbohydrate metabolism	'cpd00001[c] + cpd00020[c] + cpd15560[c] -> cpd00011[c] + cpd00029[c] + cpd15561[c] '	H2O + Pyruvate + Ubiquinone-8 -> CO2 + Acetate + Ubiquinol-8	1.2.5.1,1.2.2.2
1423	0	0	0	0	phosphopantothenate-cysteine ligase	Pantothenate and CoA biosynthesis	Metabolism of cofactors and vitamins	'cpd00084[c] + cpd00052[c] + cpd02201[c] -> cpd00012[c] + cpd00046[c] + cpd02666[c] '	L-Cysteine + CTP + 4-phosphopantothenate -> PPi + CMP + (R)-4'-Phosphopantothenoyl-L-cysteine	6.3.2.5
1424	0	0	17.7237	1000	Proline dehydrogenase	Arginine and proline metabolism	Amino acid metabolism	'cpd00015[c] + cpd00129[c] <=> cpd00982[c] + cpd02431[c] '	FAD + L-Proline <=> FADH2 + 1-Pyrroline-5-carboxylate	1.5.99.8
1425	0	0	0	0	Phosphatidylserine decarboxylase (n-C120)	Glycerophospholipid metabolism	Lipid metabolism	'2 cpd00067[c] + cpd15552[c] <=> cpd00011[c] + cpd15528[c] '	2 H+ + phosphatidylserine_didodecanoyl <=> CO2 + phosphatidylethanolamine_didodecanoyl	4.1.1.65
1426	0	0	0	0	Phosphatidylserine decarboxylase (n-C140)	Glycerophospholipid metabolism	Lipid metabolism	'2 cpd00067[c] + cpd15553[c] <=> cpd00011[c] + cpd15529[c] '	2 H+ + phosphatidylserine_ditetradecanoyl <=> CO2 + phosphatidylethanolamine_ditetradecanoyl	4.1.1.65
1427	0	0	0	0	Phosphatidylserine decarboxylase (n-C141)	Glycerophospholipid metabolism	Lipid metabolism	'2 cpd00067[c] + cpd15554[c] <=> cpd00011[c] + cpd15530[c] '	2 H+ + phosphatidylserine_ditetradec-7-enoyl <=> CO2 + phosphatidylethanolamine_ditetradec-7-enoyl	4.1.1.65
1428	0.189708	0.189708	0.189405	0.189405	Phosphatidylserine decarboxylase (n-C160)	Glycerophospholipid metabolism	Lipid metabolism	'2 cpd00067[c] + cpd15555[c] <=> cpd00011[c] + cpd15531[c] '	2 H+ + phosphatidylserine_dihexadecanoyl <=> CO2 + phosphatidylethanolamine_dihexadecanoyl	4.1.1.65
1429	0.162777	0.162777	0.162517	0.162517	Phosphatidylserine decarboxylase (n-C161)	Glycerophospholipid metabolism	Lipid metabolism	'2 cpd00067[c] + cpd15556[c] <=> cpd00011[c] + cpd15532[c] '	2 H+ + phosphatidylserine_dihexadec-9-enoyl <=> CO2 + phosphatidylethanolamine_dihexadec-9enoyl	4.1.1.65
1430	0	0	0	0	Phosphatidylserine decarboxylase (n-C180)	Glycerophospholipid metabolism	Lipid metabolism	'2 cpd00067[c] + cpd15557[c] <=> cpd00011[c] + cpd15533[c] '	2 H+ + phosphatidylserine_dioctadecanoyl <=> CO2 + phosphatidylethanolamine_dioctadecanoyl	4.1.1.65
1431	0.373163	0.373163	0.372569	0.372569	Phosphatidylserine decarboxylase (n-C181)	Glycerophospholipid metabolism	Lipid metabolism	'2 cpd00067[c] + cpd15558[c] <=> cpd00011[c] + cpd15534[c] '	2 H+ + phosphatidylserine_dioctadec-11-enoyl <=> CO2 + phosphatidylethanolamine_dioctadec-11-enoyl	4.1.1.65
1432	0	0	0	0	Phosphatidylserine syntase (n-C120)	Glycerophospholipid metabolism	Lipid metabolism	'cpd00054[c] + cpd15417[c] <=> cpd00067[c] + cpd00046[c] + cpd15552[c] '	L-Serine + CDP-1,2-didodecanoylglycerol <=> H+ + CMP + phosphatidylserine_didodecanoyl	2.7.8.8
1433	0	0	0	0	Phosphatidylserine syntase (n-C140)	Glycerophospholipid metabolism	Lipid metabolism	'cpd00054[c] + cpd15423[c] <=> cpd00067[c] + cpd00046[c] + cpd15553[c] '	L-Serine + CDP-1,2-ditetradecanoylglycerol <=> H+ + CMP + phosphatidylserine_ditetradecanoyl	2.7.8.8
1434	0	0	0	0	Phosphatidylserine syntase (n-C141)	Glycerophospholipid metabolism	Lipid metabolism	'cpd00054[c] + cpd15422[c] <=> cpd00067[c] + cpd00046[c] + cpd15554[c] '	L-Serine + CDP-1,2-ditetradec-7-enoylglycerol <=> H+ + CMP + phosphatidylserine_ditetradec-7-enoyl	2.7.8.8
1435	0.189708	0.189708	0.189405	0.189405	Phosphatidylserine syntase (n-C160)	Glycerophospholipid metabolism	Lipid metabolism	'cpd00054[c] + cpd15419[c] <=> cpd00067[c] + cpd00046[c] + cpd15555[c] '	L-Serine + CDP-1,2-dihexadecanoylglycerol <=> H+ + CMP + phosphatidylserine_dihexadecanoyl	2.7.8.8
1436	0.162777	0.162777	0.162517	0.162517	Phosphatidylserine syntase (n-C161)	Glycerophospholipid metabolism	Lipid metabolism	'cpd00054[c] + cpd15418[c] <=> cpd00067[c] + cpd00046[c] + cpd15556[c] '	L-Serine + CDP-1,2-dihexadec-9-enoylglycerol <=> H+ + CMP + phosphatidylserine_dihexadec-9-enoyl	2.7.8.8
1437	0	0	0	0	Phosphatidylserine syntase (n-C180)	Glycerophospholipid metabolism	Lipid metabolism	'cpd00054[c] + cpd15421[c] <=> cpd00067[c] + cpd00046[c] + cpd15557[c] '	L-Serine + CDP-1,2-dioctadecanoylglycerol <=> H+ + CMP + phosphatidylserine_dioctadecanoyl	2.7.8.8
1438	0.373163	0.373163	0.372569	0.372569	Phosphatidylserine syntase (n-C181)	Glycerophospholipid metabolism	Lipid metabolism	'cpd00054[c] + cpd15420[c] <=> cpd00067[c] + cpd00046[c] + cpd15558[c] '	L-Serine + CDP-1,2-dioctadec-11-enoylglycerol <=> H+ + CMP + phosphatidylserine_dioctadec-11-enoyl	2.7.8.8
1439	0.21089	0.21089	0.210554	0.210554	rhamnosyltransferase I (LPS core biosynthesis)	Lipopolysaccharide biosynthesis	Glycan biosynthesis and metabolism	'cpd02113[c] + cpd15492[c] <=> cpd00297[c] + cpd15489[c] '	dTDP-rhamnose + kdo-phospho-heptosyl-phospho-heptosyl-heptosyl-kdo2-lipidA <=> dTDP + inner_core oligosaccharide lipid A	Undetermined
1440	0	0	0	0	Sulfate adenyltransferase	Sulfur metabolism	Sulfur metabolism	'cpd00001[c] + cpd00002[c] + cpd00038[c] + cpd00048[c] -> cpd00009[c] + cpd00012[c] + cpd00031[c] + cpd00193[c] '	H2O + ATP + GTP + Sulfate -> Phosphate + PPi + GDP + APS	2.7.7.4
1441	0	0	0	0	Spermidine acetyltransferase	Arginine and proline metabolism	Amino acid metabolism	'cpd00022[c] + cpd00264[c] -> cpd00067[c] + cpd00010[c] + cpd00470[c] '	Acetyl-CoA + Spermidine -> H+ + CoA + N1-Acetylspermidine	2.3.1.57
1442	0	0	0	0	Spermidine acetyltransferase (N8)	Arginine and proline metabolism	Amino acid metabolism	'cpd00022[c] + cpd00264[c] -> cpd00067[c] + cpd00010[c] + cpd00758[c] '	Acetyl-CoA + Spermidine -> H+ + CoA + N8-Acetylspermidine	2.3.1.57
1443	0	0	0	0	succinate dehydrogenase (irreversible)	Citrate cycle (TCA cycle)	Citrate cycle (TCA cycle)	'cpd00036[c] + cpd15560[c] -> cpd00106[c] + cpd15561[c] '	Succinate + Ubiquinone-8 -> Fumarate + Ubiquinol-8	1.3.99.1
1444	0	0	0	0	hydrogen peroxide reductase (thioredoxin)	None	_	'cpd00025[c] + cpd11421[c] -> 2 cpd00001[c] + cpd11420[c] '	H2O2 + trdrd -> 2 H2O + trdox	Undetermined
1445	0	0	0	0	thiazole phosphate synthesis	Thiamine metabolism	Metabolism of cofactors and vitamins	'cpd00002[c] + cpd00084[c] + cpd00069[c] + cpd08289[c] -> cpd00001[c] + cpd00011[c] + cpd00035[c] + cpd00012[c] + cpd00018[c] + cpd02654[c] + cpd15378[c] '	ATP + L-Cysteine + L-Tyrosine + 1-deoxy-D-xylulose5-phosphate -> H2O + CO2 + L-Alanine + PPi + AMP + 4-Methyl-5-2-phosphoethyl-thiazole + 4-Hydroxy-benzylalcohol	Undetermined
1446	0	0	0	0	Trimethylamine N-oxide reductase (menaquinol 8)	None	_	'cpd00067[c] + cpd15499[c] + cpd00811[c] <=> cpd00001[c] + cpd15500[c] + cpd00441[c] '	H+ + Menaquinol_8 + (CH3)3NO <=> H2O + Menaquinone_8 + (CH3)3N	Undetermined
1447	0	0	0	0	Trimethylamine N-oxide reductase (demethylmenaquinol 8)	None	_	'cpd00067[c] + cpd15353[c] + cpd00811[c] <=> cpd00001[c] + cpd15352[c] + cpd00441[c] '	H+ + 2-Demethylmenaquinol_8 + (CH3)3NO <=> H2O + 2-Demethylmenaquinone_8 + (CH3)3N	Undetermined
1448	0	0	0	0	Undecaprenyl diphosphate synthase	Peptidoglycan biosynthesis	Glycan biosynthesis and metabolism	'8 cpd00113[c] + cpd00350[c] <=> 8 cpd00012[c] + cpd02229[c] '	8 Isopentenyldiphosphate + Farnesyldiphosphate <=> 8 PPi + Bactoprenyl_diphosphate	2.5.1.31
1449	0	0	0	0	fatty-acid--CoA ligase (octadecenoate)	Fatty acid metabolism	Lipid metabolism	'cpd00002[c] + cpd00067[c] + cpd00010[c] + cpd15269[c] -> cpd00012[c] + cpd00018[c] + cpd15274[c] '	ATP + H+ + CoA + octadecenoate -> PPi + AMP + Octadecenoyl-CoA	6.2.1.3
1450	0	0	0	0	fatty-acid--CoA ligase (octadecanoate)	Fatty acid metabolism	Lipid metabolism	'cpd00002[c] + cpd00067[c] + cpd00010[c] + cpd01080[c] -> cpd00012[c] + cpd00018[c] + cpd00327[c] '	ATP + H+ + CoA + ocdca -> PPi + AMP + strcoa	6.2.1.3
1451	0	0	0	0	fatty-acid--CoA ligase (hexadecenoate), peroxisomal	Fatty acid metabolism	Lipid metabolism	'cpd00002[c] + cpd00067[c] + cpd00010[c] + cpd15237[c] -> cpd00012[c] + cpd00018[c] + cpd15238[c] '	ATP + H+ + CoA + hexadecenoate -> PPi + AMP + Hexadecenoyl-CoA	6.2.1.3
1452	0	0	0	0	Thiamine transport in via proton symport	Transport	_	'cpd00067[e] + cpd00305[e] -> cpd00067[c] + cpd00305[c] '	H+ + Thiamin -> H+ + Thiamin	Undetermined
1453	1.2088	1.2088	0	0	L-lysine reversible transport via proton symport	Transport	_	'cpd00039[e] + cpd00067[e] -> cpd00067[c] + cpd00039[c] '	L-Lysine + H+ -> H+ + L-Lysine	Undetermined
1454	0	0	0	0	deoxyuridine transport in via proton symport	Transport	_	'cpd00067[e] + cpd00412[e] -> cpd00067[c] + cpd00412[c] '	H+ + Deoxyuridine -> H+ + Deoxyuridine	Undetermined
1455	0	0	0	0	deoxyinosine transport in via proton symport	Transport	_	'cpd00067[e] + cpd03279[e] -> cpd00067[c] + cpd03279[c] '	H+ + Deoxyinosine -> H+ + Deoxyinosine	Undetermined
1456	0.365847	0.365847	0	0	deoxyguanosine transport in via proton symport	Transport	_	'cpd00067[e] + cpd00277[e] -> cpd00067[c] + cpd00277[c] '	H+ + Deoxyguanosine -> H+ + Deoxyguanosine	Undetermined
1457	0	0	0	0	choline transport via proton symport	Transport	_	'cpd00067[e] + cpd00098[e] -> cpd00067[c] + cpd00098[c] '	H+ + Choline -> H+ + Choline	Undetermined
1458	0	0	0	0	Acetoin dehydrogenase	Glycolysis / Gluconeogenesis	Carbohydrate metabolism	'cpd00003[c] + cpd00010[c] + cpd00361[c] <=> cpd00067[c] + cpd00004[c] + cpd00022[c] + cpd00071[c] '	NAD + CoA + ACTN <=> H+ + NADH + Acetyl-CoA + Acetaldehyde	Undetermined
1459	0	0	0	0	beta-glucosidase (methyl-alpha-D-glucoside)	Starch and sucrose metabolism	Carbohydrate metabolism	'cpd00001[c] + cpd15584[c] <=> cpd00027[c] + cpd00116[c] '	H2O + alpha-Methyl-D-glucoside <=> D-Glucose + Methanol	3.2.1.21
1460	0	0	0	0	beta-glucosidase	Starch and sucrose metabolism	Carbohydrate metabolism	'cpd00001[c] + cpd15585[c] <=> cpd00027[c] + cpd00116[c] '	H2O + beta-Methylglucoside <=> D-Glucose + Methanol	3.2.1.21
1461	0	0	0	0	acyl-CoA dehydrogenase (hexanoyl-CoA)	Fatty acid metabolism	Lipid metabolism	'cpd00067[c] + cpd00004[c] + cpd03125[c] -> cpd00003[c] + cpd03124[c] '	H+ + NADH + (2E)-Hexenoyl-CoA -> NAD + Hexanoyl-CoA
1462	0	0	0	0	acyl-CoA dehydrogenase (octanoyl-CoA)	Fatty acid metabolism	Lipid metabolism	'cpd00067[c] + cpd00004[c] + cpd03130[c] -> cpd00003[c] + cpd01335[c] '	H+ + NADH + (2E)-Octenoyl-CoA -> NAD + Octanoyl-CoA
1463	0	0	0	0	acyl-CoA dehydrogenase (decanoyl-CoA)	Fatty acid metabolism	Lipid metabolism	'cpd00067[c] + cpd00004[c] + cpd03129[c] -> cpd00003[c] + cpd03128[c] '	H+ + NADH + (2E)-Decenoyl-CoA -> NAD + Decanoyl-CoA
1464	0	0	0	0	acyl-CoA dehydrogenase (dodecanoyl-CoA)	Fatty acid metabolism	Lipid metabolism	'cpd00067[c] + cpd00004[c] + cpd02060[c] -> cpd00003[c] + cpd01260[c] '	H+ + NADH + (2E)-Dodecenoyl-CoA -> NAD + Lauroyl-CoA
1465	0	0	0	0	acyl-CoA dehydrogenase (tetradecanoyl-CoA)	Fatty acid metabolism	Lipid metabolism	'cpd00067[c] + cpd00004[c] + cpd03127[c] -> cpd00003[c] + cpd01695[c] '	H+ + NADH + (2E)-Tetradecenoyl-CoA -> NAD + Myristoyl-CoA
1466	146.334	146.334	276.049	276.049	ATP synthase (four protons for one ATP)	Oxidative phosphorylation	Energy metabolism	'cpd00008[c] + cpd00009[c] + 4 cpd00067[e] <=> cpd00001[c] + cpd00002[c] + 3 cpd00067[c] '	ADP + Phosphate + 4 H+ <=> H2O + ATP + 3 H+	3.6.3.14
1467	0	0	0	0	cytochrome-c oxidase (H+/e- = 2)	Oxidative phosphorylation	Energy metabolism	'6 cpd00067[c] + 5 cpd00007[c] + 2 cpd00110[c] -> cpd00001[c] + 4 cpd00067[e] + 2 cpd00109[c] '	6 H+ + 5 O2 + 2 Cytochrome_c2+ -> H2O + 4 H+ + 2 Cytochrome_c3+	1.9.3.1,,1.9.3.1,
1468	0	138.018	3.09953	3.09953	adenylate kinase (Inorganic triphosphate)	Purine metabolism	Nucleotide metabolism	'cpd00067[c] + cpd00018[c] + cpd00421[c] <=> cpd00008[c] + cpd00012[c] '	H+ + AMP + Triphosphate <=> ADP + PPi	2.7.4.3
1469	0	0	0	0	FMN-dependent monooxygenase (hexanesulfonate)	None	_	'cpd00007[c] + cpd01270[c] + cpd11578[c] -> cpd00001[c] + cpd00081[c] + cpd00050[c] + cpd15611[c] '	O2 + FMNH2 + hexanesulfonate -> H2O + Sulfite + FMN + hexanal	Undetermined
1470	0	0	0	0	S-adenosylmethione2-demethylmenaquinone methyltransferase	Ubiquinone and other terpenoid-quinone biosynthesis	Metabolism of cofactors and vitamins	'cpd00017[c] + cpd15352[c] -> cpd00067[c] + cpd00019[c] + cpd15500[c] '	S-Adenosyl-L-methionine + 2-Demethylmenaquinone_8 -> H+ + S-Adenosyl-homocysteine + Menaquinone_8	Undetermined
1471	1.75044	1.75044	0.750842	0.750842	cytochrome oxidase bo3 (ubiquinol-8 2.5 protons)	Oxidative phosphorylation	Energy metabolism	'25 cpd00067[c] + 5 cpd00007[c] + cpd15561[c] -> cpd00001[c] + 25 cpd00067[e] + cpd15560[c] '	25 H+ + 5 O2 + Ubiquinol-8 -> H2O + 25 H+ + Ubiquinone-8	Undetermined
1472	0	0	0	0	formate dehydrogenase (quinone-8 2 protons)	Glyoxylate and dicarboxylate metabolism	Carbohydrate metabolism	'3 cpd00067[c] + cpd00047[c] + cpd15560[c] -> 2 cpd00067[e] + cpd00011[c] + cpd15561[c] '	3 H+ + Formate + Ubiquinone-8 -> 2 H+ + CO2 + Ubiquinol-8	1.2.2.1
1473	0	0	0	0	hydrogenase (ubiquinone-8 2 protons)	Glyoxylate and dicarboxylate metabolism	Carbohydrate metabolism	'2 cpd00067[c] + cpd15560[c] + cpd11640[c] -> 2 cpd00067[e] + cpd15561[c] '	2 H+ + Ubiquinone-8 + H2 -> 2 H+ + Ubiquinol-8	1.18.99.1
1474	10	10	10	10	Nitrate reductase (Ubiquinol-8)	None	_	'2 cpd00067[c] + cpd15561[c] + cpd00209[c] -> cpd00001[c] + 2 cpd00067[e] + cpd15560[c] + cpd00075[c] '	2 H+ + Ubiquinol-8 + Nitrate -> H2O + 2 H+ + Ubiquinone-8 + Nitrite	1.7.99.4
1475	0	0	0	0	Nitrate reductase (Menaquinol-8)	None	_	'2 cpd00067[c] + cpd00209[c] + cpd15499[c] -> cpd00001[c] + 2 cpd00067[e] + cpd00075[c] + cpd15500[c] '	2 H+ + Nitrate + Menaquinol_8 -> H2O + 2 H+ + Nitrite + Menaquinone_8	Undetermined
1476	11.7504	11.7504	10.7508	10.7508	NADH dehydrogenase (ubiquinone-8 3.5 protons)	Oxidative phosphorylation	Energy metabolism	'45 cpd00067[c] + cpd00004[c] + cpd15560[c] -> 35 cpd00067[e] + cpd00003[c] + cpd15561[c] '	45 H+ + NADH + Ubiquinone-8 -> 35 H+ + NAD + Ubiquinol-8	1.6.5.3
1477	85.7673	85.7673	0	0	NAD(P) transhydrogenase	Nicotinate and nicotinamide metabolism	Metabolism of cofactors and vitamins	'2 cpd00067[e] + cpd00004[c] + cpd00006[c] -> 2 cpd00067[c] + cpd00003[c] + cpd00005[c] '	2 H+ + NADH + NADP -> 2 H+ + NAD + NADPH	1.6.1.1
1478	0	0	0	0	succinate dehydrogenase	Oxidative phosphorylation	Energy metabolism	'cpd00982[c] + cpd15560[c] -> cpd00015[c] + cpd15561[c] '	FADH2 + Ubiquinone-8 -> FAD + Ubiquinol-8	Undetermined
1479	0	0	0	0	Cob(1)alamin transport via ABC system	Transport	_	'cpd00001[c] + cpd00002[c] + cpd00635[e] -> cpd00067[c] + cpd00008[c] + cpd00009[c] + cpd00635[c] '	H2O + ATP + Cbl -> H+ + ADP + Phosphate + Cbl	Undetermined
1480	10	10	10	10	Aspartate transport via proton symport (2 H)	Transport	_	'cpd00041[e] + 2 cpd00067[e] -> 2 cpd00067[c] + cpd00041[c] '	L-Aspartate + 2 H+ -> 2 H+ + L-Aspartate
1481	0	0	0	0	Fumarate transport via proton symport (2 H)	Transport	_	'2 cpd00067[e] + cpd00106[e] -> 2 cpd00067[c] + cpd00106[c] '	2 H+ + Fumarate -> 2 H+ + Fumarate
1482	0	0	0	0	Malate transport via proton symport (2 H)	Transport	_	'2 cpd00067[e] + cpd00130[e] -> 2 cpd00067[c] + cpd00130[c] '	2 H+ + L-Malate -> 2 H+ + L-Malate
1483	0	0	0	0	succinate transport via proton symport (2 H)	Transport	_	'cpd00036[e] + 2 cpd00067[e] -> 2 cpd00067[c] + cpd00036[c] '	Succinate + 2 H+ -> 2 H+ + Succinate
1484	0	0	0	0	D-galactonate transport via proton symport, reversible	Transport	_	'cpd00067[e] + cpd00653[e] <=> cpd00067[c] + cpd00653[c] '	H+ + D-Galactonate <=> H+ + D-Galactonate	Undetermined
1485	0	0	0	0	Potassium ABC transporter	Transport	_	'cpd00001[c] + cpd00002[c] + cpd00205[e] -> cpd00067[c] + cpd00008[c] + cpd00009[c] + cpd00205[c] '	H2O + ATP + K+ -> H+ + ADP + Phosphate + K+	Undetermined
1486	0	0	0	0	maltohexaose transport via ABC system	Transport	_	'cpd00001[c] + cpd00002[c] + cpd01329[e] -> cpd00067[c] + cpd00008[c] + cpd00009[c] + cpd01329[c] '	H2O + ATP + Maltohexaose -> H+ + ADP + Phosphate + Maltohexaose	Undetermined
1487	-10	-10	-10	-3.00296	putrescine/ornithine antiporter	Transport	_	'cpd00118[e] + cpd00064[c] <=> cpd00064[e] + cpd00118[c] '	Putrescine + Ornithine <=> Ornithine + Putrescine	Undetermined
1488	0	0	0	0	Teichoic acid (unsubstituted) export	Transport	_	'cpd15661[c] + cpd15665[c] <=> cpd00286[c] + cpd15667[c] '	Prenol-45n_teichoic acid + Peptidoglycan_polymer (n subunits) <=> Undecaprenylphosphate + glycerol_teichoic acid (n=45), linked, unsubstituted
1489	0	0	0	0	Teichoic acid (glucose substituted) export	Transport	_	'cpd15665[c] + cpd15662[c] <=> cpd00286[c] + cpd15669[c] '	Peptidoglycan_polymer (n subunits) + Prenol-45n_teichoic acid-glucose substituted <=> Undecaprenylphosphate + glycerol_teichoic acid (n=45), linked, glucose substituted
1490	0	0	0	0	Teichoic acid (D-alanine substituted) export	Transport	_	'cpd15665[c] + cpd15663[c] <=> cpd00286[c] + cpd15668[c] '	Peptidoglycan_polymer (n subunits) + Prenol-45n_teichoic acid-alanine substituted <=> Undecaprenylphosphate + glycerol_teichoic acid (n=45), linked, D-ala substituted
1491	0.611683	0.611683	0.610709	0.610709	Peptidoglycan subunit synthesis	Peptidoglycan biosynthesis	Glycan biosynthesis and metabolism	'cpd03495[c] <=> cpd02229[c] + cpd15665[c] '	Undecaprenyl-diphospho-N-acetylmuramoyl-N-acetylglucosamine-L-ala-D-glu-meso-2-6-diaminopimeloyl-D-ala-D-ala <=> Bactoprenyl_diphosphate + Peptidoglycan_polymer (n subunits)	Undetermined
1492	0	0.453945	0	0.453221	palmitoyl-glycerol-3-phosphate O-acyltransferase	Glycerolipid metabolism	Lipid metabolism	'cpd00134[c] + cpd00080[c] -> cpd00010[c] + cpd15327[c] '	Palmitoyl-CoA + Glycerol-3-phosphate -> CoA + 1-hexadecanoyl-sn-glycerol_3-phosphate	2.3.1.15
1493	0	0	0	0	myristoyl-glycerol-3-phosphate O-acyltransferase	Glycerolipid metabolism	Lipid metabolism	'cpd00080[c] + cpd01695[c] -> cpd00010[c] + cpd15331[c] '	Glycerol-3-phosphate + Myristoyl-CoA -> CoA + 1-tetradecanoyl-sn-glycerol_3-phosphate	2.3.1.15
1494	0.244417	0.244417	0.244027	0.244027	stearoyl-glycerol-3-phosphate O-acyltransferase	Glycerolipid metabolism	Lipid metabolism	'cpd00080[c] + cpd00327[c] -> cpd00010[c] + cpd15329[c] '	Glycerol-3-phosphate + strcoa -> CoA + 1-octadecanoyl-sn-glycerol_3-phosphate	2.3.1.15
1495	0	0	0	0	isoheptadecanoyl-glycerol-3-phosphate O-acyltransferase	Glycerolipid metabolism	Lipid metabolism	'cpd00080[c] + cpd11432[c] -> cpd00010[c] + cpd15671[c] '	Glycerol-3-phosphate + fa11coa -> CoA + 1-isoheptadecanoyl-sn-glycerol_3-phosphate	2.3.1.15
1496	0	0	0	0	anteisoheptadecanoyl-glycerol-3-phosphate O-acyltransferase	Glycerolipid metabolism	Lipid metabolism	'cpd00080[c] + cpd11434[c] -> cpd00010[c] + cpd15672[c] '	Glycerol-3-phosphate + fa12coa -> CoA + 1-anteisoheptadecanoyl-sn-glycerol_3-phosphate	2.3.1.15
1497	0	0	0	0	isotetradecanoyl-glycerol-3-phosphate O-acyltransferase	Glycerolipid metabolism	Lipid metabolism	'cpd00080[c] + cpd11435[c] -> cpd00010[c] + cpd15673[c] '	Glycerol-3-phosphate + fa1coa -> CoA + 1-isotetradecanoyl-sn-glycerol_3-phosphate	2.3.1.15
1498	0	0	0	0	isopentadecanoyl-glycerol-3-phosphate O-acyltransferase	Glycerolipid metabolism	Lipid metabolism	'cpd00080[c] + cpd11437[c] -> cpd00010[c] + cpd15674[c] '	Glycerol-3-phosphate + fa3coa -> CoA + 1-isopentadecanoyl-sn-glycerol_3-phosphate	2.3.1.15
1499	0	0	0	0	anteisopentadecanoyl-glycerol-3-phosphate O-acyltransferase	Glycerolipid metabolism	Lipid metabolism	'cpd00080[c] + cpd11439[c] -> cpd00010[c] + cpd15675[c] '	Glycerol-3-phosphate + fa4coa -> CoA + 1-anteisopentadecanoyl-sn-glycerol_3-phosphate	2.3.1.15
1500	0	0	0	0	isohexadecanoyl-glycerol-3-phosphate O-acyltransferase	Glycerolipid metabolism	Lipid metabolism	'cpd00080[c] + cpd11441[c] -> cpd00010[c] + cpd15676[c] '	Glycerol-3-phosphate + fa6coa -> CoA + 1-isohexadecanoyl-sn-glycerol_3-phosphate	2.3.1.15
1501	0	0.335629	0	0.335095	palmitoyl-1-acylglycerol-3-phosphate O-acyltransferase	Glycerolipid metabolism	Lipid metabolism	'cpd00134[c] + cpd15327[c] -> cpd00010[c] + cpd15524[c] '	Palmitoyl-CoA + 1-hexadecanoyl-sn-glycerol_3-phosphate -> CoA + 1,2-dihexadecanoyl-sn-glycerol_3-phosphate	2.3.1.51
1502	0	0	0	0	myristoyl-1-acylglycerol-3-phosphate O-acyltransferase	Glycerolipid metabolism	Lipid metabolism	'cpd01695[c] + cpd15331[c] -> cpd00010[c] + cpd15522[c] '	Myristoyl-CoA + 1-tetradecanoyl-sn-glycerol_3-phosphate -> CoA + 1,2-ditetradecanoyl-sn-glycerol_3-phosphate	2.3.1.51
1503	0.172234	0.172234	0.17196	0.17196	stearoyl-1-acylglycerol-3-phosphate O-acyltransferase	Glycerolipid metabolism	Lipid metabolism	'cpd15329[c] + cpd00327[c] -> cpd00010[c] + cpd15526[c] '	1-octadecanoyl-sn-glycerol_3-phosphate + strcoa -> CoA + 1,2-dioctadecanoyl-sn-glycerol_3-phosphate	2.3.1.51
1504	0	0	0	0	isoheptadecanoyl-1-acylglycerol-3-phosphate O-acyltransferase	Glycerolipid metabolism	Lipid metabolism	'cpd11432[c] + cpd15671[c] -> cpd00010[c] + cpd15677[c] '	fa11coa + 1-isoheptadecanoyl-sn-glycerol_3-phosphate -> CoA + 1,2-diisoheptadecanoyl-sn-glycerol_3-phosphate	2.3.1.51
1505	0	0	0	0	anteisoheptadecanoyl-1-acylglycerol-3-phosphate O-acyltransferase	Glycerolipid metabolism	Lipid metabolism	'cpd11434[c] + cpd15672[c] -> cpd00010[c] + cpd15678[c] '	fa12coa + 1-anteisoheptadecanoyl-sn-glycerol_3-phosphate -> CoA + 1,2-dianteisoheptadecanoyl-sn-glycerol_3-phosphate	2.3.1.51
1506	0	0	0	0	isotetradecanoyl-1-acylglycerol-3-phosphate O-acyltransferase	Glycerolipid metabolism	Lipid metabolism	'cpd11435[c] + cpd15673[c] -> cpd00010[c] + cpd15679[c] '	fa1coa + 1-isotetradecanoyl-sn-glycerol_3-phosphate -> CoA + 1,2-diisotetradecanoyl-sn-glycerol_3-phosphate	2.3.1.51
1507	0	0	0	0	isopentadecanoyl-1-acylglycerol-3-phosphate O-acyltransferase	Glycerolipid metabolism	Lipid metabolism	'cpd11437[c] + cpd15674[c] -> cpd00010[c] + cpd15680[c] '	fa3coa + 1-isopentadecanoyl-sn-glycerol_3-phosphate -> CoA + 1,2-diisopentadecanoyl-sn-glycerol_3-phosphate	2.3.1.51
1508	0	0	0	0	anteisopentadecanoyl-1-acylglycerol-3-phosphate O-acyltransferase	Glycerolipid metabolism	Lipid metabolism	'cpd11439[c] + cpd15675[c] -> cpd00010[c] + cpd15681[c] '	fa4coa + 1-anteisopentadecanoyl-sn-glycerol_3-phosphate -> CoA + 1,2-dianteisopentadecanoyl-sn-glycerol_3-phosphate	2.3.1.51
1509	0	0	0	0	isohexadecanoyl-1-acylglycerol-3-phosphate O-acyltransferase	Glycerolipid metabolism	Lipid metabolism	'cpd11441[c] + cpd15676[c] -> cpd00010[c] + cpd15682[c] '	fa6coa + 1-isohexadecanoyl-sn-glycerol_3-phosphate -> CoA + 1,2-diisohexadecanoyl-sn-glycerol_3-phosphate	2.3.1.51
1510	0	0	0	0	isoheptadecanoyl-phosphatidate cytidylyltransferase	Glycerolipid metabolism	Lipid metabolism	'cpd00052[c] + cpd15677[c] <=> cpd00012[c] + cpd15683[c] '	CTP + 1,2-diisoheptadecanoyl-sn-glycerol_3-phosphate <=> PPi + CDP-1,2-diisoheptadecanoylglycerol	2.7.7.41
1511	0	0	0	0	anteisoheptadecanoyl-phosphatidate cytidylyltransferase	Glycerolipid metabolism	Lipid metabolism	'cpd00052[c] + cpd15678[c] <=> cpd00012[c] + cpd15684[c] '	CTP + 1,2-dianteisoheptadecanoyl-sn-glycerol_3-phosphate <=> PPi + CDP-1,2-dianteisoheptadecanoylglycerol	2.7.7.41
1512	0	0	0	0	isotetradecanoyl-phosphatidate cytidylyltransferase	Glycerolipid metabolism	Lipid metabolism	'cpd00052[c] + cpd15679[c] <=> cpd00012[c] + cpd15685[c] '	CTP + 1,2-diisotetradecanoyl-sn-glycerol_3-phosphate <=> PPi + CDP-1,2-diisotetradecanoylglycerol	2.7.7.41
1513	0	0	0	0	isopentadecanoyl-phosphatidate cytidylyltransferase	Glycerolipid metabolism	Lipid metabolism	'cpd00052[c] + cpd15680[c] <=> cpd00012[c] + cpd15686[c] '	CTP + 1,2-diisopentadecanoyl-sn-glycerol_3-phosphate <=> PPi + CDP-1,2-diisopentadecanoylglycerol	2.7.7.41
1514	0	0	0	0	anteisopentadecanoyl-phosphatidate cytidylyltransferase	Glycerolipid metabolism	Lipid metabolism	'cpd00052[c] + cpd15681[c] <=> cpd00012[c] + cpd15687[c] '	CTP + 1,2-dianteisopentadecanoyl-sn-glycerol_3-phosphate <=> PPi + CDP-1,2-dianteisopentadecanoylglycerol	2.7.7.41
1515	0	0	0	0	isohexadecanoyl-phosphatidate cytidylyltransferase	Glycerolipid metabolism	Lipid metabolism	'cpd00052[c] + cpd15682[c] <=> cpd00012[c] + cpd15688[c] '	CTP + 1,2-diisohexadecanoyl-sn-glycerol_3-phosphate <=> PPi + CDP-1,2-diisohexadecanoylglycerol	2.7.7.41
1516	0	0	0	0	isoheptadecanoyl-CDPdiacylglycerol-serine O-phosphatidyltransferase	Glycerolipid metabolism	Lipid metabolism	'cpd00054[c] + cpd15683[c] -> cpd00067[c] + cpd00046[c] + cpd15689[c] '	L-Serine + CDP-1,2-diisoheptadecanoylglycerol -> H+ + CMP + Diisoheptadecanoylphosphatidylserine	2.7.8.8
1517	0	0	0	0	anteisoheptadecanoyl-CDPdiacylglycerol-serine O-phosphatidyltransferase	Glycerolipid metabolism	Lipid metabolism	'cpd00054[c] + cpd15684[c] -> cpd00067[c] + cpd00046[c] + cpd15690[c] '	L-Serine + CDP-1,2-dianteisoheptadecanoylglycerol -> H+ + CMP + Dianteisoheptadecanoylphosphatidylserine	2.7.8.8
1518	0	0	0	0	isotetradecanoyl-CDPdiacylglycerol-serine O-phosphatidyltransferase	Glycerolipid metabolism	Lipid metabolism	'cpd00054[c] + cpd15685[c] -> cpd00067[c] + cpd00046[c] + cpd15691[c] '	L-Serine + CDP-1,2-diisotetradecanoylglycerol -> H+ + CMP + Diisotetradecanoylphosphatidylserine	2.7.8.8
1519	0	0	0	0	isopentadecanoyl-CDPdiacylglycerol-serine O-phosphatidyltransferase	Glycerolipid metabolism	Lipid metabolism	'cpd00054[c] + cpd15686[c] -> cpd00067[c] + cpd00046[c] + cpd15692[c] '	L-Serine + CDP-1,2-diisopentadecanoylglycerol -> H+ + CMP + Diisopentadecanoylphosphatidylserine	2.7.8.8
1520	0	0	0	0	anteisopentadecanoyl-CDPdiacylglycerol-serine O-phosphatidyltransferase	Glycerolipid metabolism	Lipid metabolism	'cpd00054[c] + cpd15687[c] -> cpd00067[c] + cpd00046[c] + cpd15693[c] '	L-Serine + CDP-1,2-dianteisopentadecanoylglycerol -> H+ + CMP + Dianteisopentadecanoylphosphatidylserine	2.7.8.8
1521	0	0	0	0	isohexadecanoyl-CDPdiacylglycerol-serine O-phosphatidyltransferase	Glycerolipid metabolism	Lipid metabolism	'cpd00054[c] + cpd15688[c] -> cpd00067[c] + cpd00046[c] + cpd15694[c] '	L-Serine + CDP-1,2-diisohexadecanoylglycerol -> H+ + CMP + Diisohexadecanoylphosphatidylserine	2.7.8.8
1522	0	0	0	0	isoheptadecanoyl-CDPdiacylglycerolsn-glycerol-3-phosphate 3-phosphatidyltransferase	Glycerolipid metabolism	Lipid metabolism	'cpd00080[c] + cpd15683[c] <=> cpd00046[c] + cpd15716[c] '	Glycerol-3-phosphate + CDP-1,2-diisoheptadecanoylglycerol <=> CMP + Diisoheptadecanoylphosphatidylglycerophosphate	2.7.8.5
1523	0	0	0	0	anteisoheptadecanoyl-CDPdiacylglycerolsn-glycerol-3-phosphate 3-phosphatidyltransferase	Glycerolipid metabolism	Lipid metabolism	'cpd00080[c] + cpd15684[c] <=> cpd00046[c] + cpd15717[c] '	Glycerol-3-phosphate + CDP-1,2-dianteisoheptadecanoylglycerol <=> CMP + Dianteisoheptadecanoylphosphatidylglycerophosphate	2.7.8.5
1524	0	0	0	0	isotetradecanoyl-CDPdiacylglycerolsn-glycerol-3-phosphate 3-phosphatidyltransferase	Glycerolipid metabolism	Lipid metabolism	'cpd00080[c] + cpd15685[c] <=> cpd00046[c] + cpd15718[c] '	Glycerol-3-phosphate + CDP-1,2-diisotetradecanoylglycerol <=> CMP + Diisotetradecanoylphosphatidylglycerophosphate	2.7.8.5
1525	0	0	0	0	isopentadecanoyl-CDPdiacylglycerolsn-glycerol-3-phosphate 3-phosphatidyltransferase	Glycerolipid metabolism	Lipid metabolism	'cpd00080[c] + cpd15686[c] <=> cpd00046[c] + cpd15719[c] '	Glycerol-3-phosphate + CDP-1,2-diisopentadecanoylglycerol <=> CMP + Diisopentadecanoylphosphatidylglycerophosphate	2.7.8.5
1526	0	0	0	0	anteisopentadecanoyl-CDPdiacylglycerolsn-glycerol-3-phosphate 3-phosphatidyltransferase	Glycerolipid metabolism	Lipid metabolism	'cpd00080[c] + cpd15687[c] <=> cpd00046[c] + cpd15720[c] '	Glycerol-3-phosphate + CDP-1,2-dianteisopentadecanoylglycerol <=> CMP + Dianteisopentadecanoylphosphatidylglycerophosphate	2.7.8.5
1527	0	0	0	0	isohexadecanoyl-CDPdiacylglycerolsn-glycerol-3-phosphate 3-phosphatidyltransferase	Glycerolipid metabolism	Lipid metabolism	'cpd00080[c] + cpd15688[c] <=> cpd00046[c] + cpd15721[c] '	Glycerol-3-phosphate + CDP-1,2-diisohexadecanoylglycerol <=> CMP + Diisohexadecanoylphosphatidylglycerophosphate	2.7.8.5
1528	0	0	0	0	isoheptadecanoyl-Phosphatidylglycerophosphate phosphohydrolase	Glycerolipid metabolism	Lipid metabolism	'cpd00001[c] + cpd15716[c] -> cpd00067[c] + cpd00009[c] + cpd15722[c] '	H2O + Diisoheptadecanoylphosphatidylglycerophosphate -> H+ + Phosphate + Diisoheptadecanoylphosphatidylglycerol	3.1.3.27
1529	0	0	0	0	anteisoheptadecanoyl-Phosphatidylglycerophosphate phosphohydrolase	Glycerolipid metabolism	Lipid metabolism	'cpd00001[c] + cpd15717[c] -> cpd00067[c] + cpd00009[c] + cpd15723[c] '	H2O + Dianteisoheptadecanoylphosphatidylglycerophosphate -> H+ + Phosphate + Dianteisoheptadecanoylphosphatidylglycerol	3.1.3.27
1530	0	0	0	0	isotetradecanoyl-Phosphatidylglycerophosphate phosphohydrolase	Glycerolipid metabolism	Lipid metabolism	'cpd00001[c] + cpd15718[c] -> cpd00067[c] + cpd00009[c] + cpd15724[c] '	H2O + Diisotetradecanoylphosphatidylglycerophosphate -> H+ + Phosphate + Diisotetradecanoylphosphatidylglycerol	3.1.3.27
1531	0	0	0	0	isopentadecanoyl-Phosphatidylglycerophosphate phosphohydrolase	Glycerolipid metabolism	Lipid metabolism	'cpd00001[c] + cpd15719[c] -> cpd00067[c] + cpd00009[c] + cpd15725[c] '	H2O + Diisopentadecanoylphosphatidylglycerophosphate -> H+ + Phosphate + Diisopentadecanoylphosphatidylglycerol	3.1.3.27
1532	0	0	0	0	anteisopentadecanoyl-Phosphatidylglycerophosphate phosphohydrolase	Glycerolipid metabolism	Lipid metabolism	'cpd00001[c] + cpd15720[c] -> cpd00067[c] + cpd00009[c] + cpd15726[c] '	H2O + Dianteisopentadecanoylphosphatidylglycerophosphate -> H+ + Phosphate + Dianteisopentadecanoylphosphatidylglycerol	3.1.3.27
1533	0	0	0	0	isohexadecanoyl-Phosphatidylglycerophosphate phosphohydrolase	Glycerolipid metabolism	Lipid metabolism	'cpd00001[c] + cpd15721[c] -> cpd00067[c] + cpd00009[c] + cpd15727[c] '	H2O + Diisohexadecanoylphosphatidylglycerophosphate -> H+ + Phosphate + Diisohexadecanoylphosphatidylglycerol	3.1.3.27
1534	0	0	0	0	palmitoyl-lipoteichoic acid synthesis (n=24), linked, N-acetylglucosamine substituted	None	_	'24 cpd00037[c] + cpd15746[c] <=> 24 cpd00014[c] + cpd15764[c] '	24 UDP-N-acetylglucosamine + Palmitoyllipoteichoic_acid (n=24), linked, unsubstituted <=> 24 UDP + Palmitoyllipoteichoic_acid (n=24), linked, N-acetyl-D-glucosamine	2.7.8.-
1535	0	0	0	0	myristoyl-lipoteichoic acid synthesis (n=24), linked, N-acetylglucosamine substituted	None	_	'24 cpd00037[c] + cpd15747[c] <=> 24 cpd00014[c] + cpd15765[c] '	24 UDP-N-acetylglucosamine + Myristoyllipoteichoic_acid (n=24), linked, unsubstituted <=> 24 UDP + Myristoyllipoteichoic_acid (n=24), linked, N-acetyl-D-glucosamine	2.7.8.-
1536	0	0	0	0	stearoyl-lipoteichoic acid synthesis (n=24), linked, N-acetylglucosamine substituted	None	_	'24 cpd00037[c] + cpd15748[c] <=> 24 cpd00014[c] + cpd15766[c] '	24 UDP-N-acetylglucosamine + Stearoyllipoteichoic_acid (n=24), linked, unsubstituted <=> 24 UDP + Stearoyllipoteichoic_acid (n=24), linked, N-acetyl-D-glucosamine	2.7.8.-
1537	0	0	0	0	isoheptadecanoyl-lipoteichoic acid synthesis (n=24), linked, N-acetylglucosamine substituted	None	_	'24 cpd00037[c] + cpd15749[c] <=> 24 cpd00014[c] + cpd15767[c] '	24 UDP-N-acetylglucosamine + Isoheptadecanoyllipoteichoic_acid (n=24), linked, unsubstituted <=> 24 UDP + Isoheptadecanoyllipoteichoic_acid (n=24), linked, N-acetyl-D-glucosamine	2.7.8.-
1538	0	0	0	0	anteisoheptadecanoyl-lipoteichoic acid synthesis (n=24), linked, N-acetylglucosamine substituted	None	_	'24 cpd00037[c] + cpd15750[c] <=> 24 cpd00014[c] + cpd15768[c] '	24 UDP-N-acetylglucosamine + Anteisoheptadecanoyllipoteichoic_acid (n=24), linked, unsubstituted <=> 24 UDP + Anteisoheptadecanoyllipoteichoic_acid (n=24), linked, N-acetyl-D-glucosamine	2.7.8.-
1539	0	0	0	0	isotetradecanoyl-lipoteichoic acid synthesis (n=24), linked, N-acetylglucosamine substituted	None	_	'24 cpd00037[c] + cpd15751[c] <=> 24 cpd00014[c] + cpd15769[c] '	24 UDP-N-acetylglucosamine + Isotetradecanoyllipoteichoic_acid (n=24), linked, unsubstituted <=> 24 UDP + Isotetradecanoyllipoteichoic_acid (n=24), linked, N-acetyl-D-glucosamine	2.7.8.-
1540	0	0	0	0	isopentadecanoyl-lipoteichoic acid synthesis (n=24), linked, N-acetylglucosamine substituted	None	_	'24 cpd00037[c] + cpd15752[c] <=> 24 cpd00014[c] + cpd15770[c] '	24 UDP-N-acetylglucosamine + Isopentadecanoyllipoteichoic_acid (n=24), linked, unsubstituted <=> 24 UDP + Isopentadecanoyllipoteichoic_acid (n=24), linked, N-acetyl-D-glucosamine	2.7.8.-
1541	0	0	0	0	anteisopentadecanoyl-lipoteichoic acid synthesis (n=24), linked, N-acetylglucosamine substituted	None	_	'24 cpd00037[c] + cpd15753[c] <=> 24 cpd00014[c] + cpd15771[c] '	24 UDP-N-acetylglucosamine + Anteisopentadecanoyllipoteichoic_acid (n=24), linked, unsubstituted <=> 24 UDP + Anteisopentadecanoyllipoteichoic_acid (n=24), linked, N-acetyl-D-glucosamine	2.7.8.-
1542	0	0	0	0	isohexadecanoyl-lipoteichoic acid synthesis (n=24), linked, N-acetylglucosamine substituted	None	_	'24 cpd00037[c] + cpd15754[c] <=> 24 cpd00014[c] + cpd15772[c] '	24 UDP-N-acetylglucosamine + Isohexadecanoyllipoteichoic_acid (n=24), linked, unsubstituted <=> 24 UDP + Isohexadecanoyllipoteichoic_acid (n=24), linked, N-acetyl-D-glucosamine	2.7.8.-
1543	0	0	0	0	palmitoyl-cardiolipin synthase	Glycerolipid metabolism	Lipid metabolism	'2 cpd15538[c] <=> cpd00100[c] + cpd15791[c] '	2 Phosphatidylglycerol_dihexadecanoyl <=> Glycerol + Palmitoylcardiolipin_(B. subtilis)	Undetermined
1544	0	0	0	0	myristoyl-cardiolipin synthase	Glycerolipid metabolism	Lipid metabolism	'2 cpd15536[c] <=> cpd00100[c] + cpd15792[c] '	2 Phosphatidylglycerol_ditetradecanoyl <=> Glycerol + Myristoylcardiolipin_(B. subtilis)	Undetermined
1545	0	0	0	0	stearoyl-cardiolipin synthase	Glycerolipid metabolism	Lipid metabolism	'2 cpd15540[c] <=> cpd00100[c] + cpd15793[c] '	2 Phosphatidylglycerol_dioctadecanoyl <=> Glycerol + Stearoylcardiolipin_(B. subtilis)	Undetermined
1546	0	0	0	0	isoheptadecanoyl-cardiolipin synthase	Glycerolipid metabolism	Lipid metabolism	'2 cpd15722[c] <=> cpd00100[c] + cpd15794[c] '	2 Diisoheptadecanoylphosphatidylglycerol <=> Glycerol + Isoheptadecanoylcardiolipin_(B. subtilis)	Undetermined
1547	0	0	0	0	anteisoheptadecanoyl-cardiolipin synthase	Glycerolipid metabolism	Lipid metabolism	'2 cpd15723[c] <=> cpd00100[c] + cpd15795[c] '	2 Dianteisoheptadecanoylphosphatidylglycerol <=> Glycerol + Anteisoheptadecanoylcardiolipin_(B. subtilis)	Undetermined
1548	0	0	0	0	isotetradecanoyl-cardiolipin synthase	Glycerolipid metabolism	Lipid metabolism	'2 cpd15724[c] <=> cpd00100[c] + cpd15796[c] '	2 Diisotetradecanoylphosphatidylglycerol <=> Glycerol + Isotetradecanoylcardiolipin_(B. subtilis)	Undetermined
1549	0	0	0	0	isopentadecanoyl-cardiolipin synthase	Glycerolipid metabolism	Lipid metabolism	'2 cpd15725[c] <=> cpd00100[c] + cpd15797[c] '	2 Diisopentadecanoylphosphatidylglycerol <=> Glycerol + Isopentadecanoylcardiolipin_(B. subtilis)	Undetermined
1550	0	0	0	0	anteisopentadecanoyl-cardiolipin synthase	Glycerolipid metabolism	Lipid metabolism	'2 cpd15726[c] <=> cpd00100[c] + cpd15798[c] '	2 Dianteisopentadecanoylphosphatidylglycerol <=> Glycerol + Anteisopentadecanoylcardiolipin_(B. subtilis)	Undetermined
1551	0	0	0	0	isohexadecanoyl-cardiolipin synthase	Glycerolipid metabolism	Lipid metabolism	'2 cpd15727[c] <=> cpd00100[c] + cpd15799[c] '	2 Diisohexadecanoylphosphatidylglycerol <=> Glycerol + Isohexadecanoylcardiolipin_(B. subtilis)	Undetermined
1552	0	0	0	0	Mercury (Hg+2) ABC transporter	Transport	_	'cpd00001[c] + cpd00002[c] + cpd00531[c] -> cpd00067[c] + cpd00008[c] + cpd00009[c] + cpd00531[e] '	H2O + ATP + Hg2+ -> H+ + ADP + Phosphate + Hg2+	Undetermined
1553	0	0	0	0	Lead (Pb+2) ABC transporter	Transport	_	'cpd00001[c] + cpd00002[c] + cpd04097[c] -> cpd00067[c] + cpd00008[c] + cpd00009[c] + cpd04097[e] '	H2O + ATP + Pb_Pb -> H+ + ADP + Phosphate + Pb_Pb	Undetermined
1554	0	0	0	0	chlorideion transport out via diffusion	Transport	_	'cpd00099[e] <=> cpd00099[c] '	Cl- <=> Cl-	Undetermined
1555	0	0	0	0	cobalt transport in/out via permease (no H+)	Transport	_	'cpd00149[e] -> cpd00149[c] '	Co2+ -> Co2+	Undetermined
1556	0	0	0	0	cobaltochelatase	Porphyrin and chlorophyll metabolism	Metabolism of cofactors and vitamins	'cpd00001[c] + cpd00002[c] + cpd00149[c] + cpd03913[c] <=> 2 cpd00067[c] + cpd00008[c] + cpd00009[c] + cpd03914[c] '	H2O + ATP + Co2+ + Hydrogenobyrinate_diamide <=> 2 H+ + ADP + Phosphate + Cob(II)yrinate_diamide	Undetermined
1557	0	0	0	0	Copper transport via ABC system	Transport	_	'cpd00001[c] + cpd00002[c] + cpd00058[e] -> cpd00067[c] + cpd00008[c] + cpd00009[c] + cpd00058[c] '	H2O + ATP + Cu2+ -> H+ + ADP + Phosphate + Cu2+	Undetermined
1558	0	0	0	0	magnesium transport via ABC system	Transport	_	'cpd00001[c] + cpd00002[c] + cpd00254[e] -> cpd00067[c] + cpd00008[c] + cpd00009[c] + cpd00254[c] '	H2O + ATP + Mg -> H+ + ADP + Phosphate + Mg	Undetermined
1559	0	0	0	0	choline dehydrogenase	Glycine, serine and threonine metabolism	Amino acid metabolism	'cpd00003[c] + cpd00098[c] <=> cpd00067[c] + cpd00004[c] + cpd00447[c] '	NAD + Choline <=> H+ + NADH + Betaine_aldehyde	1.1.99.1
1560	0	0	0	0	cytochrome oxidase bd (menaquinol-8 2 protons)	Oxidative phosphorylation	Energy metabolism	'2 cpd00067[c] + 5 cpd00007[c] + cpd15499[c] -> cpd00001[c] + 2 cpd00067[e] + cpd15500[c] '	2 H+ + 5 O2 + Menaquinol_8 -> H2O + 2 H+ + Menaquinone_8	Undetermined
1561	0	0	0	0	EX pro L e	Transport	_	'cpd00129[e] <=> cpd00129[c] '	L-Proline <=> L-Proline	Undetermined
1562	0	0	0	0	phosphate ABC transporter permease protein	Transport	_	'cpd00067[c] + cpd00012[c] -> cpd00012[e] + cpd00067[e] '	H+ + PPi -> PPi + H+	Undetermined
1563	0	0	0	0	Hydrogenobyrinate = Hydrogenobyrinate a,c diamide	Porphyrin and chlorophyll metabolism	Metabolism of cofactors and vitamins	'cpd00001[c] + 2 cpd00002[c] + 2 cpd00053[c] + cpd03832[c] <=> 2 cpd00008[c] + 2 cpd00023[c] + cpd00012[c] + cpd03913[c] '	H2O + 2 ATP + 2 L-Glutamine + Hydrogenobyrinate <=> 2 ADP + 2 L-Glutamate + PPi + Hydrogenobyrinate_diamide	Undetermined
1564	0	0	0	0	Precorrin 3A + Oxygen = Precorrin 3B	Porphyrin and chlorophyll metabolism	Metabolism of cofactors and vitamins	'5 cpd00007[c] + cpd03420[c] <=> cpd03833[c] '	5 O2 + Precorrin_3A <=> Precorrin_3B	Undetermined
1565	0	0	0	0	cob(II)yrinic acid-a,c-diamideFMN oxidoreductase	Porphyrin and chlorophyll metabolism	Metabolism of cofactors and vitamins	'cpd01270[c] + 2 cpd03914[c] <=> 2 cpd00067[c] + cpd00050[c] + 2 cpd03915[c] '	FMNH2 + 2 Cob(II)yrinate_diamide <=> 2 H+ + FMN + 2 Cob(I)yrinate_diamide	1.16.8.1
1566	0.13138	0.13138	0.131171	0.131171	Methyltransferase	Methionine metabolism	Amino acid metabolism	'cpd00067[c] + cpd00019[c] + cpd02738[c] <=> cpd00017[c] + cpd02555[c] '	H+ + S-Adenosyl-homocysteine + 5-Methyltetrahydropteroyltri-L-glutamate <=> S-Adenosyl-L-methionine + Tetrahydropteroyltri-L-glutamate	2.1.1.-
1567	0	0	0	0	3-demethylubiquinone-9 3-o-methyltransferase	Ubiquinone and other terpenoid-quinone biosynthesis	Metabolism of cofactors and vitamins	'cpd00017[c] + cpd03449[c] <=> cpd15560[c] + cpd00019[c] '	S-Adenosyl-L-methionine + 2-Octaprenyl-3-methyl-5-hydroxy-6-methoxy-1,4-benzoquinone <=> Ubiquinone-8 + S-Adenosyl-homocysteine	2.1.1.64
1568	0	0	0	0	5-deoxy-D-glucuronate isomerase	Ilnositol phosphate metabolism	Carbohydrate metabolism	'cpd16540[c] <=> cpd04242[c] '	5-Deoxy_glucuronic acid <=> DKH	5.3.1.-
1569	0	0	0	0	3D-(3,5/4)-trihydroxycyclohexane-1,2-dione hydrolase	Ilnositol phosphate metabolism	Carbohydrate metabolism	'cpd00001[c] + cpd02631[c] -> cpd00067[c] + cpd16540[c] '	H2O + DKDI -> H+ + 5-Deoxy_glucuronic acid	Undetermined
1570	0	0	0	0	malonate decarboxylase	None	_	'cpd00067[c] + cpd00308[c] -> cpd00011[c] + cpd00029[c] '	H+ + Malonate -> CO2 + Acetate	Undetermined
1571	0	0	0	0	2-octaprenyl-6-methoxyphenol hydroxylase	Ubiquinone and other terpenoid-quinone biosynthesis	Metabolism of cofactors and vitamins	'cpd00007[c] + cpd03446[c] -> cpd00001[c] + cpd03447[c] '	O2 + 2-Octaprenyl-6-methoxyphenol -> H2O + 2-Octaprenyl-6-methoxy-1,4-benzoquinone	Undetermined
1572	0	0	0	0	transport of (r)-3-hydroxybutanoate [extraorganism-cytosol](passive)	Transport	_	'cpd00797[e] <=> cpd00797[c] '	(R)-3-Hydroxybutanoate <=> (R)-3-Hydroxybutanoate	Undetermined
1573	0	0	0	0	transport of malonate [extraorganism-cytosol](secondary symport)	Transport	_	'cpd00308[e] + cpd00971[e] <=> cpd00971[c] + cpd00308[c] '	Malonate + Na+ <=> Na+ + Malonate	Undetermined
1574	0	0	0	0	tricarballylate dehydrogenase	Ubiquinone and other terpenoid-quinone biosynthesis	Metabolism of cofactors and vitamins	'cpd15560[c] + cpd16654[c] <=> cpd15561[c] + cpd00331[c] '	Ubiquinone-8 + tricarballylate <=> Ubiquinol-8 + cis-Aconitate	Undetermined
1575	0	0	0	0	ATPpantothenate 4-phosphotransferase	Pantothenate and CoA biosynthesis	Metabolism of cofactors and vitamins	'cpd00002[c] + cpd00644[c] <=> cpd00008[c] + cpd02201[c] '	ATP + PAN <=> ADP + 4-phosphopantothenate	2.7.1.33
1576	0	0	0	0	(R)-4-PhosphopantothenateL-cysteine ligase	Pantothenate and CoA biosynthesis	Metabolism of cofactors and vitamins	'cpd00002[c] + cpd00084[c] + cpd02201[c] -> cpd00012[c] + cpd00018[c] + cpd02666[c] '	ATP + L-Cysteine + 4-phosphopantothenate -> PPi + AMP + (R)-4'-Phosphopantothenoyl-L-cysteine	6.3.2.5
1577	10	10	10	10	aminopeptidase	None	_	'cpd00001[c] + cpd11593[c] <=> cpd00035[c] + cpd00041[c] '	H2O + ala-L-glu-L <=> L-Alanine + L-Glutamate	Undetermined
1578	10	10	10	10	aminopeptidase	None	_	'cpd00001[c] + cpd11592[c] <=> cpd00023[c] + cpd00033[c] '	H2O + ala-L-asp-L <=> L-Alanine + L-Aspartate	Undetermined
1579	0	0	0	0	aminopeptidase	None	_	'cpd00001[c] + cpd11591[c] <=> cpd00033[c] + cpd00060[c] '	H2O + H+ + met-L-ala-L <=> L-Alanine + L-Methionine	Undetermined
1580	1.10262	1.10262	1.10087	1.10087	aminopeptidase	None	_	'cpd00001[c] + cpd00067[c] + cpd11590[c] <=> cpd00035[c] + cpd00060[c] '	H2O + Ala-Gln <=> L-Alanine + L-Glutamine	Undetermined
1581	10	10	10	10	aminopeptidase	None	_	'cpd00001[c] + cpd11589[c] <=> cpd00033[c] + cpd00041[c] '	H2O + L-alanylglycine <=> L-Alanine + Glycine	Undetermined
1582	0	0	10	10	aminopeptidase	None	_	cpd00001[c] + cpd11588[c] <=> cpd00067[c] + cpd00033[c] + cpd00129[c] '	H2O + Ala-His <=> L-Alanine + L-Histidine	Undetermined
1583	10	10	10	10	aminopeptidase	None	_	'cpd00001[c] + cpd11587[c] <=> cpd00035[c] + cpd00053[c] '	H2O + Ala-Leu <=> L-Alanine + L-Leucine	Undetermined
1584	10	10	10	10	aminopeptidase	None	_	'cpd00001[c] + cpd11586[c] <=> cpd00035[c] + cpd00023[c] '	H2O + ala-L-Thr-L <=> L-Alanine + L-Threonine	Undetermined
1585	0	0	10	10	aminopeptidase	None	_	'cpd00001[c] + cpd11585[c] <=> cpd00035[c] + cpd00033[c] '	H2O + gly-glu-L <=> L-Glutamate + Glycine	Undetermined
1586	0	0	10	10	aminopeptidase	None	_	'cpd00001[c] + cpd11584[c] <=> cpd00035[c] + cpd00119[c] '	H2O + Gly-Met <=> Glycine + L-Methionine	Undetermined
1587	0	0	4.37845	4.37845	aminopeptidase	None	_	'cpd00001[c] + cpd11583[c] <=> cpd00035[c] + cpd00107[c] '	H2O + gly-asp-L <=> Glycine + L-Aspartate	Undetermined
1588	4.32269	4.32269	2.39523	2.39523	aminopeptidase	None	_	'cpd00001[c] + cpd11582[c] <=> cpd00035[c] + cpd00161[c] '	H2O + gly-pro-L <=> H+ + Glycine + L-Proline	Undetermined
1589	10	10	1.26271	10	aminopeptidase	None	_	'cpd00001[c] + cpd11581[c] <=> cpd00033[c] + cpd00132[c] '	H2O + gly-asn-L <=> Glycine + L-Asparagine	Undetermined
1590	10	10	10	10	aminopeptidase	None	_	'cpd00001[c] + cpd11580[c] <=> cpd00033[c] + cpd00053[c] '	H2O + Gly-Gln <=> Glycine + L-Glutamine	Undetermined
1591	0	0	26.5203	26.5203	L-Glutamateferredoxin oxidoreductase (transaminating)	Nitrogen metabolism	Energy metabolism	'2 cpd00067[c] + cpd00024[c] + cpd00053[c] + 2 cpd11620[c] -> 2 cpd00023[c] + 2 cpd11621[c] '	2 H+ + 2-Oxoglutarate + L-Glutamine + 2 Reducedferredoxin -> 2 L-Glutamate + 2 Oxidizedferredoxin	1.4.7.1
1592	0.397117	0.397117	0	0.396484	Gly-Cys aminopeptidase	None	_	'cpd00001[c] + cpd15603[c] -> cpd00033[c] + cpd00084[c] '	H2O + Gly-Cys -> Glycine + L-Cysteine	3.4.11.2
1593	4.38544	4.38544	0	0	Gly-Leu aminopeptidase	None	_	'cpd00001[c] + cpd15604[c] <=> cpd00033[c] + cpd00107[c] '	H2O + Gly-Leu <=> Glycine + L-Leucine	3.4.11.2
1594	0	0	1.26271	10	Gly-Phe aminopeptidase	None	_	'cpd00001[c] + cpd15605[c] <=> cpd00033[c] + cpd00066[c] '	H2O + Gly-Phe <=> Glycine + L-Phenylalanine	3.4.11.2
1595	0	0	1.26271	10	Gly-Try aminopeptidase	None	_	'cpd00001[c] + cpd15606[c] <=> cpd00033[c] + cpd00069[c] '	H2O + Gly-Tyr <=> Glycine + L-Tyrosine	3.4.11.2
1596	0.397117	0.397117	0	0.396484	Gly-Cys ABC transporters	Transport	_	'cpd00001[c] + cpd00002[c] + cpd15603[e] -> cpd00008[c] + cpd00009[c] + cpd15603[c] '	H2O + ATP + Gly-Cys -> ADP + Phosphate + Gly-Cys	3.A.1.5
1597	4.38544	4.38544	0	0	Gly-Leu ABC transporters	Transport	_	'cpd00001[c] + cpd00002[c] + cpd15604[e] -> cpd00008[c] + cpd00009[c] + cpd15604[c] '	H2O + ATP + Gly-Leu -> ADP + Phosphate + Gly-Leu	3.A.1.5
1598	0	0	1.26271	10	Gly-Phe ABC transporters	Transport	_	'cpd00001[c] + cpd00002[c] + cpd15605[e] -> cpd00008[c] + cpd00009[c] + cpd15605[c] '	H2O + ATP + Gly-Phe -> ADP + Phosphate + Gly-Phe	3.A.1.5
1599	0	0	1.26271	10	Gly-Try ABC transporters	Transport	_	'cpd00001[c] + cpd00002[c] + cpd15606[e] -> cpd00008[c] + cpd00009[c] + cpd15606[c] '	H2O + ATP + Gly-Tyr -> ADP + Phosphate + Gly-Tyr	3.A.1.5
1600	0	0	0	0	rhamnosyltransferase 2	Rhamnolipid synthesis	_	'cpd00067[c] + cpd00522[c] + cJB00107[c] -> cpd00297[c] + cJB00108[c] '	H+ + dTDP-4-oxo-L-rhamnose + mono-Rhamnolipid -> dTDP + di-Rhamnolipid	RhlC
1601	0	0	0	0	rhamnosyltransferase chain B	Rhamnolipid synthesis	_	'cpd00067[c] + cpd00522[c] + cJB00109[c] -> cpd00297[c] + cJB00107[c] '	H+ + dTDP-4-oxo-L-rhamnose + 3-hydroxydecanoyl-3-hydroxydecanoate -> dTDP + mono-Rhamnolipid	RhlB
1602	0	0	0	0	Chorismate hydroxymutase	Biosynthesis of siderophore group nonribosomal peptides	Metabolism of terpenoids and polyketides	'cpd00216[c] <=> cpd00658[c] '	Chorismate <=> Isochorismate	5.4.4.2
1603	0	0	0	0	isochorismate pyruvate lyase	Biosynthesis of siderophore group nonribosomal peptides	Metabolism of terpenoids and polyketides	'cpd00658[c] <=> cpd00020[c] + cpd00599[c] '	Isochorismate <=> Pyruvate + Salicylate	4.2.99.21
1604	0	0	0	0	Formate transporter	Transport	_	'cpd00067[e] + cpd00047[e] <=> cpd00067[c] + cpd00047[c] '	H+ + Formate <=> H+ + Formate	Undetermined
1605	0	0	0	0	5-keto-4-deoxyuronate isomerase	Pentose phosphate pathway	Carbohydrate metabolism	'cPY00005[c] <=> cPY00006[c] '	5-Dehydro-4-deoxy-D-glucuronate <=> 2,5-Diketo-3-deoxy-D-gluconate	5.3.1.17
1606	0	0	0	0	2-deoxy-D-gluconate 3-dehydrogenase	Pentose phosphate pathway	Carbohydrate metabolism	'cpd00003[c] + cpd00176[c] <=> cpd00067[c] + cpd00004[c] + cPY00006[c] '	NAD + 2-keto-3-deoxygluconate <=> H+ + NADH + 2,5-Diketo-3-deoxy-D-gluconate	1.1.1.125
1607	0	0	0	0	alpha-galactosidase	Galactose metabolism	Carbohydrate metabolism	'cpd00001[c] + cPY00012[c] <=> cpd00108[c] + cPY00013[c] '	H2O + Galactinol <=> Galactose + D-myo-Inositol	3.2.1.22
1608	0	0	0	0	alpha-galactosidase	Galactose metabolism	Carbohydrate metabolism	'cpd00001[c] + cPY00014[c] <=> cpd00588[c] + cpd00108[c] '	H2O + Melibiitol <=> Sorbitol + Galactose	3.2.1.22
1609	0	0	0	0	alpha-galactosidase	Galactose metabolism	Carbohydrate metabolism	'cpd00001[c] + cPY00015[c] <=> cpd00108[c] + cPY00016[c] '	H2O + Epimelibiose <=> Galactose + Mannose	3.2.1.22
1610	0	0	0	0	alpha-galactosidase	Galactose metabolism	Carbohydrate metabolism	'cpd00001[c] + cPY00017[c] <=> cpd00108[c] + cpd00100[c] '	H2O + Galactosylglycerol <=> Glycerol + Galactose	3.2.1.22
1611	0	0	20	20	acetaldehyde:NAD+ oxidoreductase (CoA-acetylating)	Pyruvate metabolism	Carbohydrate metabolism	'cpd00003[c] + cpd00010[c] + cpd00071[c] <=> cpd00067[c] + cpd00004[c] + cpd00022[c] '	NAD + CoA + Acetaldehyde <=> H+ + NADH + Acetyl-CoA	1.2.1.10
1612	0	0	0	0	Oxalate carboxy-lyase	Glyoxylate and dicarboxylate metabolism	Carbohydrate metabolism	'cpd00180[c] -> cpd00011[c] + cpd00047[c] '	Oxalate -> CO2 + Formate	4.1.1.2
1613	0	0	0	0	(S)-methylmalonyl-CoA carboxy-lyase (propanoyl-CoA-forming)	Propanoate metabolism	Carbohydrate metabolism	'cPY00033[c] -> cpd00011[c] + cpd00086[c] '	(S)-Methylmalonyl-CoA -> CO2 + Propionyl-CoA	4.1.1.41
1614	0	0	0	0	aminoacetone:oxygen oxidoreductase(deaminating)	Glycine, serine and threonine metabolism	Amino acid metabolism	'cpd00001[c] + cpd00007[c] + cpd01298[c] <=> cpd00428[c] + cpd00013[c] + cpd00025[c] '	H2O + O2 + Aminoacetone <=> 2-Oxopropanal + NH3 + H2O2	1.4.3.4
1615	0	0	0	0	4-Trimethylammoniobutanoate,2-oxoglutarate:oxygen oxidoreductase (3-hydroxylating)	Lysine degradation	Amino acid metabolism	'cpd00024[c] + cJB00036[c] + cpd00007[c] -> cpd00011[c] + cpd00036[c] + cPY00061[c] '	2-Oxoglutarate + 4-Trimethylammoniobutanoate + O2 -> CO2 + Succinate + Carnitine	1.14.11.1
1616	0	0	0	0	N-Methylhistamine:oxygen oxidoreductase (deaminating) (copper-containing)	Histidine metabolism	Amino acid metabolism	'cpd00001[c] + cpd00007[c] + cPY00062[c] <=> cpd00013[c] + cpd00025[c] + cPY00063[c] '	H2O + O2 + N-Methylhistamine <=> NH3 + H2O2 + Methylimidazole acetaldehyde	1.4.3.4
1617	0	0	0	0	2-Amino-3-carboxymuconate semialdehyde carboxy-lyase	Tryptophan metabolism	Amino acid metabolism	'cpd02692[c] -> cpd00011[c] + cPY00084[c] '	2-Amino-3-carboxymuconate_semialdehyde -> CO2 + 2-Aminomuconate semialdehyde	4.1.1.45
1618	0	0	0	0	2-Aminomuconate semialdehyde:NAD+ 6-oxidoreductase	Tryptophan metabolism	Amino acid metabolism	'cpd00001[c] + cpd00003[c] + cPY00084[c] -> cpd00067[c] + cpd00004[c] + cPY00085[c] '	H2O + NAD + 2-Aminomuconate semialdehyde -> H+ + NADH + 2-Aminomuconate	1.2.1.32
1619	0	0	0	0	2-aminomuconate aminohydrolase	Tryptophan metabolism	Amino acid metabolism	'cpd00001[c] + cPY00085[c] -> cpd00013[c] + cPY00086[c] '	H2O + 2-Aminomuconate -> NH3 + gamma-Oxalocrotonate	3.5.99.5
1620	0	0	0	0	4-oxalocrotonate decarboxylase (4OCD)	Tryptophan metabolism	Amino acid metabolism	'cPY00086[c] -> cpd00011[c] + cPY00087[c] '	gamma-Oxalocrotonate -> CO2 + 2-Keto-pentenoate	NA
1621	0	0	0	0	2-keto-pentenoate hydratase (KPH)	Tryptophan metabolism	Amino acid metabolism	'cpd00001[c] + cPY00087[c] -> cPY00088[c] '	H2O + 2-Keto-pentenoate -> 2-Keto-4-hydroxy-pentanoate	NA
1622	0	0	0	0	2-keto-4-hydroxy-pentanoate aldolase (HOA)	Tryptophan metabolism	Amino acid metabolism	'cPY00088[c] -> cpd00067[c] + cpd00020[c] + cpd00071[c] '	2-Keto-4-hydroxy-pentanoate -> H+ + Pyruvate + Acetaldehyde	NA
1623	0	0	0	0	non-enzymatic conversion between 2-Amino-3-carboxymuconate semialdehyde and quinolinate	Tryptophan metabolism	Amino acid metabolism	'cpd02692[c] <=> cpd00001[c] + cpd02333[c] '	2-Amino-3-carboxymuconate_semialdehyde <=> H2O + Quinolinate	SPONTANEOUS
1624	0	0	0	0	prephenate dehydratase	Phenylalanine, tyrosine and tryptophan biosynthesis	Amino acid metabolism	'cpd00067[c] + cpd00007[c] + cJB00078[c] -> 2 cpd00001[c] + 2 cpd00011[c] + cpd01647[c] '	H+ + O2 + L-Arogenate -> 2 H2O + 2 CO2 + 2-Phenylacetamide	4.2.1.51|4.2.1.91
1625	0	0	0	0	Lactose transport via diffusion	Transport	_	'cpd00208[e] <=> cpd00208[c] '	Lactose <=> Lactose
1626	0	0	0	0	rhamnosyltransferase chain A	Rhamnolipid synthesis	_	'2 cpd11482[c] -> 2 cpd11493[c] + cJB00109[c] '	2 (R)-3-Hydroxydecanoyl-[acyl-carrier_protein] -> 3-hydroxydecanoyl-3-hydroxydecanoate + 2 ACP	Rhla
1627	10	10	0	0	alpha-D-Glucoside glucohydrolase	Starch and sucrose metabolism	Carbohydrate metabolism	'cpd00001[c] + cpd00179[c] -> 2 cpd00027[c] '	H2O + Maltose -> 2 D-Glucose	3.2.1.22
1628	-138.018	0	0	0	ATPnicotinamide-nucleotide adenylyltransferase	Nicotinate and nicotinamide metabolism	Metabolism of cofactors and vitamins	'cpd00002[c] + cpd00355[c] <=> cpd00003[c] + cpd00012[c] '	ATP + Nicotinamide_ribonucleotide <=> NAD + PPi	2.7.7.1,2.7.7.18
1629	0	0	0	0	S-Adenosyl-L-methionine carboxy-lyase	Methionine metabolism	Amino acid metabolism	'cpd00067[c] + cpd00017[c] -> cpd00011[c] + cpd00837[c] '	H+ + S-Adenosyl-L-methionine -> CO2 + S-Adenosylmethioninamine	4.1.1.50
1630	0	0	0	0	UDP-N-acetyl-D-glucosamine 2-epimerase	Amino sugar and nucleotide sugar metabolism	Carbohydrate metabolism	'cpd00001[c] + cpd00037[c] -> cpd00014[c] + cpd00492[c] '	H2O + UDP-N-acetylglucosamine -> UDP + N-Acetyl-D-mannosamine	5.1.3.14
1631	0	0	0	0	UDP-N-acetyl-D-glucosamine 2-epimerase	Amino sugar and nucleotide sugar metabolism	Carbohydrate metabolism	'cpd00037[c] <=> cpd00861[c] '	UDP-N-acetylglucosamine <=> UDP-N-acetyl-D-mannosamine	5.1.3.14
1632	0	0	0	0	L-Lysine 2,3-aminomutase	Lysine degradation	Amino acid metabolism	'cpd00039[c] <=> cpd00840[c] '	L-Lysine <=> L-beta-Lysine	5.4.3.2
1633	0	0	0	0	UDP-D-galactopyranose furanomutase	Lipopolysaccharide biosynthesis	Glycan biosynthesis and metabolism	'cpd00043[c] <=> cpd02338[c] '	UDP-galactose <=> UDP-D-galacto-1,4-furanose	5.4.99.9
1634	0	0	0	0	L-Tyrosine carboxy-lyase	Tyrosine metabolism	Amino acid metabolism	'cpd00067[c] + cpd00069[c] <=> cpd00011[c] + cpd00374[c] '	H+ + L-Tyrosine <=> CO2 + Tyramine
1635	0	0	0	0	4-hydroxy-2-oxopentanoate pyruvate-lyase	Phenylalanine metabolism	Amino acid metabolism	'cpd00020[c] + cpd00071[c] <=> cpd02258[c] '	Pyruvate + Acetaldehyde <=> 4-Hydroxy-2-oxovalerate	4.1.3.39
1636	10	10	10	10	2-Deoxy-D-ribose-5-phosphate acetaldehyde-lyase	Pentose phosphate pathway	Carbohydrate metabolism	'cpd00510[c] <=> cpd00071[c] + cpd00102[c] '	deoxyribose-5-phosphate <=> Acetaldehyde + Glyceraldehyde3-phosphate	4.1.2.4
1637	0	0	0	0	alpha-D-Glucoside glucohydrolase	Galactose metabolism	Carbohydrate metabolism	'cpd00001[c] + cpd03198[c] <=> cpd00108[c] + cpd00027[c] '	H2O + Melibiose <=> D-Glucose + Galactose	3.2.1.20
1638	0	0	0	0	Raffinose galactohydrolase	Galactose metabolism	Carbohydrate metabolism	'cpd00001[c] + cpd00382[c] <=> cpd00108[c] + cpd00076[c] '	H2O + Melitose <=> Galactose + Sucrose	3.2.1.22
1639	0	0	0	0	(S)-Malate(acceptor) oxidoreductase	Pyruvate metabolism	Carbohydrate metabolism	'cpd00015[c] + cpd00130[c] -> cpd00982[c] + cpd00032[c] '	FAD + L-Malate -> FADH2 + Oxaloacetate	1.1.5.4,1.1.99.16
1640	0	138.018	0	0	Nicotinamide-nucleotidepyrophosphate	Nicotinate and nicotinamide metabolism	Metabolism of cofactors and vitamins	cpd00012[c] + cpd00355[c] <=> cpd00067[c] + cpd00103[c] + cpd00133[c] '	PPi + Nicotinamide_ribonucleotide <=> H+ + PRPP + Nicotinamide	2.4.2.12
1641	0	0	0	0	Thymidineorthophosphate deoxyribosyltransferase	Pyrimidine metabolism	Nucleotide metabolism	'cpd00067[c] + cpd00009[c] + cpd00184[c] <=> cpd00151[c] + cpd00509[c] '	H+ + Phosphate + Thymidine <=> Thymine + deoxyribose-1-phosphate	2.4.2.4
1642	0	0	-945.9	1000	NADH6,7-dihydropteridine oxidoreductase	Folate metabolism	Metabolism of cofactors and vitamins	cpd00067[c] + cpd00004[c] + cpd00231[c] <=> cpd00003[c] + cpd00233[c] '	H+ + NADH + Dihydrobiopterin <=> NAD + Tetrahydrobiopterin	1.5.1.34
1643	0	0	-1000	945.9	NADPH6,7-dihydropteridine oxidoreductase	Folate metabolism	Metabolism of cofactors and vitamins	cpd00067[c] + cpd00005[c] + cpd00231[c] <=> cpd00006[c] + cpd00233[c] '	H+ + NADPH + Dihydrobiopterin <=> NADP + Tetrahydrobiopterin	1.5.1.34
1644	0	0	4.84119	4.84119	Cytidine aminohydrolase	Pyrimidine metabolism	Nucleotide metabolism	'cpd00001[c] + cpd00067[c] + cpd00367[c] -> cpd00013[c] + cpd00249[c] '	H2O + H+ + Cytidine -> NH3 + Uridine	3.5.4.5
1645	0	0	-11.0114	-1.19128	Deoxycytidine aminohydrolase	Pyrimidine metabolism	Nucleotide metabolism	'cpd00001[c] + cpd00067[c] + cpd00654[c] <=> cpd00013[c] + cpd00412[c] '	H2O + H+ + Deoxycytidine <=> NH3 + Deoxyuridine	3.5.4.14,3.5.4.5
1646	0	0	0	0	2-methylpropanoyl-CoAenzyme N6-(dihydrolipoyl)lysine	Valine, leucine and isoleucine degradation	Amino acid metabolism	'cpd00010[c] + cpd02700[c] -> cpd00449[c] + cpd00481[c] '	CoA + S-(2-Methylpropionyl)-dihydrolipoamide -> Dihydrolipoamide + Isobutyryl-CoA	2.3.1.168
1647	0	0	0	0	3-Hydroxyanthranilateoxygen 3,4-oxidoreductase (decyclizing)	Tryptophan metabolism	Amino acid metabolism	'cpd00007[c] + cpd00483[c] -> cpd00067[c] + cpd02692[c] '	O2 + 3-Hydroxyanthranilate -> H+ + 2-Amino-3-carboxymuconate_semialdehyde	1.13.11.6
1648	0	0	-1000	0	3-Hydroxyphenylacetate,NADHoxygen oxidoreductase (3-hydroxylating)	Tyrosine metabolism	Amino acid metabolism	'cpd00067[c] + cpd00004[c] + cpd00007[c] + cpd03320[c] <=> cpd00001[c] + cpd00003[c] + cpd00854[c] '	H+ + NADH + O2 + 3-Hydroxyphenylacetate <=> H2O + NAD + Homoprotocatechuate	1.14.13.3
1649	0	0	0	0	a-galactosidase (stachyose)	Galactose metabolism	Carbohydrate metabolism	'cpd00001[c] + cpd01133[c] <=> cpd00108[c] + cpd00382[c] '	H2O + Stachyose <=> Galactose + Melitose	3.2.1.22
1650	0	0	0	0	Sucrose 6-phosphate fructohydrolase	Starch and sucrose metabolism	Carbohydrate metabolism	'cpd00001[c] + cpd01693[c] <=> cpd00082[c] + cpd00079[c] '	H2O + 6-Phosphosucrose <=> D-Fructose + D-glucose-6-phosphate	3.2.1.26
1651	0	0	0	0	rxn03838	Galactose metabolism	Carbohydrate metabolism	'cpd00001[c] + cpd03200[c] <=> cpd00108[c] + cpd03198[c] '	H2O + Manninotriose <=> Galactose + Melibiose	3.2.1.22
1652	0	0	0	0	L-IdonateNAD oxidoreductase	Pentose phosphate pathway	Carbohydrate metabolism	'cpd00067[c] + cpd00004[c] + cpd00781[c] -> cpd00003[c] + cpd00573[c] '	H+ + NADH + 5-Dehydrogluconate -> NAD + L-Idonate	1.1.1.264
1653	0	0	0	0	L-IdonateNADP oxidoreductase	Pentose phosphate pathway	Carbohydrate metabolism	'cpd00067[c] + cpd00005[c] + cpd00781[c] -> cpd00006[c] + cpd00573[c] '	H+ + NADPH + 5-Dehydrogluconate -> NADP + L-Idonate	1.1.1.128,1.1.1.264
1654	0	0	0	0	S-adenosyl-L-methionine(E)-prop-1-ene-1,2,3-tricarboxylate	None	_	'cpd00017[c] + cpd01563[c] <=> cpd00019[c] + cpd08353[c] '	S-Adenosyl-L-methionine + trans-Aconitate <=> S-Adenosyl-homocysteine + (E)-3-(Methoxycarbonyl)pent-2-enedioate	2.1.1.144
1655	-62.0038	-62.0038	-416.95	-416.95	carbamate hydro-lyase	None	_	'cpd00001[c] + cpd01015[c] <=> cpd01101[c] '	H2O + Cyanate <=> Carbamate	4.2.1.104
1656	0	0	0	0	D-galactose transport in via proton symport	Transport	_	'cpd00067[e] + cpd00108[e] <=> cpd00067[c] + cpd00108[c] '	H+ + Galactose <=> H+ + Galactose	Undetermined
1657	0	0	0	0	D-glucose transport in via proton symport	Transport	_	'cpd00027[e] + cpd00067[e] -> cpd00067[c] + cpd00027[c] '	D-Glucose + H+ -> H+ + D-Glucose	Undetermined
1658	0	0	0	0	rxn07430	Valine, leucine and isoleucine degradation	Amino acid metabolism	'cpd00067[c] + cpd00056[c] + cpd00123[c] -> cpd00011[c] + cpd14700[c] '	H+ + 3-Methyl-2-oxobutanoate + TPP -> CO2 + 2-Methyl-1-hydroxypropyl-TPP	1.2.4.4
1659	0	0	0	0	rxn07431	Valine, leucine and isoleucine degradation	Amino acid metabolism	'cpd00213[c] + cpd14700[c] -> cpd00056[c] + cpd02700[c] '	Lipoamide + 2-Methyl-1-hydroxypropyl-TPP -> TPP + S-(2-Methylpropionyl)-dihydrolipoamide	1.2.4.4
1660	0	0	0	0	rxn07432	Valine, leucine and isoleucine degradation	Amino acid metabolism	'cpd00067[c] + cpd00056[c] + cpd00200[c] -> cpd00011[c] + cpd14698[c] '	H+ + TPP + 4MOP -> CO2 + 3-Methyl-1-hydroxybutyl-TPP	1.2.4.4
1661	0	0	0	0	rxn07433	Valine, leucine and isoleucine degradation	Amino acid metabolism	'cpd00213[c] + cpd14698[c] -> cpd00056[c] + cpd14699[c] '	Lipoamide + 3-Methyl-1-hydroxybutyl-TPP -> TPP + S-(3-Methylbutanoyl)-dihydrolipoamide-E	1.2.4.4
1662	0	0	0	0	rxn07434	Valine, leucine and isoleucine degradation	Amino acid metabolism	'cpd00067[c] + cpd00056[c] + cpd00508[c] -> cpd00011[c] + cpd14702[c] '	H+ + TPP + 3MOP -> CO2 + 2-Methyl-1-hydroxybutyl-TPP	1.2.4.4
1663	0	0	0	0	rxn07435	Valine, leucine and isoleucine degradation	Amino acid metabolism	'cpd00213[c] + cpd14702[c] -> cpd00056[c] + cpd14703[c] '	Lipoamide + 2-Methyl-1-hydroxybutyl-TPP -> TPP + S-(2-Methylbutanoyl)-dihydrolipoamide-E	1.2.4.4
1664	0	0	0	0	Malate dehydrogenase (ubiquinone 8 as acceptor)	Citrate cycle (TCA cycle)	Citrate cycle (TCA cycle)	'cpd00130[c] + cpd15560[c] -> cpd00032[c] + cpd15561[c] '	Ubiquinone-8 + L-Malate -> Oxaloacetate + Ubiquinol-8	1.1.99.16
1665	0	76.7287	10	10	Malate dehydrogenase (menaquinone 8 as acceptor)	Citrate cycle (TCA cycle)	Citrate cycle (TCA cycle)	'cpd00130[c] + cpd15500[c] -> cpd00032[c] + cpd15499[c] '	L-Malate + Menaquinone_8 -> Oxaloacetate + Menaquinol_8	1.1.99.16
1666	-62.0038	-62.0038	-416.95	-416.95	Cyanate transport via proton symport	Transport	_	'cpd00067[e] + cpd01015[e] <=> cpd00067[c] + cpd01015[c] '	H+ + Cyanate <=> H+ + Cyanate
1667	11.4502	11.4502	11.432	11.432	Biomass_PY	None	_	'59.81 cpd00001[c] + 59.81 cpd00002[c] + 0.51926 cpd00035[c] + 0.17356 cpd00023[c] + 0.31631 cpd00033[c] + 0.22067 cpd00041[c] + 0.19833 cpd00054[c] + 0.034682 cpd00084[c] + 0.084823 cpd00060[c] + 0.099432 cpd00018[c] + 0.13636 cpd00066[c] + 0.19912 cpd00129[c] + 0.0959 cpd00118[c] + 0.27676 cpd00051[c] + 0.098237 cpd00132[c] + 0.10557 cpd00039[c] + 0.20952 cpd00161[c] + 0.014216 cpd15532[c] + 0.…	59.81 H2O + 59.81 ATP + 0.51926 L-Alanine + 0.17356 L-Glutamate + 0.31631 Glycine + 0.22067 L-Aspartate + 0.19833 L-Serine + 0.034682 L-Cysteine + 0.084823 L-Methionine + 0.099432 AMP + 0.13636 L-Phenylalanine + 0.29467 L-Valine + 0.19912 L-Proline + 0.09590 Putrescine + 0.27676 L-Arginine + 0.10557 L-Lysine + 0.20952 L-Threonine + 0.014216 phosphatidylethanolamine_dihexadec-9enoyl + 0.20196 CMP …

## Sheet: B_FVA_results_Unchanged
Reaction No	Minimum Flux Condition 1	Maximum Flux Condition 1	Minimum Flux Condition 2	Maximum Flux Condition 2	Reaction	KEGG_Subsystem	Kegg_Metabolism	Reactions with MetNames	Reactions with MetNames_clear	EC. Number
7	-10	-10	-10	-10	EX O2 e	Exchange	_	'cpd00007[e] <=> '	O2 <=>	EX_cpd00007(e)
12	-10	-10	-10	-10	EX L-Glutamate e	Exchange	_	'cpd00023[e] <=> '	L-Glutamate <=>	EX_cpd00023(e)
13	-10	-10	-10	-10	EX D-Glucose e	Exchange	_	'cpd00027[e] <=> '	D-Glucose <=>	EX_cpd00027(e)
18	-10	-10	-10	-10	EX Succinate e	Exchange	_	'cpd00036[e] <=> '	Succinate <=>	EX_cpd00036(e)
19	-1.2088	-1.2088	-1.20688	-1.20688	EX L-Lysine e	Exchange	_	'cpd00039[e] <=> '	L-Lysine <=>	EX_cpd00039(e)
20	-10	-10	-10	-10	EX L-Aspartate e	Exchange	_	'cpd00041[e] <=> '	L-Aspartate <=>	EX_cpd00041(e)
22	-3.16897	-3.16897	-5.50604	-5.50604	EX L-Arginine e	Exchange	_	'cpd00051[e] <=> '	L-Arginine <=>	EX_cpd00051(e)
24	-3.08197	-3.08197	-10	-10	EX L-Serine e	Exchange	_	'cpd00054[e] <=> '	L-Serine <=>	EX_cpd00054(e)
28	-10	-10	-10	-3.00296	EX Ornithine e	Exchange	_	'cpd00064[e] <=> '	Ornithine <=>	EX_cpd00064(e)
29	-0.607698	-0.607698	-0.60673	-0.60673	EX L-Tryptophan e	Exchange	_	'cpd00065[e] <=> '	L-Tryptophan <=>	EX_cpd00065(e)
31	-10	-10	-10	-10	EX H+ e	Exchange	_	'cpd00067[e] <=> '	H+ <=>	EX_cpd00067(e)
34	-10	-10	-10	-10	EX Nitrite e	Exchange	_	'cpd00075[e] <=> '	Nitrite <=>	EX_cpd00075(e)
42	-10	-10	-10	-10	EX Fumarate e	Exchange	_	'cpd00106[e] <=> '	Fumarate <=>	EX_cpd00106(e)
47	-1.01679	-1.01679	-10	-10	EX L-Histidine e	Exchange	_	'cpd00119[e] <=> '	L-Histidine <=>	EX_cpd00119(e)
49	-2.27997	-2.27997	-10	-10	EX L-Proline e	Exchange	_	'cpd00129[e] <=> '	L-Proline <=>	EX_cpd00129(e)
50	-10	-10	-10	-10	EX L-Malate e	Exchange	_	'cpd00130[e] <=> '	L-Malate <=>	EX_cpd00130(e)
56	-10	-10	-10	-10	EX L-Lactate e	Exchange	_	'cpd00159[e] <=> '	L-Lactate <=>	EX_cpd00159(e)
62	-10	-10	-1.26788	-1.26788	EX Adenosine e	Exchange	_	'cpd00182[e] <=> '	Adenosine <=>	EX_cpd00182(e)
65	-10	-10	-10	-10	EX Nitrate e	Exchange	_	'cpd00209[e] <=> '	Nitrate <=>	EX_cpd00209(e)
82	-10	-10	-2.72083	-2.72083	EX XAN e	Exchange	_	'cpd00309[e] <=> '	XAN <=>	EX_cpd00309(e)
84	-0.205475	-0.205475	-10	-10	EX Cytidine e	Exchange	_	'cpd00367[e] <=> '	Cytidine <=>	EX_cpd00367(e)
88	-0.180192	-0.180192	-10	-0.179905	EX Deoxyadenosine e	Exchange	_	'cpd00438[e] <=> '	Deoxyadenosine <=>	EX_cpd00438(e)
105	-10	-10	-10	-10	EX Thyminose e	Exchange	_	'cpd01242[e] <=> '	Thyminose <=>	EX_cpd01242(e)
126	-10	-10	-10	-10	EX Gly-Gln e	Exchange	_	'cpd11580[e] <=> '	Gly-Gln <=>	EX_cpd11580(e)
127	-10	-10	-10	-1.26271	EX gly-asn-L e	Exchange	_	'cpd11581[e] <=> '	gly-asn-L <=>	EX_cpd11581(e)
128	-4.32269	-4.32269	-2.39523	-2.39523	EX ala-L-Thr-L e	Exchange	_	'cpd11582[e] <=> '	ala-L-Thr-L <=>	EX_cpd11582(e)
132	-10	-10	-10	-10	EX ala-L-glu-L e	Exchange	_	'cpd11586[e] <=> '	ala-L-glu-L <=>	EX_cpd11586(e)
133	-10	-10	-10	-10	EX Ala-Gln e	Exchange	_	'cpd11587[e] <=> '	Ala-Gln <=>	EX_cpd11587(e)
135	-10	-10	-10	-10	EX gly-asp-L e	Exchange	_	'cpd11589[e] <=> '	gly-asp-L <=>	EX_cpd11589(e)
136	-1.10262	-1.10262	-1.10087	-1.10087	EX met-L-ala-L e	Exchange	_	'cpd11590[e] <=> '	met-L-ala-L <=>	EX_cpd11590(e)
138	-10	-10	-10	-10	EX gly-glu-L e	Exchange	_	'cpd11592[e] <=> '	gly-glu-L <=>	EX_cpd11592(e)
139	-10	-10	-10	-10	EX ala-L-asp-L e	Exchange	_	'cpd11593[e] <=> '	ala-L-asp-L <=>	EX_cpd11593(e)
151	-1.05474	-1.05474	-10	-10	EX D-glucose-6-phosphate	Exchange	_	'cpd00079[e] <=> '	D-glucose-6-phosphate <=>	EX_cpd00079(e)
154	-10	-10	-10	-10	EX D-fructose-6-phosphate	Exchange	_	'cpd00072[e] <=> '	D-fructose-6-phosphate <=>	EX_cpd00072(e)
155	-10	-10	-10	-10	EX D-Fructose	Exchange	_	'cpd00082[e] <=> '	D-Fructose <=>	EX_cpd00082(e)
157	-10	-10	-10	-10	EX Pyruvate	Exchange	_	'cpd00020[e] <=> '	Pyruvate <=>	EX_cpd00020(e)
281	-160.173	-99.1928	-369.457	-369.457	Sodium-propionate symporter	Transport	_	'cpd00971[e] + cpd00141[e] <=> cpd00141[c] + cpd00971[c] '	Propionate + Na+ <=> Propionate + Na+	Undetermined
299	-81.4023	-20.4218	-0.421109	-0.421109	Sodium-acetate symporter	Transport	_	'cpd00971[e] + cpd00029[e] <=> cpd00029[c] + cpd00971[c] '	Acetate + Na+ <=> Acetate + Na+	Undetermined
408	-50.3243	-50.3243	-47.902	-47.902	Carbonic acid hydro-lyase	Nitrogen metabolism	Energy metabolism	'cpd00067[c] + cpd00242[c] <=> cpd00001[c] + cpd00011[c] '	H+ + bicarbonate <=> H2O + CO2	4.2.1.1
414	-1.13852	-1.13852	-1.13671	-1.13671	AMP phosphoribohydrolase	Purine metabolism	Nucleotide metabolism	'cpd00001[c] + cpd00018[c] <=> cpd00128[c] + cpd00101[c] '	H2O + AMP <=> Adenine + ribose-5-phosphate	3.2.2.4
[truncated: 1,340 more rows]

## Sheet: C_FVA_results_Changed
Reaction No	Minimum Flux Condition 1	Maximum Flux Condition 1	Minimum Flux Condition 2	Maximum Flux Condition 2	Reaction	KEGG_Subsystem	Kegg_Metabolism	Reactions with MetNames	Reactions with MetNames_clear	EC. Number
[truncated: 287 more rows]

[truncated: 1 more sheets: D_RNA-Seq details]
