# Supplementary material for: Revealing the Metabolic Alterations during Biofilm Development of Burkholderia cenocepacia Based on Genome-Scale Metabolic Modeling
Source: Metabolites. 2021 Apr 5;11(4):221. doi: 10.3390/metabo11040221 (PMC8067366; doi:10.3390/metabo11040221)
Supplement: Supplementary file 1 [file metabolites-11-00221-s001.zip › Table S1 Details regarding metabolic model and in-silico identification results of reaction essenti-alities.xlsx]

## Sheet: A_Organism and iPY1537 details
Taxonomy and organism details
	Burkholderia cenocepacia
Kingdom	Bacteria
Phylum	Proteobacteria
Class	Betaproteobacteria
Order	Burkholderiales
Family	Burkholderiaceae
Genus	Burkholderia
Metabolism	Carbohydrates, amino acids fermentation
Morphology	Gram Negative
Shape	Bacilli
Motility	Yes
Environment:	OxygenReq:Facultative
Habitat:	Multiple
Disease:	Necrotizing pneumonia and chronic infection
Genome size- median total length (Mb)	7.95977	Type	Name	RefSeq	INSDC	Size (Mb)	GC%	Protein	rRNA	tRNA	Other RNA	Gene	Pseudogene
		Chr	1	NC_011000.1	AM747720.1	3.87	66.7	3.497	12	66	5	3.659	79
		Chr	2	NC_011001.1	AM747721.1	3.22	67.3	2.847	3	6	-	2.897	41
		Chr	3	NC_011002.1	AM747722.1	0.88	66.9	762	3	2	-	789	22
		Plsm	pBCJ2315	NC_011003.1	AM747723.1	0.09	62.8	93	-	-	-	94	1
Genome Scale Metabolic Model of Burkholderia cenocepacia (iPY1537)
Reactions	1667
Metabolites	1459
Genes	1513
Manual curation of the model
Name	Reactions with MetNames (in the model we used)	Reactions with MetNames (in the original model iPY1537)
L-Arginine-ABC transport	H2O + ATP + L-Arginine -> H+ + ADP + Phosphate + L-Arginine	H2O + ATP + L-Arginine <=> H+ + ADP + Phosphate + L-Arginine
L-Cysteine-ABC transport	H2O + ATP + L-Cysteine -> H+ + ADP + Phosphate + L-Cysteine	H2O + ATP + L-Cysteine <=> H+ + ADP + Phosphate + L-Cysteine
L-Cystine-ABC transport	H2O + ATP + L-Cystine -> H+ + ADP + Phosphate + L-Cystine	H2O + ATP + L-Cystine <=> H+ + ADP + Phosphate + L-Cystine
Sorbitol-ABC transport	H2O + ATP + Sorbitol -> H+ + ADP + Phosphate + Sorbitol	H2O + ATP + Sorbitol <=> H+ + ADP + Phosphate + Sorbitol
D-L-Inositol-ABC transport	H2O + ATP + L-Inositol -> H+ + ADP + Phosphate + L-Inositol	H2O + ATP + L-Inositol <=> H+ + ADP + Phosphate + L-Inositol
D-Lyxitol-ABC transport	H2O + ATP + D-Lyxitol -> H+ + ADP + Phosphate + D-Lyxitol	H2O + ATP + D-Lyxitol <=> H+ + ADP + Phosphate + D-Lyxitol
Xylitol-ABC transport	H2O + ATP + Xylitol -> H+ + ADP + Phosphate + Xylitol	H2O + ATP + Xylitol <=> H+ + ADP + Phosphate + Xylitol
trans-4-Hydroxy-L-proline-ABC transport	H2O + ATP + trans-4-Hydroxy-L-proline -> H+ + ADP + Phosphate + trans-4-Hydroxy-L-proline	H2O + ATP + trans-4-Hydroxy-L-proline <=> H+ + ADP + Phosphate + trans-4-Hydroxy-L-proline
UTPammonia ligase(ADP-forming)	ATP + NH3 + UTP -> 2 H+ + ADP + Phosphate + CTP	ATP + NH3 + UTP <=> 2 H+ + ADP + Phosphate + CTP
L-Glutamine-ABC transport	H2O + ATP + L-Glutamine -> H+ + ADP + Phosphate + L-Glutamine	H2O + ATP + L-Glutamine <=> H+ + ADP + Phosphate + L-Glutamine
sn-Glycerol ABC transport	H2O + ATP + Glycerol-3-phosphate -> H+ + ADP + Phosphate + Glycerol-3-phosphate	H2O + ATP + Glycerol-3-phosphate <=> H+ + ADP + Phosphate + Glycerol-3-phosphate
D-Ribose ABC transport	H2O + ATP + D-Ribose -> H+ + ADP + Phosphate + D-Ribose	H2O + ATP + D-Ribose <=> H+ + ADP + Phosphate + D-Ribose
L-Leucine-ABC transport	H2O + ATP + L-Leucine -> H+ + ADP + Phosphate + L-Leucine	H2O + ATP + L-Leucine <=> H+ + ADP + Phosphate + L-Leucine
D-Xylose-ABC transport	H2O + ATP + Xylose -> H+ + ADP + Phosphate + Xylose	H2O + ATP + Xylose <=> H+ + ADP + Phosphate + Xylose
L-Valine-ABC transport	H2O + ATP + L-Valine -> H+ + ADP + Phosphate + L-Valine	H2O + ATP + L-Valine <=> H+ + ADP + Phosphate + L-Valine
Maltose-ABC transport	H2O + ATP + Maltose -> H+ + ADP + Phosphate + Maltose	H2O + ATP + Maltose <=> H+ + ADP + Phosphate + Maltose
Taurine-ABC transport	H2O + ATP + Taurine -> H+ + ADP + Phosphate + Taurine	H2O + ATP + Taurine <=> H+ + ADP + Phosphate + Taurine
L-Arabinose-ABC transport	H2O + ATP + L-Arabinose -> H+ + ADP + Phosphate + L-Arabinose	H2O + ATP + L-Arabinose <=> H+ + ADP + Phosphate + L-Arabinose
Nickel-ABC transport	H2O + ATP + Ni2+ -> H+ + ADP + Phosphate + Ni2+	H2O + ATP + Ni2+ <=> H+ + ADP + Phosphate + Ni2+
Spermidine-ABC transport	H2O + ATP + Spermidine -> H+ + ADP + Phosphate + Spermidine	H2O + ATP + Spermidine <=> H+ + ADP + Phosphate + Spermidine
Thiosulfate-ABC transport	H2O + ATP + H2S2O3 -> H+ + ADP + Phosphate + H2S2O3	H2O + ATP + H2S2O3 <=> H+ + ADP + Phosphate + H2S2O3
L-Isoleucine-ABC transport	H2O + ATP + L-Isoleucine -> H+ + ADP + Phosphate + L-Isoleucine	H2O + ATP + L-Isoleucine <=> H+ + ADP + Phosphate + L-Isoleucine
Betaine-ABC transport	H2O + ATP + BET -> H+ + ADP + Phosphate + BET	H2O + ATP + BET <=> H+ + ADP + Phosphate + BET
D-Methionine-ABC transport	H2O + ATP + D-Methionine -> H+ + ADP + Phosphate + D-Methionine	H2O + ATP + D-Methionine <=> H+ + ADP + Phosphate + D-Methionine
Vitamin ABC transport	H2O + ATP + Vitamin_B12 -> H+ + ADP + Phosphate + Vitamin_B12	H2O + ATP + Vitamin_B12 <=> H+ + ADP + Phosphate + Vitamin_B12
Ferrichrome ABC transport	H2O + ATP + Ferrichrome -> H+ + ADP + Phosphate + Ferrichrome	H2O + ATP + Ferrichrome <=> H+ + ADP + Phosphate + Ferrichrome
Fe3+-ABC transport	H2O + ATP + fe3 -> H+ + ADP + Phosphate + fe3	H2O + ATP + fe3 <=> H+ + ADP + Phosphate + fe3
L-Methionine ABC transport	H2O + ATP + L-Methionine -> H+ + ADP + Phosphate + L-Methionine	H2O + ATP + L-Methionine <=> H+ + ADP + Phosphate + L-Methionine

## Sheet: B_SingleLethalReactions
Reaction ID	Reaction name	Kegg pathway	KEGG metabolism
1128	(3R)-3-Hydroxybutanoyl-[acyl-carrier protein]NADP+ oxidoreductase	Fatty acid biosynthesis	Lipid metabolism	Reactions belonging to lipid metabolism (n=103)
1118	(3R)-3-Hydroxybutanoyl-[acyl-carrier-protein] hydro-lyase	Fatty acid biosynthesis	Lipid metabolism
1119	(3R)-3-Hydroxybutanoyl-[acyl-carrier-protein] hydro-lyase	Fatty acid biosynthesis	Lipid metabolism
1120	(3R)-3-Hydroxybutanoyl-[acyl-carrier-protein] hydro-lyase	Fatty acid biosynthesis	Lipid metabolism
1122	(3R)-3-Hydroxybutanoyl-[acyl-carrier-protein] hydro-lyase	Fatty acid biosynthesis	Lipid metabolism
1123	(3R)-3-Hydroxybutanoyl-[acyl-carrier-protein] hydro-lyase	Fatty acid biosynthesis	Lipid metabolism
1127	(3R)-3-Hydroxydecanoyl-[acyl-carrier-protein]NADP+ oxidoreductase	Fatty acid biosynthesis	Lipid metabolism
1129	(3R)-3-Hydroxydodecanoyl-[acyl-carrier-protein]NADP+ oxidoreductase	Fatty acid biosynthesis	Lipid metabolism
336	(3R)-3-Hydroxyhexadecanoyl-[acyl-carrier-protein] hydro-lyase	Fatty acid biosynthesis	Lipid metabolism
372	(3R)-3-Hydroxyhexadecanoyl-[acyl-carrier-protein]:NADP+ oxidoreductase	Fatty acid biosynthesis	Lipid metabolism
1126	(3R)-3-Hydroxyhexanoyl-[acyl-carrier-protein]NADP+ oxidoreductase	Fatty acid biosynthesis	Lipid metabolism
365	(3R)-3-Hydroxyninadecanoyl-[acyl-carrier-protein] hydro-lyase	Fatty acid biosynthesis	Lipid metabolism
366	(3R)-3-Hydroxyninadecanoyl-[acyl-carrier-protein]:NADP+ oxidoreductase	Fatty acid biosynthesis	Lipid metabolism
1130	(3R)-3-Hydroxyoctanoyl-[acyl-carrier-protein]NADP+ oxidoreductase	Fatty acid biosynthesis	Lipid metabolism
1121	(3R)-3-Hydroxypalmitoyl-[acyl-carrier-protein] hydro-lyase	Fatty acid biosynthesis	Lipid metabolism
1124	(3R)-3-Hydroxypalmitoyl-[acyl-carrier-protein] hydro-lyase	Fatty acid biosynthesis	Lipid metabolism
1125	(3R)-3-Hydroxypalmitoyl-[acyl-carrier-protein]NADP+ oxidoreductase	Fatty acid biosynthesis	Lipid metabolism
362	(3R)-3-Hydroxytetradecanoyl-[acyl-carrier-protein]:NADP+ oxidoreductase	Fatty acid biosynthesis	Lipid metabolism
1131	(3R)-3-Hydroxytetradecanoyl-[acyl-carrier-protein]NADP+	Fatty acid biosynthesis	Lipid metabolism
333	3-hydroxyacyl-[acyl-carrier-protein] dehydratase (n-C18:1)	Fatty acid biosynthesis	Lipid metabolism
1232	3-Hydroxyoctodecanoyl-ACPNADP+ oxidoreductase	Fatty acid biosynthesis	Lipid metabolism
334	3-oxoacyl-[acyl-carrier-protein] reductase (n-C18:1)	Fatty acid biosynthesis	Lipid metabolism
335	3-oxoacyl-[acyl-carrier-protein] synthase (n-C18:1)	Fatty acid biosynthesis	Lipid metabolism
1231	3-Oxooctodecanoyl-ACPmalonyl-[acyl-carrier-protein] C-acyltransferase (decarboxylating)	Fatty acid biosynthesis	Lipid metabolism
1138	acetyl-CoA[acyl-carrier-protein] S-acetyltransferase	Fatty acid biosynthesis	Lipid metabolism
1136	Acyl-[acyl-carrier-protein]malonyl-[acyl-carrier-protein]	Fatty acid biosynthesis	Lipid metabolism
1135	butyryl-[acyl-carrier protein]malonyl-[acyl-carrier-protein]	Fatty acid biosynthesis	Lipid metabolism
1142	Butyryl-[acyl-carrier protein]malonyl-CoA	Fatty acid biosynthesis	Lipid metabolism
338	CDP-diacylglycerol synthetase (n-C16:0 16:1)	Fatty acid biosynthesis	Lipid metabolism
343	CDP-diacylglycerol synthetase (n-C18:0 18:1)	Fatty acid biosynthesis	Lipid metabolism
1137	Decanoyl-[acyl-carrier protein]malonyl-[acyl-carrier-protein]	Fatty acid biosynthesis	Lipid metabolism
1145	Decanoyl-[acyl-carrier protein]malonyl-CoA	Fatty acid biosynthesis	Lipid metabolism
1144	Dodecanoyl-[acyl-carrier protein] malonyl-CoA	Fatty acid biosynthesis	Lipid metabolism
363	Dodecanoyl-[acyl-carrier-protein]:malonyl-[acyl-carrier-protein] C-acyltransferase	Fatty acid biosynthesis	Lipid metabolism
1134	dodecanoyl-[acyl-carrier-protein]malonyl-[acyl-carrier-protein]	Fatty acid biosynthesis	Lipid metabolism
332	enoyl-[acyl-carrier-protein] reductase (NADH) (n-C18:1)	Fatty acid biosynthesis	Lipid metabolism
368	Heptadec-ACP synthesis	Fatty acid biosynthesis	Lipid metabolism
367	Heptadecanoyl-[acyl-carrier-protein]:malonyl-[acyl-carrier-protein] C-acyltransferase	Fatty acid biosynthesis	Lipid metabolism
1143	Hexadecanoyl-[acyl-carrier proteinmalonyl-CoA	Fatty acid biosynthesis	Lipid metabolism
1139	hexanoyl-[acyl-carrier protein]malonyl-[acyl-carrier-protein]	Fatty acid biosynthesis	Lipid metabolism
1146	Hexanoyl-[acyl-carrier protein]oxoacyl- and enoyl-reducing and	Fatty acid biosynthesis	Lipid metabolism
376	lyso-ornithine lipid (2-OH-18:1)	Fatty acid biosynthesis	Lipid metabolism
361	lyso-ornithine lipid (3-OH-14:0)	Fatty acid biosynthesis	Lipid metabolism
371	Lyso-ornithine lipid (3-OH-16:0)(ornithine N-acyltransferase)	Fatty acid biosynthesis	Lipid metabolism
1235	malonyl-ACP[acyl-carrier-protein] transferase	Fatty acid biosynthesis	Lipid metabolism
364	Ninadecenoyl-ACP (n-C19:1ACP) 2-Oxidation	Fatty acid biosynthesis	Lipid metabolism
1132	Octanoyl-[acyl-carrier protein]malonyl-[acyl-carrier-protein]	Fatty acid biosynthesis	Lipid metabolism
1141	Octanoyl-[acyl-carrier protein]malonyl-CoA	Fatty acid biosynthesis	Lipid metabolism
1234	Octodecanoyl-ACPNADP+ oxidoreductase (A-specific)	Fatty acid biosynthesis	Lipid metabolism
377	Ornithine lipid (18:1 18:1)	Fatty acid biosynthesis	Lipid metabolism
360	Ornithine lipid (3-OH-140 2-OH-181)	Fatty acid biosynthesis	Lipid metabolism
370	Ornithine lipid (3-OH-140 2-OH-181)	Fatty acid biosynthesis	Lipid metabolism
337	PA160161S	Fatty acid biosynthesis	Lipid metabolism
342	PA180181S	Fatty acid biosynthesis	Lipid metabolism
339	Phosphatidylserine syntase (n-C16:0 16:1)	Fatty acid biosynthesis	Lipid metabolism
344	Phosphatidylserine syntase (n-C18:0 18:1)	Fatty acid biosynthesis	Lipid metabolism
369	Propanoyl-CoA ACP transacylase	Fatty acid biosynthesis	Lipid metabolism
1230	stearyl-ACP[acyl-carrier-protein] transferase	Fatty acid biosynthesis	Lipid metabolism
1133	Tetradecanoyl-[acyl-carrier protein]malonyl-[acyl-carrier-protein]	Fatty acid biosynthesis	Lipid metabolism
1140	Tetradecanoyl-[acyl-carrier protein]malonyl-CoA	Fatty acid biosynthesis	Lipid metabolism
373	Tetradecanoyl-[acyl-carrier-protein]:malonyl-[acyl-carrier-protein] C-acyltransferase	Fatty acid biosynthesis	Lipid metabolism
1233	trans-Octodec-2-enoyl-ACP hydro-lyase	Fatty acid biosynthesis	Lipid metabolism
359	Cardiolipin synthase (n-C16:0 16:1)	Glycerophospholipid metabolism	Lipid metabolism
354	Cardiolipin synthase (n-C16:1)	Glycerophospholipid metabolism	Lipid metabolism
356	Cardiolipin synthase (n-C18:1)	Glycerophospholipid metabolism	Lipid metabolism
1411	phosphatidylglycerol phosphate phosphatase (n-C160)	Glycerophospholipid metabolism	Lipid metabolism
1412	phosphatidylglycerol phosphate phosphatase (n-C161)	Glycerophospholipid metabolism	Lipid metabolism
1413	phosphatidylglycerol phosphate phosphatase (n-C180)	Glycerophospholipid metabolism	Lipid metabolism
1414	phosphatidylglycerol phosphate phosphatase (n-C181)	Glycerophospholipid metabolism	Lipid metabolism
1418	Phosphatidylglycerol synthase (n-C160)	Glycerophospholipid metabolism	Lipid metabolism
1419	Phosphatidylglycerol synthase (n-C161)	Glycerophospholipid metabolism	Lipid metabolism
1420	Phosphatidylglycerol synthase (n-C180)	Glycerophospholipid metabolism	Lipid metabolism
1421	Phosphatidylglycerol synthase (n-C181)	Glycerophospholipid metabolism	Lipid metabolism
340	Phosphatidylserine decarboxylase (n-C16:0 16:1)	Glycerophospholipid metabolism	Lipid metabolism
1428	Phosphatidylserine decarboxylase (n-C160)	Glycerophospholipid metabolism	Lipid metabolism
1429	Phosphatidylserine decarboxylase (n-C161)	Glycerophospholipid metabolism	Lipid metabolism
345	Phosphatidylserine decarboxylase (n-C18:0 18:1)	Glycerophospholipid metabolism	Lipid metabolism
1431	Phosphatidylserine decarboxylase (n-C181)	Glycerophospholipid metabolism	Lipid metabolism
1435	Phosphatidylserine syntase (n-C160)	Glycerophospholipid metabolism	Lipid metabolism
1436	Phosphatidylserine syntase (n-C161)	Glycerophospholipid metabolism	Lipid metabolism
1438	Phosphatidylserine syntase (n-C181)	Glycerophospholipid metabolism	Lipid metabolism
1342	1-hexadec-7-enoyl-sn-glycerol 3-phosphate O-acyltransferase (n-C161)	Glycerolipid metabolism	Lipid metabolism
1344	1-octadec-7-enoyl-sn-glycerol 3-phosphate O-acyltransferase (n-C181)	Glycerolipid metabolism	Lipid metabolism
358	Cardiolipin synthase (n-C18:0 18:1)	Glycerolipid metabolism	Lipid metabolism
1358	CDP-diacylglycerol synthetase (n-C160)	Glycerolipid metabolism	Lipid metabolism
1359	CDP-diacylglycerol synthetase (n-C161)	Glycerolipid metabolism	Lipid metabolism
1360	CDP-diacylglycerol synthetase (n-C180)	Glycerolipid metabolism	Lipid metabolism
1361	CDP-diacylglycerol synthetase (n-C181)	Glycerolipid metabolism	Lipid metabolism
1379	glycerol-3-phosphate acyltransferase (C161)	Glycerolipid metabolism	Lipid metabolism
1381	glycerol-3-phosphate acyltransferase (C181)	Glycerolipid metabolism	Lipid metabolism
1503	stearoyl-1-acylglycerol-3-phosphate O-acyltransferase	Glycerolipid metabolism	Lipid metabolism
1494	stearoyl-glycerol-3-phosphate O-acyltransferase	Glycerolipid metabolism	Lipid metabolism
353	Cardiolipin synthase (n-C16:0)	Glycerolipid synthesis	Lipid metabolism
357	Cyclopropanation Cardiolipin(n-C19cyc)	Glycerolipid synthesis	Lipid metabolism
348	phosphatidylglycerol phosphate phosphatase (n-C16:0 16:1)	Glycerolipid synthesis	Lipid metabolism
351	phosphatidylglycerol phosphate phosphatase (n-C18:0 18:1)	Glycerolipid synthesis	Lipid metabolism
347	Phosphatidylglycerol synthase (n-C16:0 16:1)	Glycerolipid synthesis	Lipid metabolism
350	Phosphatidylglycerol synthase (n-C18:0 18:1)	Glycerolipid synthesis	Lipid metabolism
355	S-adenosylmethionine decarboxylase proenzyme	Glycerolipid synthesis	Lipid metabolism
341	S-Adenosylmethionine decarboxylase proenzyme (PE170cyc)	Glycerolipid synthesis	Lipid metabolism
346	S-Adenosylmethionine decarboxylase proenzyme (PE190cyc)	Glycerolipid synthesis	Lipid metabolism
349	S-Adenosylmethionine decarboxylase proenzyme (pg170cyc)	Glycerolipid synthesis	Lipid metabolism
352	S-Adenosylmethionine decarboxylase proenzyme (PG190cyc)	Glycerolipid synthesis	Lipid metabolism
1324	(R)-3-Hydroxytetradecanoly-[acyl-carrier-protein]UDP-N-acetyl-	Lipopolysaccharide biosynthesis	Glycan biosynthesis and metabolism	Reactions other than lipid metabolim (n=71)
840	2-Dehydro-3-deoxy-D-octonate-8-phosphate	Lipopolysaccharide biosynthesis	Glycan biosynthesis and metabolism
853	3-Deoxy-D-manno-octulosonate-8-phosphate 8-phosphohydrolase	Lipopolysaccharide biosynthesis	Glycan biosynthesis and metabolism
936	3-deoxy-D-manno-octulosonic acid transferase	Lipopolysaccharide biosynthesis	Glycan biosynthesis and metabolism
968	3-deoxy-D-manno-octulosonic acid transferase	Lipopolysaccharide biosynthesis	Glycan biosynthesis and metabolism
1404	3-deoxy-D-manno-octulosonic acid transferase III (LPS core biosynthesis)	Lipopolysaccharide biosynthesis	Glycan biosynthesis and metabolism
974	ADP-D-glycero-D-manno-heptose 6-epimerase	Lipopolysaccharide biosynthesis	Glycan biosynthesis and metabolism
935	ATP2,3,2,3-tetrakis(3-hydroxytetradecanoyl)-D-glucosaminyl-beta-	Lipopolysaccharide biosynthesis	Glycan biosynthesis and metabolism
854	CTP3-deoxy-D-manno-octulosonate cytidylyltransferase	Lipopolysaccharide biosynthesis	Glycan biosynthesis and metabolism
656	D-Arabinose-5-phosphate ketol-isomerase	Lipopolysaccharide biosynthesis	Glycan biosynthesis and metabolism
1005	D-glycero-D-manno-hepose 1-phosphate adenyltransferase	Lipopolysaccharide biosynthesis	Glycan biosynthesis and metabolism
1008	D-glycero-D-manno-heptose 1,7-bisphosphate phosphatase	Lipopolysaccharide biosynthesis	Glycan biosynthesis and metabolism
1007	D-glycero-D-manno-heptose 7-phosphate kinase	Lipopolysaccharide biosynthesis	Glycan biosynthesis and metabolism
1327	Endotoxin Synthesis (lauroyl transferase)	Lipopolysaccharide biosynthesis	Glycan biosynthesis and metabolism
1326	Endotoxin Synthesis (myristoyl transferase)	Lipopolysaccharide biosynthesis	Glycan biosynthesis and metabolism
1385	galactosyltransferase I (LPS core synthesis)	Lipopolysaccharide biosynthesis	Glycan biosynthesis and metabolism
1386	glucosyltransferase I (LPS core synthesis)	Lipopolysaccharide biosynthesis	Glycan biosynthesis and metabolism
1387	glucosyltransferase II (LPS core synthesis)	Lipopolysaccharide biosynthesis	Glycan biosynthesis and metabolism
1389	glucosyltransferase III (LPS core synthesis)	Lipopolysaccharide biosynthesis	Glycan biosynthesis and metabolism
1397	heptosyltransferase I (LPS core synthesis)	Lipopolysaccharide biosynthesis	Glycan biosynthesis and metabolism
1398	heptosyltransferase II (LPS core synthesis)	Lipopolysaccharide biosynthesis	Glycan biosynthesis and metabolism
1399	heptosyltransferase III (LPS core synthesis)	Lipopolysaccharide biosynthesis	Glycan biosynthesis and metabolism
1388	heptosyltransferase IV (LPS core synthesis)	Lipopolysaccharide biosynthesis	Glycan biosynthesis and metabolism
1395	LPS heptose kinase I (LPS core synthesis)	Lipopolysaccharide biosynthesis	Glycan biosynthesis and metabolism
1396	LPS heptose kinase II (LPS core synthesis)	Lipopolysaccharide biosynthesis	Glycan biosynthesis and metabolism
1439	rhamnosyltransferase I (LPS core biosynthesis)	Lipopolysaccharide biosynthesis	Glycan biosynthesis and metabolism
1006	sedoheptulose 7-phosphate isomerase	Lipopolysaccharide biosynthesis	Glycan biosynthesis and metabolism
929	UDP-2,3-bis(3-hydroxytetradecanoyl)-beta-D-glucosamine2,3-bis-(3-	Lipopolysaccharide biosynthesis	Glycan biosynthesis and metabolism
922	UDP-2,3-bis(3-hydroxytetradecanoyl)glucosamine diphosphatase	Lipopolysaccharide biosynthesis	Glycan biosynthesis and metabolism
1323	UDP-3-O-(3-hydroxymyristoyl)glucosamine acyltransferase	Lipopolysaccharide biosynthesis	Glycan biosynthesis and metabolism
926	UDP-3-O-acetylglucosamine deacetylase	Lipopolysaccharide biosynthesis	Glycan biosynthesis and metabolism
897	2,3,4,5-TetrahydrodipicolinateNADP+ oxidoreductase	Lysine biosynthesis	Amino acid metabolism
483	ATPL-aspartate 4-phosphotransferase	Lysine biosynthesis	Amino acid metabolism
751	L-Aspartate-4-semialdehyde hydro-lyase (adding pyruvate and	Lysine biosynthesis	Amino acid metabolism
750	L-Aspartate-4-semialdehydeNADP+ oxidoreductase (phosphorylating)	Lysine biosynthesis	Amino acid metabolism
790	LL-2,6-Diaminoheptanedioate 2-epimerase	Lysine biosynthesis	Amino acid metabolism
920	N-Succinyl-L-2,6-diaminoheptanedioate2-ocoglytarate	Lysine biosynthesis	Amino acid metabolism
789	N-Succinyl-LL-2,6-diaminoheptanedioate amidohydrolase	Lysine biosynthesis	Amino acid metabolism
909	Succinyl-CoA2,3,4,5-tetrahydropyridine-2,6-dicarboxylate	Lysine biosynthesis	Amino acid metabolism
930	UDP-N-acetylmuramoyl-L-alanyl-D-glutamyl-meso-2,6-	Lysine biosynthesis	Amino acid metabolism
1491	Peptidoglycan subunit synthesis	Peptidoglycan biosynthesis	Glycan biosynthesis and metabolism
999	UDPMurAc(oyl-L-Ala-D-gamma-Glu-L-Lys-D-Ala-D-Ala)undecaprenyl-	Peptidoglycan biosynthesis	Glycan biosynthesis and metabolism
959	UDP-N-acetylglucosamine-N-acetylmuramyl-(pentapeptide)pyrophosphoryl-undecaprenol N-acetylglucosamine transferase	Peptidoglycan biosynthesis	Glycan biosynthesis and metabolism
801	UDP-N-acetylmuramoyl-L-alanineD-glutamate ligase(ADP-forming)	Peptidoglycan biosynthesis	Glycan biosynthesis and metabolism
802	UDP-N-acetylmuramoyl-L-alanyl-D-glutamatemeso-2,6-	Peptidoglycan biosynthesis	Glycan biosynthesis and metabolism
997	Undecaprenyl-diphosphate phosphohydrolase	Peptidoglycan biosynthesis	Glycan biosynthesis and metabolism
982	Acetyl-CoAD-glucosamine-1-phosphate N-acetyltransferase	Amino sugar and nucleotide sugar metabolism	Carbohydrate metabolism
722	D-Glucosamine 1-phosphate 1,6-phosphomutase	Amino sugar and nucleotide sugar metabolism	Carbohydrate metabolism
510	PhosphoenolpyruvateUDP-N-acetyl-D-glucosamine	Amino sugar and nucleotide sugar metabolism	Carbohydrate metabolism
830	UDP-N-acetylmuramateNADP+ oxidoreductase	Amino sugar and nucleotide sugar metabolism	Carbohydrate metabolism
468	UTPN-acetyl-alpha-D-glucosamine-1-phosphate uridylyltransferase	Amino sugar and nucleotide sugar metabolism	Carbohydrate metabolism
1312	2-Deoxycytidine diphosphateoxidized-thioredoxin 2-oxidoreductase	Pyrimidine metabolism	Nucleotide metabolism
672	ATPCMP phosphotransferase	Pyrimidine metabolism	Nucleotide metabolism
729	ATPnucleoside-diphosphate phosphotransferase	Pyrimidine metabolism	Nucleotide metabolism
797	dTDP-4-dehydro-6-deoxy-D-glucose 3,5-epimerase	Streptomycin biosynthesis	Biosynthesis of other secondary metabolites
798	dTDP-6-deoxy-L-mannoseNADP+ 4-oxidoreductase	Streptomycin biosynthesis	Biosynthesis of other secondary metabolites
796	dTDPglucose 4,6-hydro-lyase	Streptomycin biosynthesis	Biosynthesis of other secondary metabolites
435	L-Glutamate racemase	D-Glutamine and D-glutamate metabolism	Metabolism of other amino acids
831	UDP-N-acetylmuramateL-alanine ligase (ADP-forming)	D-Glutamine and D-glutamate metabolism	Metabolism of other amino acids
565	alpha-D-Glucose 1-phosphate 1,6-phosphomutase	Glycolysis / Gluconeogenesis	Carbohydrate metabolism
374	glycogen synthase (ADPGlc)	Glycolysis / Gluconeogenesis	Carbohydrate metabolism
375	ATP:alpha-D-glucose-1-phosphate adenyltransferase	Starch and sucrose metabolism	Carbohydrate metabolism
443	UTPalpha-D-glucose-1-phosphate uridylyltransferase	Starch and sucrose metabolism	Carbohydrate metabolism
604	D-AlanineD-Alanine ligase (ADP-forming)	D-Alanine metabolism	Amino acid metabolism
7	EX O2 e	Exchange	_
560	5,6,7,8-TetrahydrofolateNADP+ oxidoreductase	Folate biosynthesis	Metabolism of cofactors and vitamins
759	dTTPalpha-D-glucose-1-phosphate thymidylyltransferase	Metabolism of terpenoids and polyketides	Metabolism of terpenoids and polyketides
1667	Biomass_PY	None	_
733	5,10-MethylenetetrahydrofolatedUMP C-methyltransferase	One carbon pool by folate	Metabolism of cofactors and vitamins
526	Acetyl-CoAcarbon-dioxide ligase (ADP-forming)	Propanoate metabolism	Carbohydrate metabolism
1238	O2 transport via diffusion	Transport	_

## Sheet: C_SingleLethalExchangeReactions
Reaction ID	Reaction name	Kegg pathway	KEGG metabolism
7	EX O2 e	Exchange	_
1238	O2 transport via diffusion	Transport	_

## Sheet: D_DoubleLethalReactions
Reaction ID 1	Reaction ID 2	Reaction name 1	Reaction name 2	Kegg pathway 1	Kegg pathway 2	KEGG metabolism 1	KEGG metabolism 2
1066	816	L-Valine-ABC transport	2-Acetolactate pyruvate-lyase (carboxylating)	Transport	Butanoate metabolism	_	Carbohydrate metabolism
1241	462	D-alanine transport in via proton symport	L-Alanine racemase	Transport	D-Alanine metabolism	_	Metabolism of other amino acids
816	55	2-Acetolactate pyruvate-lyase (carboxylating)	EX L-Valine e	Butanoate metabolism	Exchange	Carbohydrate metabolism	_
462	45	L-Alanine racemase	EX D-Alanine e	D-Alanine metabolism	Exchange	Metabolism of other amino acids	_
545	40	ATPglycerol 3-phosphotransferase	EX Glycerol e	Glycerolipid metabolism	Exchange	Lipid metabolism	_
616	55	2,3-Dihydroxy-3-methylbutanoate hydro-lyase	EX L-Valine e	Pantothenate and CoA biosynthesis	Exchange	Metabolism of cofactors and vitamins	_
581	29	ATPD-ribose-5-phosphate pyrophosphotransferase	EX L-Tryptophan e	Pentose phosphate pathway	Exchange	Carbohydrate metabolism	_
581	77	ATPD-ribose-5-phosphate pyrophosphotransferase	EX Deoxyguanosine e	Pentose phosphate pathway	Exchange	Carbohydrate metabolism	_
581	84	ATPD-ribose-5-phosphate pyrophosphotransferase	EX Cytidine e	Pentose phosphate pathway	Exchange	Carbohydrate metabolism	_
451	77	ATP(d)GMP phosphotransferase	EX Deoxyguanosine e	Purine metabolism	Exchange	Nucleotide metabolism	_
1094	77	Ribonucleotide reductase GDP	EX Deoxyguanosine e	Purine metabolism	Exchange	Nucleotide metabolism	_
409	84	ATPnucleoside-diphosphate phosphotransferase	EX Cytidine e	Pyrimidine metabolism	Exchange	Nucleotide metabolism	_
410	84	ATPnucleoside-phosphate phosphotransferase	EX Cytidine e	Pyrimidine metabolism	Exchange	Nucleotide metabolism	_
491	84	ATPCMP phosphotransferase	EX Cytidine e	Pyrimidine metabolism	Exchange	Nucleotide metabolism	_
498	84	ATPnucleoside-diphosphate phosphotransferase	EX Cytidine e	Pyrimidine metabolism	Exchange	Nucleotide metabolism	_
427	148	AcetateCoA ligase (AMP-forming)	EX Acetate	Pyruvate metabolism	Exchange	Carbohydrate metabolism	_
618	55	L-Valine2-oxoglutarate aminotransferase	EX L-Valine e	Valine, leucine and isoleucine degradation	Exchange	Amino acid metabolism	_
738	83	L-Isoleucine2-oxoglutarate aminotransferase	EX L-Isoleucine e	Valine, leucine and isoleucine degradation	Exchange	Amino acid metabolism	_
1341	1229	1-hexadecanoyl-sn-glycerol 3-phosphate O-acyltransferase (n-C160)	hexadecanoyl-ACP[acyl-carrier-protein] transferase	Glycerolipid metabolism	Fatty acid biosynthesis	Lipid metabolism	Lipid metabolism
1378	1229	glycerol-3-phosphate acyltransferase (C160)	hexadecanoyl-ACP[acyl-carrier-protein] transferase	Glycerolipid metabolism	Fatty acid biosynthesis	Lipid metabolism	Lipid metabolism
409	734	ATPnucleoside-diphosphate phosphotransferase	5-nucleotidase (dUMP)	Pyrimidine metabolism	Folate biosynthesis	Nucleotide metabolism	Metabolism of cofactors and vitamins
721	533	N-Acetyl-D-glucosamine-6-phosphate amidohydrolase	L-GlutamineD-fructose-6-phosphate aminotransferase (hexose	Amino sugar and nucleotide sugar metabolism	Glutamate metabolism	Carbohydrate metabolism	Amino acid metabolism
48	533	EX N-Acetyl-D-glucosamine e	L-GlutamineD-fructose-6-phosphate aminotransferase (hexose	Exchange	Glutamate metabolism	_	Amino acid metabolism
77	623	EX Deoxyguanosine e	GMP synthase	Exchange	Glutamate metabolism	_	Amino acid metabolism
1240	533	N-Acetyl-D-glucosamine transport via PEPPyr PTS	L-GlutamineD-fructose-6-phosphate aminotransferase (hexose	Transport	Glutamate metabolism	_	Amino acid metabolism
1456	623	deoxyguanosine transport in via proton symport	GMP synthase	Transport	Glutamate metabolism	_	Amino acid metabolism
1378	1492	glycerol-3-phosphate acyltransferase (C160)	palmitoyl-glycerol-3-phosphate O-acyltransferase	Glycerolipid metabolism	Glycerolipid metabolism	Lipid metabolism	Lipid metabolism
1341	1501	1-hexadecanoyl-sn-glycerol 3-phosphate O-acyltransferase (n-C160)	palmitoyl-1-acylglycerol-3-phosphate O-acyltransferase	Glycerolipid metabolism	Glycerolipid metabolism	Lipid metabolism	Lipid metabolism
1275	545	glycerol transport in/out via diffusion reversible	ATPglycerol 3-phosphotransferase	Transport	Glycerolipid metabolism	_	Lipid metabolism
19	475	EX L-Lysine e	meso-2,6-Diaminoheptanedioate carboxy-lyase	Exchange	Lysine biosynthesis	_	Amino acid metabolism
417	413	S-Adenosyl-L-homocysteine hydrolase	ATPL-methione S-adenosyltransferase	Methionine metabolism	Methionine metabolism	Amino acid metabolism	Amino acid metabolism
912	413	5-Methyltetrahydropteroyltri-L-glutamateL-homocysteine	ATPL-methione S-adenosyltransferase	Methionine metabolism	Methionine metabolism	Amino acid metabolism	Amino acid metabolism
1566	413	Methyltransferase	ATPL-methione S-adenosyltransferase	Methionine metabolism	Methionine metabolism	Amino acid metabolism	Amino acid metabolism
596	408	N-(L-Argininosuccinate) arginie-lyase	Carbonic acid hydro-lyase	Arginine and proline metabolism	Nitrogen metabolism	Amino acid metabolism	Energy metabolism
641	408	Carbamoyl-phosphateL-ornithine carbamoyltransferase	Carbonic acid hydro-lyase	Arginine and proline metabolism	Nitrogen metabolism	Amino acid metabolism	Energy metabolism
710	408	L-CitrullineL-aspartate ligase (AMP-forming)	Carbonic acid hydro-lyase	Arginine and proline metabolism	Nitrogen metabolism	Amino acid metabolism	Energy metabolism
501	408	Carbon-dioxideL-glutamine amido-ligase (ADP-forming,	Carbonic acid hydro-lyase	Glutamate metabolism	Nitrogen metabolism	Amino acid metabolism	Energy metabolism
1066	616	L-Valine-ABC transport	2,3-Dihydroxy-3-methylbutanoate hydro-lyase	Transport	Pantothenate and CoA biosynthesis	_	Metabolism of cofactors and vitamins
665	585	Sedoheptulose-7-phosphateD-glyceraldehyde-3-phosphate	D-Ribose-5-phosphate ketol-isomerase	Pentose phosphate pathway	Pentose phosphate pathway	Carbohydrate metabolism	Carbohydrate metabolism
665	588	Sedoheptulose-7-phosphateD-glyceraldehyde-3-phosphate	D-Fructose 6-phosphateD-glyceraldehyde-3-phosphate glycolaldehyde	Pentose phosphate pathway	Pentose phosphate pathway	Carbohydrate metabolism	Carbohydrate metabolism
665	655	Sedoheptulose-7-phosphateD-glyceraldehyde-3-phosphate	D-Ribulose-5-phosphate 3-epimerase	Pentose phosphate pathway	Pentose phosphate pathway	Carbohydrate metabolism	Carbohydrate metabolism
698	665	Sedoheptulose-7-phosphateD-glyceraldehyde-3-phosphate	Sedoheptulose-7-phosphateD-glyceraldehyde-3-phosphate	Pentose phosphate pathway	Pentose phosphate pathway	Carbohydrate metabolism	Carbohydrate metabolism
712	581	ATPdeoxyguanosine 5-phosphotransferase	ATPD-ribose-5-phosphate pyrophosphotransferase	Purine metabolism	Pentose phosphate pathway	Nucleotide metabolism	Carbohydrate metabolism
728	581	ATP(d)GMP phosphotransferase	ATPD-ribose-5-phosphate pyrophosphotransferase	Purine metabolism	Pentose phosphate pathway	Nucleotide metabolism	Carbohydrate metabolism
1094	581	Ribonucleotide reductase GDP	ATPD-ribose-5-phosphate pyrophosphotransferase	Purine metabolism	Pentose phosphate pathway	Nucleotide metabolism	Carbohydrate metabolism
1081	581	Cytidine ion-coupled transport	ATPD-ribose-5-phosphate pyrophosphotransferase	Transport	Pentose phosphate pathway	_	Carbohydrate metabolism
1298	581	L-tryptophan transport in via proton symport	ATPD-ribose-5-phosphate pyrophosphotransferase	Transport	Pentose phosphate pathway	_	Carbohydrate metabolism
1456	581	deoxyguanosine transport in via proton symport	ATPD-ribose-5-phosphate pyrophosphotransferase	Transport	Pentose phosphate pathway	_	Carbohydrate metabolism
29	572	EX L-Tryptophan e	Chorismate pyruvate-lyase (amino-accepting)	Exchange	Phenylalanine, tyrosine and tryptophan biosynthesis	_	Amino acid metabolism
29	592	EX L-Tryptophan e	N-(5-Phospho-D-ribosyl)anthranilatepyrophosphate	Exchange	Phenylalanine, tyrosine and tryptophan biosynthesis	_	Amino acid metabolism
29	675	EX L-Tryptophan e	5-O-(1-Carboxyvinyl)-3-phosphoshikimate phosphate-lyase	Exchange	Phenylalanine, tyrosine and tryptophan biosynthesis	_	Amino acid metabolism
29	697	EX L-Tryptophan e	PhosphoenolpyruvateD-erythrose-4-phosphate	Exchange	Phenylalanine, tyrosine and tryptophan biosynthesis	_	Amino acid metabolism
29	762	EX L-Tryptophan e	ATPshikimate 3-phosphotransferase	Exchange	Phenylalanine, tyrosine and tryptophan biosynthesis	_	Amino acid metabolism
29	763	EX L-Tryptophan e	ShikimateNADP+ 5-oxidoreductase	Exchange	Phenylalanine, tyrosine and tryptophan biosynthesis	_	Amino acid metabolism
29	822	EX L-Tryptophan e	2-Dehydro-3-deoxy-D-arabino-heptonate 7-phosphate phosphate-lyase	Exchange	Phenylalanine, tyrosine and tryptophan biosynthesis	_	Amino acid metabolism
29	823	EX L-Tryptophan e	3-Dehydroquinate hydro-lyase	Exchange	Phenylalanine, tyrosine and tryptophan biosynthesis	_	Amino acid metabolism
29	860	EX L-Tryptophan e	Phosphoenolpyruvate3-phosphoshikimate	Exchange	Phenylalanine, tyrosine and tryptophan biosynthesis	_	Amino acid metabolism
29	865	EX L-Tryptophan e	1-(2-Carboxyphenylamino)-1-deoxy-D-ribulose-5-phosphate	Exchange	Phenylalanine, tyrosine and tryptophan biosynthesis	_	Amino acid metabolism
29	866	EX L-Tryptophan e	N-(5-Phospho-beta-D-ribosyl)anthranilate ketol-isomerase	Exchange	Phenylalanine, tyrosine and tryptophan biosynthesis	_	Amino acid metabolism
1298	572	L-tryptophan transport in via proton symport	Chorismate pyruvate-lyase (amino-accepting)	Transport	Phenylalanine, tyrosine and tryptophan biosynthesis	_	Amino acid metabolism
1298	592	L-tryptophan transport in via proton symport	N-(5-Phospho-D-ribosyl)anthranilatepyrophosphate	Transport	Phenylalanine, tyrosine and tryptophan biosynthesis	_	Amino acid metabolism
1298	675	L-tryptophan transport in via proton symport	5-O-(1-Carboxyvinyl)-3-phosphoshikimate phosphate-lyase	Transport	Phenylalanine, tyrosine and tryptophan biosynthesis	_	Amino acid metabolism
1298	697	L-tryptophan transport in via proton symport	PhosphoenolpyruvateD-erythrose-4-phosphate	Transport	Phenylalanine, tyrosine and tryptophan biosynthesis	_	Amino acid metabolism
1298	762	L-tryptophan transport in via proton symport	ATPshikimate 3-phosphotransferase	Transport	Phenylalanine, tyrosine and tryptophan biosynthesis	_	Amino acid metabolism
1298	763	L-tryptophan transport in via proton symport	ShikimateNADP+ 5-oxidoreductase	Transport	Phenylalanine, tyrosine and tryptophan biosynthesis	_	Amino acid metabolism
1298	822	L-tryptophan transport in via proton symport	2-Dehydro-3-deoxy-D-arabino-heptonate 7-phosphate phosphate-lyase	Transport	Phenylalanine, tyrosine and tryptophan biosynthesis	_	Amino acid metabolism
1298	823	L-tryptophan transport in via proton symport	3-Dehydroquinate hydro-lyase	Transport	Phenylalanine, tyrosine and tryptophan biosynthesis	_	Amino acid metabolism
1298	860	L-tryptophan transport in via proton symport	Phosphoenolpyruvate3-phosphoshikimate	Transport	Phenylalanine, tyrosine and tryptophan biosynthesis	_	Amino acid metabolism
1298	865	L-tryptophan transport in via proton symport	1-(2-Carboxyphenylamino)-1-deoxy-D-ribulose-5-phosphate	Transport	Phenylalanine, tyrosine and tryptophan biosynthesis	_	Amino acid metabolism
1298	866	L-tryptophan transport in via proton symport	N-(5-Phospho-beta-D-ribosyl)anthranilate ketol-isomerase	Transport	Phenylalanine, tyrosine and tryptophan biosynthesis	_	Amino acid metabolism
581	451	ATPD-ribose-5-phosphate pyrophosphotransferase	ATP(d)GMP phosphotransferase	Pentose phosphate pathway	Purine metabolism	Carbohydrate metabolism	Nucleotide metabolism
581	524	ATPD-ribose-5-phosphate pyrophosphotransferase	ATPnucleoside-diphosphate phosphotransferase	Pentose phosphate pathway	Purine metabolism	Carbohydrate metabolism	Nucleotide metabolism
712	451	ATPdeoxyguanosine 5-phosphotransferase	ATP(d)GMP phosphotransferase	Purine metabolism	Purine metabolism	Nucleotide metabolism	Nucleotide metabolism
727	659	ATPdeoxyadenosine 5-phosphotransferase	ATPAMP phosphotransferase	Purine metabolism	Purine metabolism	Nucleotide metabolism	Nucleotide metabolism
728	712	ATP(d)GMP phosphotransferase	ATPdeoxyguanosine 5-phosphotransferase	Purine metabolism	Purine metabolism	Nucleotide metabolism	Nucleotide metabolism
1094	712	Ribonucleotide reductase GDP	ATPdeoxyguanosine 5-phosphotransferase	Purine metabolism	Purine metabolism	Nucleotide metabolism	Nucleotide metabolism
1093	727	Ribonucleotide reductase ADP	ATPdeoxyadenosine 5-phosphotransferase	Purine metabolism	Purine metabolism	Nucleotide metabolism	Nucleotide metabolism
1456	451	deoxyguanosine transport in via proton symport	ATP(d)GMP phosphotransferase	Transport	Purine metabolism	_	Nucleotide metabolism
1456	1094	deoxyguanosine transport in via proton symport	Ribonucleotide reductase GDP	Transport	Purine metabolism	_	Nucleotide metabolism
581	410	ATPD-ribose-5-phosphate pyrophosphotransferase	ATPnucleoside-phosphate phosphotransferase	Pentose phosphate pathway	Pyrimidine metabolism	Carbohydrate metabolism	Nucleotide metabolism
581	491	ATPD-ribose-5-phosphate pyrophosphotransferase	ATPCMP phosphotransferase	Pentose phosphate pathway	Pyrimidine metabolism	Carbohydrate metabolism	Nucleotide metabolism
581	498	ATPD-ribose-5-phosphate pyrophosphotransferase	ATPnucleoside-diphosphate phosphotransferase	Pentose phosphate pathway	Pyrimidine metabolism	Carbohydrate metabolism	Nucleotide metabolism
581	566	ATPD-ribose-5-phosphate pyrophosphotransferase	ITPcytidine 5-phosphotransferase	Pentose phosphate pathway	Pyrimidine metabolism	Carbohydrate metabolism	Nucleotide metabolism
524	409	ATPnucleoside-diphosphate phosphotransferase	ATPnucleoside-diphosphate phosphotransferase	Purine metabolism	Pyrimidine metabolism	Nucleotide metabolism	Nucleotide metabolism
524	410	ATPnucleoside-diphosphate phosphotransferase	ATPnucleoside-phosphate phosphotransferase	Purine metabolism	Pyrimidine metabolism	Nucleotide metabolism	Nucleotide metabolism
524	491	ATPnucleoside-diphosphate phosphotransferase	ATPCMP phosphotransferase	Purine metabolism	Pyrimidine metabolism	Nucleotide metabolism	Nucleotide metabolism
524	498	ATPnucleoside-diphosphate phosphotransferase	ATPnucleoside-diphosphate phosphotransferase	Purine metabolism	Pyrimidine metabolism	Nucleotide metabolism	Nucleotide metabolism
491	409	ATPCMP phosphotransferase	ATPnucleoside-diphosphate phosphotransferase	Pyrimidine metabolism	Pyrimidine metabolism	Nucleotide metabolism	Nucleotide metabolism
498	409	ATPnucleoside-diphosphate phosphotransferase	ATPnucleoside-diphosphate phosphotransferase	Pyrimidine metabolism	Pyrimidine metabolism	Nucleotide metabolism	Nucleotide metabolism
566	409	ITPcytidine 5-phosphotransferase	ATPnucleoside-diphosphate phosphotransferase	Pyrimidine metabolism	Pyrimidine metabolism	Nucleotide metabolism	Nucleotide metabolism
1311	409	2-Deoxyuridine 5-diphosphateoxidized-thioredoxin	ATPnucleoside-diphosphate phosphotransferase	Pyrimidine metabolism	Pyrimidine metabolism	Nucleotide metabolism	Nucleotide metabolism
491	410	ATPCMP phosphotransferase	ATPnucleoside-phosphate phosphotransferase	Pyrimidine metabolism	Pyrimidine metabolism	Nucleotide metabolism	Nucleotide metabolism
498	410	ATPnucleoside-diphosphate phosphotransferase	ATPnucleoside-phosphate phosphotransferase	Pyrimidine metabolism	Pyrimidine metabolism	Nucleotide metabolism	Nucleotide metabolism
566	410	ITPcytidine 5-phosphotransferase	ATPnucleoside-phosphate phosphotransferase	Pyrimidine metabolism	Pyrimidine metabolism	Nucleotide metabolism	Nucleotide metabolism
498	491	ATPnucleoside-diphosphate phosphotransferase	ATPCMP phosphotransferase	Pyrimidine metabolism	Pyrimidine metabolism	Nucleotide metabolism	Nucleotide metabolism
566	491	ITPcytidine 5-phosphotransferase	ATPCMP phosphotransferase	Pyrimidine metabolism	Pyrimidine metabolism	Nucleotide metabolism	Nucleotide metabolism
566	498	ITPcytidine 5-phosphotransferase	ATPnucleoside-diphosphate phosphotransferase	Pyrimidine metabolism	Pyrimidine metabolism	Nucleotide metabolism	Nucleotide metabolism
731	732	ATPdTMP phosphotransferase	dUTP nucleotidohydrolase	Pyrimidine metabolism	Pyrimidine metabolism	Nucleotide metabolism	Nucleotide metabolism
1311	757	2-Deoxyuridine 5-diphosphateoxidized-thioredoxin	dCTP aminohydrolase	Pyrimidine metabolism	Pyrimidine metabolism	Nucleotide metabolism	Nucleotide metabolism
1311	758	2-Deoxyuridine 5-diphosphateoxidized-thioredoxin	ATPnucleoside-diphosphate phosphotransferase	Pyrimidine metabolism	Pyrimidine metabolism	Nucleotide metabolism	Nucleotide metabolism
1081	409	Cytidine ion-coupled transport	ATPnucleoside-diphosphate phosphotransferase	Transport	Pyrimidine metabolism	_	Nucleotide metabolism
1081	410	Cytidine ion-coupled transport	ATPnucleoside-phosphate phosphotransferase	Transport	Pyrimidine metabolism	_	Nucleotide metabolism
1081	491	Cytidine ion-coupled transport	ATPCMP phosphotransferase	Transport	Pyrimidine metabolism	_	Nucleotide metabolism
1081	498	Cytidine ion-coupled transport	ATPnucleoside-diphosphate phosphotransferase	Transport	Pyrimidine metabolism	_	Nucleotide metabolism
427	299	AcetateCoA ligase (AMP-forming)	Sodium-acetate symporter	Pyruvate metabolism	Transport	Carbohydrate metabolism	_
83	573	EX L-Isoleucine e	L-threonine ammonia-lyase	Exchange	Valine, leucine and isoleucine biosynthesis	_	Amino acid metabolism
83	965	EX L-Isoleucine e	(R)-2,3-Dihydroxy-3-methylpentanoateNADP+ oxidoreductase	Exchange	Valine, leucine and isoleucine biosynthesis	_	Amino acid metabolism
83	966	EX L-Isoleucine e	(S)-2-Aceto-2-hydroxybutanoateNADP+ oxidoreductase (isomerizing)	Exchange	Valine, leucine and isoleucine biosynthesis	_	Amino acid metabolism
83	967	EX L-Isoleucine e	(R)-2,3-Dihydroxy-3-methylpentanoate hydro-lyase	Exchange	Valine, leucine and isoleucine biosynthesis	_	Amino acid metabolism
1074	573	L-Isoleucine-ABC transport	L-threonine ammonia-lyase	Transport	Valine, leucine and isoleucine biosynthesis	_	Amino acid metabolism
1074	965	L-Isoleucine-ABC transport	(R)-2,3-Dihydroxy-3-methylpentanoateNADP+ oxidoreductase	Transport	Valine, leucine and isoleucine biosynthesis	_	Amino acid metabolism
1074	966	L-Isoleucine-ABC transport	(S)-2-Aceto-2-hydroxybutanoateNADP+ oxidoreductase (isomerizing)	Transport	Valine, leucine and isoleucine biosynthesis	_	Amino acid metabolism
1074	967	L-Isoleucine-ABC transport	(R)-2,3-Dihydroxy-3-methylpentanoate hydro-lyase	Transport	Valine, leucine and isoleucine biosynthesis	_	Amino acid metabolism
1066	618	L-Valine-ABC transport	L-Valine2-oxoglutarate aminotransferase	Transport	Valine, leucine and isoleucine degradation	_	Amino acid metabolism
1074	738	L-Isoleucine-ABC transport	L-Isoleucine2-oxoglutarate aminotransferase	Transport	Valine, leucine and isoleucine degradation	_	Amino acid metabolism

## Sheet: E_DoubleLethalEcxhangeReactions
Reaction ID 1	Reaction ID 2		Reaction name 1	Reaction name 2	Kegg pathway 1	Kegg pathway 2	KEGG metabolism 1	KEGG metabolism 2
1081	409		EX L-Valine e	2-Acetolactate pyruvate-lyase (carboxylating)	Exchange	Butanoate metabolism	_	Carbohydrate metabolism
84	409		EX D-Alanine e	L-Alanine racemase	Exchange	D-Alanine metabolism	_	Metabolism of other amino acids
1081	410		EX N-Acetyl-D-glucosamine e	L-GlutamineD-fructose-6-phosphate aminotransferase (hexose	Exchange	Glutamate metabolism	_	Amino acid metabolism
84	410		EX Deoxyguanosine e	GMP synthase	Exchange	Glutamate metabolism	_	Amino acid metabolism
148	427		EX Glycerol e	ATPglycerol 3-phosphotransferase	Exchange	Glycerolipid metabolism	_	Lipid metabolism
299	427		EX L-Lysine e	meso-2,6-Diaminoheptanedioate carboxy-lyase	Exchange	Lysine biosynthesis	_	Amino acid metabolism
1456	451		EX L-Valine e	2,3-Dihydroxy-3-methylbutanoate hydro-lyase	Exchange	Pantothenate and CoA biosynthesis	_	Metabolism of cofactors and vitamins
77	451		EX Cytidine e	ATPD-ribose-5-phosphate pyrophosphotransferase	Exchange	Pentose phosphate pathway	_	Carbohydrate metabolism
1241	462		EX Deoxyguanosine e	ATPD-ribose-5-phosphate pyrophosphotransferase	Exchange	Pentose phosphate pathway	_	Carbohydrate metabolism
45	462		EX L-Tryptophan e	ATPD-ribose-5-phosphate pyrophosphotransferase	Exchange	Pentose phosphate pathway	_	Carbohydrate metabolism
19	475		EX L-Tryptophan e	Chorismate pyruvate-lyase (amino-accepting)	Exchange	Phenylalanine, tyrosine and tryptophan biosynthesis	_	Amino acid metabolism
1081	491		EX L-Tryptophan e	N-(5-Phospho-D-ribosyl)anthranilatepyrophosphate	Exchange	Phenylalanine, tyrosine and tryptophan biosynthesis	_	Amino acid metabolism
84	491		EX L-Tryptophan e	5-O-(1-Carboxyvinyl)-3-phosphoshikimate phosphate-lyase	Exchange	Phenylalanine, tyrosine and tryptophan biosynthesis	_	Amino acid metabolism
1081	498		EX L-Tryptophan e	PhosphoenolpyruvateD-erythrose-4-phosphate	Exchange	Phenylalanine, tyrosine and tryptophan biosynthesis	_	Amino acid metabolism
84	498		EX L-Tryptophan e	ATPshikimate 3-phosphotransferase	Exchange	Phenylalanine, tyrosine and tryptophan biosynthesis	_	Amino acid metabolism
48	533		EX L-Tryptophan e	ShikimateNADP+ 5-oxidoreductase	Exchange	Phenylalanine, tyrosine and tryptophan biosynthesis	_	Amino acid metabolism
1240	533		EX L-Tryptophan e	2-Dehydro-3-deoxy-D-arabino-heptonate 7-phosphate phosphate-lyase	Exchange	Phenylalanine, tyrosine and tryptophan biosynthesis	_	Amino acid metabolism
40	545		EX L-Tryptophan e	3-Dehydroquinate hydro-lyase	Exchange	Phenylalanine, tyrosine and tryptophan biosynthesis	_	Amino acid metabolism
1275	545		EX L-Tryptophan e	Phosphoenolpyruvate3-phosphoshikimate	Exchange	Phenylalanine, tyrosine and tryptophan biosynthesis	_	Amino acid metabolism
29	572		EX L-Tryptophan e	1-(2-Carboxyphenylamino)-1-deoxy-D-ribulose-5-phosphate	Exchange	Phenylalanine, tyrosine and tryptophan biosynthesis	_	Amino acid metabolism
1298	572		EX L-Tryptophan e	N-(5-Phospho-beta-D-ribosyl)anthranilate ketol-isomerase	Exchange	Phenylalanine, tyrosine and tryptophan biosynthesis	_	Amino acid metabolism
83	573		EX Deoxyguanosine e	ATP(d)GMP phosphotransferase	Exchange	Purine metabolism	_	Nucleotide metabolism
1074	573		EX Deoxyguanosine e	Ribonucleotide reductase GDP	Exchange	Purine metabolism	_	Nucleotide metabolism
1081	581		EX Cytidine e	ATPnucleoside-diphosphate phosphotransferase	Exchange	Pyrimidine metabolism	_	Nucleotide metabolism
1456	581		EX Cytidine e	ATPnucleoside-phosphate phosphotransferase	Exchange	Pyrimidine metabolism	_	Nucleotide metabolism
84	581		EX Cytidine e	ATPCMP phosphotransferase	Exchange	Pyrimidine metabolism	_	Nucleotide metabolism
77	581		EX Cytidine e	ATPnucleoside-diphosphate phosphotransferase	Exchange	Pyrimidine metabolism	_	Nucleotide metabolism
29	581		EX Acetate	AcetateCoA ligase (AMP-forming)	Exchange	Pyruvate metabolism	_	Carbohydrate metabolism
1298	581		EX L-Isoleucine e	L-threonine ammonia-lyase	Exchange	Valine, leucine and isoleucine biosynthesis	_	Amino acid metabolism
29	592		EX L-Isoleucine e	(R)-2,3-Dihydroxy-3-methylpentanoateNADP+ oxidoreductase	Exchange	Valine, leucine and isoleucine biosynthesis	_	Amino acid metabolism
1298	592		EX L-Isoleucine e	(S)-2-Aceto-2-hydroxybutanoateNADP+ oxidoreductase (isomerizing)	Exchange	Valine, leucine and isoleucine biosynthesis	_	Amino acid metabolism
55	616		EX L-Isoleucine e	(R)-2,3-Dihydroxy-3-methylpentanoate hydro-lyase	Exchange	Valine, leucine and isoleucine biosynthesis	_	Amino acid metabolism
1066	616		EX L-Valine e	L-Valine2-oxoglutarate aminotransferase	Exchange	Valine, leucine and isoleucine degradation	_	Amino acid metabolism
55	618		EX L-Isoleucine e	L-Isoleucine2-oxoglutarate aminotransferase	Exchange	Valine, leucine and isoleucine degradation	_	Amino acid metabolism
1066	618		L-Valine-ABC transport	2-Acetolactate pyruvate-lyase (carboxylating)	Transport	Butanoate metabolism	_	Amino acid metabolism
1456	623		D-alanine transport in via proton symport	L-Alanine racemase	Transport	D-Alanine metabolism	_	Metabolism of other amino acids
77	623		N-Acetyl-D-glucosamine transport via PEPPyr PTS	L-GlutamineD-fructose-6-phosphate aminotransferase (hexose	Transport	Glutamate metabolism	_	Amino acid metabolism
29	675		deoxyguanosine transport in via proton symport	GMP synthase	Transport	Glutamate metabolism	_	Amino acid metabolism
1298	675		glycerol transport in/out via diffusion reversible	ATPglycerol 3-phosphotransferase	Transport	Glycerolipid metabolism	_	Lipid metabolism
29	697		L-Valine-ABC transport	2,3-Dihydroxy-3-methylbutanoate hydro-lyase	Transport	Pantothenate and CoA biosynthesis	_	Metabolism of cofactors and vitamins
1298	697		Cytidine ion-coupled transport	ATPD-ribose-5-phosphate pyrophosphotransferase	Transport	Pentose phosphate pathway	_	Carbohydrate metabolism
83	738		deoxyguanosine transport in via proton symport	ATPD-ribose-5-phosphate pyrophosphotransferase	Transport	Pentose phosphate pathway	_	Carbohydrate metabolism
1074	738		L-tryptophan transport in via proton symport	ATPD-ribose-5-phosphate pyrophosphotransferase	Transport	Pentose phosphate pathway	_	Carbohydrate metabolism
29	762		L-tryptophan transport in via proton symport	Chorismate pyruvate-lyase (amino-accepting)	Transport	Phenylalanine, tyrosine and tryptophan biosynthesis	_	Amino acid metabolism
1298	762		L-tryptophan transport in via proton symport	N-(5-Phospho-D-ribosyl)anthranilatepyrophosphate	Transport	Phenylalanine, tyrosine and tryptophan biosynthesis	_	Amino acid metabolism
29	763		L-tryptophan transport in via proton symport	5-O-(1-Carboxyvinyl)-3-phosphoshikimate phosphate-lyase	Transport	Phenylalanine, tyrosine and tryptophan biosynthesis	_	Amino acid metabolism
1298	763		L-tryptophan transport in via proton symport	PhosphoenolpyruvateD-erythrose-4-phosphate	Transport	Phenylalanine, tyrosine and tryptophan biosynthesis	_	Amino acid metabolism
55	816		L-tryptophan transport in via proton symport	ATPshikimate 3-phosphotransferase	Transport	Phenylalanine, tyrosine and tryptophan biosynthesis	_	Amino acid metabolism
1066	816		L-tryptophan transport in via proton symport	ShikimateNADP+ 5-oxidoreductase	Transport	Phenylalanine, tyrosine and tryptophan biosynthesis	_	Amino acid metabolism
29	822		L-tryptophan transport in via proton symport	2-Dehydro-3-deoxy-D-arabino-heptonate 7-phosphate phosphate-lyase	Transport	Phenylalanine, tyrosine and tryptophan biosynthesis	_	Amino acid metabolism
1298	822		L-tryptophan transport in via proton symport	3-Dehydroquinate hydro-lyase	Transport	Phenylalanine, tyrosine and tryptophan biosynthesis	_	Amino acid metabolism
29	823		L-tryptophan transport in via proton symport	Phosphoenolpyruvate3-phosphoshikimate	Transport	Phenylalanine, tyrosine and tryptophan biosynthesis	_	Amino acid metabolism
1298	823		L-tryptophan transport in via proton symport	1-(2-Carboxyphenylamino)-1-deoxy-D-ribulose-5-phosphate	Transport	Phenylalanine, tyrosine and tryptophan biosynthesis	_	Amino acid metabolism
29	860		L-tryptophan transport in via proton symport	N-(5-Phospho-beta-D-ribosyl)anthranilate ketol-isomerase	Transport	Phenylalanine, tyrosine and tryptophan biosynthesis	_	Amino acid metabolism
1298	860		deoxyguanosine transport in via proton symport	ATP(d)GMP phosphotransferase	Transport	Purine metabolism	_	Nucleotide metabolism
29	865		deoxyguanosine transport in via proton symport	Ribonucleotide reductase GDP	Transport	Purine metabolism	_	Nucleotide metabolism
1298	865		Cytidine ion-coupled transport	ATPnucleoside-diphosphate phosphotransferase	Transport	Pyrimidine metabolism	_	Nucleotide metabolism
29	866		Cytidine ion-coupled transport	ATPnucleoside-phosphate phosphotransferase	Transport	Pyrimidine metabolism	_	Nucleotide metabolism
1298	866		Cytidine ion-coupled transport	ATPCMP phosphotransferase	Transport	Pyrimidine metabolism	_	Nucleotide metabolism
83	965		Cytidine ion-coupled transport	ATPnucleoside-diphosphate phosphotransferase	Transport	Pyrimidine metabolism	_	Nucleotide metabolism
1074	965		Sodium-acetate symporter	AcetateCoA ligase (AMP-forming)	Transport	Pyruvate metabolism	_	Carbohydrate metabolism
83	966		L-Isoleucine-ABC transport	L-threonine ammonia-lyase	Transport	Valine, leucine and isoleucine biosynthesis	_	Amino acid metabolism
1074	966		L-Isoleucine-ABC transport	(R)-2,3-Dihydroxy-3-methylpentanoateNADP+ oxidoreductase	Transport	Valine, leucine and isoleucine biosynthesis	_	Amino acid metabolism
83	967		L-Isoleucine-ABC transport	(S)-2-Aceto-2-hydroxybutanoateNADP+ oxidoreductase (isomerizing)	Transport	Valine, leucine and isoleucine biosynthesis	_	Amino acid metabolism
1074	967		L-Isoleucine-ABC transport	(R)-2,3-Dihydroxy-3-methylpentanoate hydro-lyase	Transport	Valine, leucine and isoleucine biosynthesis	_	Amino acid metabolism
1456	1094		L-Valine-ABC transport	L-Valine2-oxoglutarate aminotransferase	Transport	Valine, leucine and isoleucine degradation	_	Amino acid metabolism
77	1094		L-Isoleucine-ABC transport	L-Isoleucine2-oxoglutarate aminotransferase	Transport	Valine, leucine and isoleucine degradation	_	Amino acid metabolism
